# Supplementary material for: Shaoyao Decoction reduced T lymphocyte activation by regulating of intestinal flora and 5-hydroxytryptamine metabolism in ulcerative colitis
Source: Chin Med. 2024 Jun 15;19:87. doi: 10.1186/s13020-024-00958-2 (PMC11180410; doi:10.1186/s13020-024-00958-2)
Supplement: Supplementary file 1 — Supplementary Material 1. [file 13020_2024_958_MOESM1_ESM.xlsx]

## Sheet: Menu
Table ID	Description
Table 1	Ingredients of SYD in UPLC-MS/MS
Table 2	Potential targeted genes of SYD by predicting the ingredients detected in UPLC-MS/MS in TCMSP
Table 3	Gene expression profile in mRNA sequencing of the colonic tissue
Table 4	The DEGs between NC and M in mRNA sequencing
Table 5	The DEGs that regulated by SYD in mRNA sequencing (M VS SYD-L)
Table 6	The DEGs that regulated by SYD in mRNA sequencing (M VS SYD-M)
Table 7	The DEGs that regulated by SYD in mRNA sequencing (M VS SYD-H)
Table 8	The DEGs that regulated by Mes in mRNA sequencing (M VS Mes)
Table 9	Alpha indexes and beta distances of the intestinal flora
Table 10	Genera with significant distribution difference among groups in Kruskal-Wallis test
Table 11	Intestinal flora at multi taxonomic level with significant distribution difference among groups in LEfSe analysis (LDA ≥ 2 and P ≤ 0.05)
Table 12	Metabolic pathways by assigning the 16S rDNA genes to KEGG database

## Sheet: Table 1
Ion	No.	tR (min)	MS1	MS2	Molecular formula	Molecule name	Drug name
positive ion	1	2.34	342.14	342.14; 311.26; 299.11; 297.14; 279.27; 265.10	C20H24NO4+	magnoflorine	Coptidis Rhizoma
positive ion	2	3.95	322.11	307.09; 294.13; 279.13	C19H16NO4+	berberrubine/Groenlandicine	Coptidis Rhizoma
positive ion	3	5.78	338.14	323.20; 322.40; 294.18	C20H20NO4+	Jatrorrhizine/columbamine	Coptidis Rhizoma
positive ion	4	5.98	336.12	321.20; 320.10; 308.21; 292.12	C20H18NO4+	berbine/Epiberberine	Coptidis Rhizoma
positive ion	5	6.2	320.09	292.13	C19H14NO4+	Coptisine	Coptidis Rhizoma
positive ion	6	6.39	338.14	323.18; 322.42; 294.15;	C20H20NO4+	Jatrorrhizine/columbamine	Coptidis Rhizoma
positive ion	7	8.91	447.09	271.06; 159.09	C21H18O11	Baicalin or isomer	Coptidis Rhizoma
positive ion	8	9.81	352.12	337.18; 336.39; 322.16; 308.21	C21H22NO4+	palmatine/isomer	Coptidis Rhizoma
positive ion	9	10.14	336.12	321.11; 320.07; 292.14	C20H18NO4+	berbine/Epiberberine	Coptidis Rhizoma
positive ion	10	12.89	447.09	271.05	C21H18O11	Baicalin or isomer	Scutellariae Radix
positive ion	11	16.63	461.11	285.07; 270.07; 197.41; 165.02	C22H20O11	Wogonoside or isomer	Scutellariae Radix
positive ion	12	16.63	461.11	285.07; 270.19	C22H20O11	Wogonoside or isomer	Scutellariae Radix
positive ion	13	17.76	336.12	321.13; 292.09;	C20H18NO4+	berbine/Epiberberine	Coptidis Rhizoma
positive ion	14	18.76	352.12	337.19; 336.38; 308.15; 195.04	C21H22NO4+	palmatine/isomer	Coptidis Rhizoma
positive ion	15	29.32	285.08	270.06; 257.03	C16H12O5	Physcion	Radix Rhei Et Rhizome
positive ion	16	29.63	375.11	360.19; 345.16; 327.12; 227.00	C19H18O8	5；7-Dihydroxy-2'；3'；6；8- tetramethoxyflavone	Scutellariae Radix
negative ion	1	2.06	169.02[M-H]-	151.02；141.02；124.91	C7H6O5	Gallic acid	Radix Paeoniae Rubra
negative ion	2	5.53	359.1[M-H]-	197.05；179.04；169.00；153.02	C16H24O9	1-O-β-D-glucopyranosyl-paeonisuffrone	Radix Paeoniae Rubra
negative ion	3	10.04	193.05[M-H]-	178.01；175.00；149.02	C10H10O4	ferulic acid or isomer	Angelicae Sinensis Radix, Radix Paeoniae Rubra
negative ion	4	11.1	367.11[M-H]-	193.01；173.11；133.93	C21H20O6	Glycyrrhisoflavanone	licorice
negative ion	5	11.37	193.05[M-H]-	178.08；149.09；133.98	C10H10O4	ferulic acid or isomer	Angelicae Sinensis Radix, Radix Paeoniae Rubra
negative ion	6	14.06	525.17[M+HCOO-]-	479.16[M-H]-；417.12；283.09；121.03	C23H28O11	Albiflorin	Radix Paeoniae Rubra
negative ion	7	14.97	641.18[M-H]-	641.18；623.23；611.28；593.25；489.34；323.07	C29H38O16	Isomaltopaeoniflorin or 6‘-O-β-D-glucopyranosylalbiflorin	Radix Paeoniae Rubra
negative ion	8	15.87	525.17[M+HCOO-]-	479.16[M-H]-；449.15；431.14；327.11；165.06；121.03	C23H28O11	Paeoniflorin	Radix Paeoniae Rubra
negative ion	9	19.01	549.17[M-H]-	417.12；297.12；255.07；	C26H30O13	Liquiritigenin -Apiofuranoside-Glucoside	licorice
negative ion	10	19.4	631.17[M-H]-	613.25；509.22；465.28；313.10；271.06；211.08	C30H32O15	Galloylpaeoniflorin or Galloylalbiflroin	Radix Paeoniae Rubra
negative ion	11	19.76	549.16[M-H]-	531.14；429.31；417.15；399.27；357.30；327.16；297.03；255.02；	C26H30O13	Liquiritigenin -Apiofuranoside-Glucoside	licorice
negative ion	12	20.01	631.17[M-H]-	613.28；509.26；491.26；479.23；465.26；399.18；313.12；271.04；211.01	C30H32O15	Galloylpaeoniflorin or Galloylalbiflroin	Radix Paeoniae Rubra
negative ion	13	20.52	547.15[M-H]-	439.16；397.25；367.13；337.12；309.26；281.13；191.02；	C26H28O13	8-Arabinosyl-6-glucosyl-5；7- dihydroxyflavone or isomer	Scutellariae Radix
negative ion	14	21.07	547.15[M-H]-	529.21；487.15；457.22；427.23；409.13；379.22；367.16；337.13	C26H28O13	8-Arabinosyl-6-glucosyl-5；8- dihydroxyflavone or isomer	Scutellariae Radix
negative ion	15	21.64	623.2[M-H]-	477.20；461.26；443.15；315.20；179.11	C29H36O15	Acteoside or isomer	Radix Paeoniae Rubra
negative ion	16	22.3	547.15[M-H]-	529.32；511.23；499.29；487.23；469.15；457.22；427.19；367.13；337.15；	C26H28O13	8-Arabinosyl-6-glucosyl-5；9- dihydroxyflavone or isomer	Scutellariae Radix
negative ion	17	23.1	623.2[M-H]-	461.27；443.20；315.20；179.05；	C29H36O15	Acteoside or isomer	Radix Paeoniae Rubra
negative ion	18	23.58	547.15[M-H]-	529.29；511.23；499.19；487.20；469.28；457.18；439.29；427.23；397.12；379.28；367.17；349.10；337.14；319.14；191.02；163.02	C26H28O13	8-Arabinosyl-6-glucosyl-5；10- dihydroxyflavone or isomer	Scutellariae Radix
negative ion	19	25.01	549.16[M-H]-	531.33；503.28；459.31；429.18；417.26；399.14；357.18；327.19；297.09；255.03；163.01	C26H30O13	Liquiritigenin -Apiofuranoside-Glucoside	licorice
negative ion	20	25.47	447.1[M-H]-	271.05；175.04	C21H20O11	5；7；8-Trihydroxyflavanone-7-O-glucuronide	Scutellariae Radix
negative ion	21	26.11	445.08[M-H]-	891.12[2M-H]-；269.05；175.00	C21H18O11	Baicalin or isomer	Scutellariae Radix
negative ion	22	27.77	445.08[M-H]-	891.12[2M-H]-；269.05；175.01	C21H18O11	Baicalin or isomer	Scutellariae Radix
negative ion	23	28.37	429.09[M-H]-	253.07；174.99	C21H18O10	5；7-Dihydroxyflavone-7-O-glucuronide	Scutellariae Radix
negative ion	24	28.64	475.09[M-H]-	457.25；411.16；299.03；283.98；175.04		2'；5；7-Trihydroxy-6- methoxyflavanone-7-O-glucuronide or isomer	Scutellariae Radix
negative ion	25	29.07	459.1[M-H]-	919.20[2M-H]-；283.06；175.04	C22H20O11	Wogonoside or isomer	Scutellariae Radix
negative ion	26	29.33	475.09[M-H]-	457.28；431.22；413.14；395.12；299.07；284.08；175.005		2'；5；7-Trihydroxy-8- methoxyflavanone-7-O-glucuronide or isomer	Scutellariae Radix
negative ion	27	29.78	459.1[M-H]-	919.20[2M-H]-；283.06；175.03	C22H20O11	Wogonoside or isomer	Scutellariae Radix
negative ion	28	30.63	629.19[M+HCOO-]-	583.19[M-H]-；553.22；537.12；515.08；499.05；461.24；431.21；413.14；291.00；121.03	C30H31O12	Benzoylpaeoniflorin	Radix Paeoniae Rubra
negative ion	29	31.47	431.19[M-H]-	413.13；311.11；293.11；269.07	C21H20O10	Emodin-8-Glucoside	Radix Rhei Et Rhizome
negative ion	30	32.6	269.04[M-H]-	251.06；241.02；223.03；197.06；179.00；169.07；153.10；141.03；	C15H10O5	Aloe-Emodin	Radix Rhei Et Rhizome
negative ion	31	34.96	373.1[M-H]-	358.09；343.17	C19H18O8	5；7-Dihydroxy-2'；3'；6；8- tetramethoxyflavone	Scutellariae Radix
negative ion	32	35.52	283.06[M-H]-	268.06；	C16H12O5	Physcion	Radix Rhei Et Rhizome
negative ion	33	38.84	283.03[M-H]-	257.05；239.00；229.14；159.07	C15H8O6	rhein	Radix Rhei Et Rhizome
negative ion	34	40.28	837.4[M-H]-	819.46；775.58；661.61；351.12	C42H62O17	Licoricesaponin G2	licorice
negative ion	35	41.92	821.41[M-H]-	803.59；759.68；645.62；351.08；	C42H62O16	Glycyrrhizic acid or isommer	licorice
negative ion	36	43.36	821.4[M-H]-	803.49；759.46；645.62；627.44；351.12	C42H62O16	Glycyrrhizic acid or isommer	licorice
negative ion	37	43.94	269.04[M-H]-	241.01；225.01	C15H10O5	Emodin	Radix Rhei Et Rhizome

## Sheet: Table 2
Drug name	Molecule name	Target name
Paeoniae Radix Alba	Gallic acid	Prostaglandin G/H synthase 1
Paeoniae Radix Alba	Gallic acid	Prostaglandin G/H synthase 2
Paeoniae Radix Alba	Gallic acid	Amine oxidase [flavin-containing] B
Paeoniae Radix Alba	Gallic acid	Progesterone receptor
Paeoniae Radix Alba	Gallic acid	mRNA of Protein-tyrosine phosphatase, non-receptor type 1
Paeoniae Radix Alba	Gallic acid	DNA topoisomerase II
Paeoniae Radix Alba	Gallic acid	Heat shock protein HSP 90
Paeoniae Radix Alba	Gallic acid	Phosphatidylinositol-4,5-bisphosphate 3-kinase catalytic subunit, gamma isoform
Paeoniae Radix Alba	Gallic acid	Caspase-9
Paeoniae Radix Alba	Gallic acid	Caspase-3
Paeoniae Radix Alba	Gallic acid	Cellular tumor antigen p53
Paeoniae Radix Alba	Gallic acid	Fatty acid synthase
Paeoniae Radix Alba	Gallic acid	Tumor necrosis factor ligand superfamily member 6
Paeoniae Radix Alba	Gallic acid	Microsomal glutathione S-transferase 1
Paeoniae Radix Alba	Gallic acid	Cytochrome P450 3A43
Angelicae Sinensis Radix	ferulic acid	Prostaglandin G/H synthase 1
Angelicae Sinensis Radix	ferulic acid	Prostaglandin G/H synthase 2
Angelicae Sinensis Radix	ferulic acid	Nitric-oxide synthase, endothelial
Angelicae Sinensis Radix	ferulic acid	Alpha-2A adrenergic receptor
Angelicae Sinensis Radix	ferulic acid	Sodium-dependent noradrenaline transporter
Angelicae Sinensis Radix	ferulic acid	Alpha-1A adrenergic receptor
Angelicae Sinensis Radix	ferulic acid	Sodium-dependent dopamine transporter
Angelicae Sinensis Radix	ferulic acid	Beta-2 adrenergic receptor
Angelicae Sinensis Radix	ferulic acid	Leukotriene A-4 hydrolase
Angelicae Sinensis Radix	ferulic acid	Amine oxidase [flavin-containing] B
Angelicae Sinensis Radix	ferulic acid	Amine oxidase [flavin-containing] A
Angelicae Sinensis Radix	ferulic acid	Chymotrypsinogen B
Angelicae Sinensis Radix	ferulic acid	mRNA of PKA Catalytic Subunit C-alpha
Angelicae Sinensis Radix	ferulic acid	Alpha-2B adrenergic receptor
Angelicae Sinensis Radix	ferulic acid	Urokinase-type plasminogen activator
Angelicae Sinensis Radix	ferulic acid	Heat shock protein HSP 90
Paeoniae Radix Alba	Paeoniflorin	Tumor necrosis factor
Paeoniae Radix Alba	Paeoniflorin	Interleukin-6
Paeoniae Radix Alba	Paeoniflorin	Monocyte differentiation antigen CD14
Paeoniae Radix Alba	Paeoniflorin	Lipopolysaccharide-binding protein
licorice	Liquiritigenin	Prostaglandin G/H synthase 1
licorice	Liquiritigenin	Estrogen receptor
licorice	Liquiritigenin	Prostaglandin G/H synthase 2
licorice	Liquiritigenin	Retinoic acid receptor RXR-alpha
licorice	Liquiritigenin	Beta-2 adrenergic receptor
licorice	Liquiritigenin	Heat shock protein HSP 90
licorice	Liquiritigenin	Phosphatidylinositol-4,5-bisphosphate 3-kinase catalytic subunit, gamma isoform
licorice	Liquiritigenin	mRNA of PKA Catalytic Subunit C-alpha
licorice	Liquiritigenin	Beta-lactamase
licorice	Liquiritigenin	Amine oxidase [flavin-containing] B
licorice	Liquiritigenin	Sodium-dependent serotonin transporter
licorice	Liquiritigenin	cAMP-dependent protein kinase inhibitor alpha
Paeoniae Radix Alba	Acteoside	Intercellular adhesion molecule 1
Scutellariae Radix	Baicalin	Coagulation factor Xa
Scutellariae Radix	Baicalin	DNA topoisomerase II
Scutellariae Radix	Wogonoside	Thrombin
Scutellariae Radix	Wogonoside	Coagulation factor Xa
Scutellariae Radix	Wogonoside	Carbonic anhydrase II
Scutellariae Radix	Wogonoside	mRNA of Protein-tyrosine phosphatase, non-receptor type 1
Radix Rhei Et Rhizome	Emodin-8-Glucoside	Prostaglandin G/H synthase 2
Radix Rhei Et Rhizome	Emodin-8-Glucoside	DNA topoisomerase II
Radix Rhei Et Rhizome	Aloe-Emodin	Prostaglandin G/H synthase 1
Radix Rhei Et Rhizome	Aloe-Emodin	Prostaglandin G/H synthase 2
Radix Rhei Et Rhizome	Aloe-Emodin	Heat shock protein HSP 90
Radix Rhei Et Rhizome	Aloe-Emodin	Phosphatidylinositol-4,5-bisphosphate 3-kinase catalytic subunit, gamma isoform
Radix Rhei Et Rhizome	Aloe-Emodin	mRNA of PKA Catalytic Subunit C-alpha
Radix Rhei Et Rhizome	Aloe-Emodin	Nuclear receptor coactivator 2
Radix Rhei Et Rhizome	Aloe-Emodin	cAMP-dependent protein kinase inhibitor alpha
Radix Rhei Et Rhizome	Aloe-Emodin	Aldose reductase
Radix Rhei Et Rhizome	Aloe-Emodin	Ig gamma-1 chain C region
Radix Rhei Et Rhizome	Aloe-Emodin	Cyclin-dependent kinase inhibitor 1
Radix Rhei Et Rhizome	Aloe-Emodin	Eukaryotic translation initiation factor 6
Radix Rhei Et Rhizome	Aloe-Emodin	Apoptosis regulator BAX
Radix Rhei Et Rhizome	Aloe-Emodin	Tumor necrosis factor
Radix Rhei Et Rhizome	Aloe-Emodin	Caspase-3
Radix Rhei Et Rhizome	Aloe-Emodin	Cellular tumor antigen p53
Radix Rhei Et Rhizome	Aloe-Emodin	Fatty acid synthase
Radix Rhei Et Rhizome	Aloe-Emodin	Protein kinase C alpha type
Radix Rhei Et Rhizome	Aloe-Emodin	Protein kinase C epsilon type
Radix Rhei Et Rhizome	Aloe-Emodin	Cell division control protein 2 homolog
Radix Rhei Et Rhizome	Aloe-Emodin	Proliferating cell nuclear antigen
Radix Rhei Et Rhizome	Aloe-Emodin	Myc proto-oncogene protein
Radix Rhei Et Rhizome	Aloe-Emodin	Interleukin-1 beta
Radix Rhei Et Rhizome	Aloe-Emodin	Protein kinase C delta type
Radix Rhei Et Rhizome	Aloe-Emodin	G2/mitotic-specific cyclin-B1
Radix Rhei Et Rhizome	Physcion	Prostaglandin G/H synthase 1
Radix Rhei Et Rhizome	Physcion	Sodium channel protein type 5 subunit alpha
Radix Rhei Et Rhizome	Physcion	Prostaglandin G/H synthase 2
Radix Rhei Et Rhizome	Physcion	Nitric-oxide synthase, endothelial
Radix Rhei Et Rhizome	Physcion	Coagulation factor VII
Radix Rhei Et Rhizome	Physcion	DNA topoisomerase II
Radix Rhei Et Rhizome	Physcion	Heat shock protein HSP 90
Radix Rhei Et Rhizome	Physcion	Phosphatidylinositol-4,5-bisphosphate 3-kinase catalytic subunit, gamma isoform
Radix Rhei Et Rhizome	Physcion	Beta-lactamase
Radix Rhei Et Rhizome	Physcion	Ig gamma-1 chain C region
Radix Rhei Et Rhizome	Physcion	Nuclear receptor coactivator 2
Radix Rhei Et Rhizome	Physcion	Nuclear receptor coactivator 1
Radix Rhei Et Rhizome	Physcion	cAMP-dependent protein kinase inhibitor alpha
Radix Rhei Et Rhizome	Physcion	Calmodulin
Radix Rhei Et Rhizome	Physcion	mRNA of PKA Catalytic Subunit C-alpha
Radix Rhei Et Rhizome	Physcion	Coagulation factor Xa
Radix Rhei Et Rhizome	Physcion	Retinoic acid receptor RXR-alpha
Radix Rhei Et Rhizome	rhein	Prostaglandin G/H synthase 1
Radix Rhei Et Rhizome	rhein	Prostaglandin G/H synthase 2
Radix Rhei Et Rhizome	rhein	Heat shock protein HSP 90
Radix Rhei Et Rhizome	rhein	Phosphatidylinositol-4,5-bisphosphate 3-kinase catalytic subunit, gamma isoform
Radix Rhei Et Rhizome	rhein	Nuclear receptor coactivator 2
Radix Rhei Et Rhizome	rhein	Aldose reductase
Radix Rhei Et Rhizome	rhein	Transcription factor AP-1
Radix Rhei Et Rhizome	Emodin	Prostaglandin G/H synthase 1
Radix Rhei Et Rhizome	Emodin	Prostaglandin G/H synthase 2
Radix Rhei Et Rhizome	Emodin	Coagulation factor VII
Radix Rhei Et Rhizome	Emodin	Heat shock protein HSP 90
Radix Rhei Et Rhizome	Emodin	Phosphatidylinositol-4,5-bisphosphate 3-kinase catalytic subunit, gamma isoform
Radix Rhei Et Rhizome	Emodin	mRNA of PKA Catalytic Subunit C-alpha
Radix Rhei Et Rhizome	Emodin	Ig gamma-1 chain C region
Radix Rhei Et Rhizome	Emodin	Coagulation factor Xa
Radix Rhei Et Rhizome	Emodin	Vascular endothelial growth factor receptor 2
Radix Rhei Et Rhizome	Emodin	DNA topoisomerase II
Radix Rhei Et Rhizome	Emodin	Nuclear receptor coactivator 2
Radix Rhei Et Rhizome	Emodin	Nuclear receptor coactivator 1
Radix Rhei Et Rhizome	Emodin	Calmodulin
Radix Rhei Et Rhizome	Emodin	Cyclin-dependent kinase inhibitor 1
Radix Rhei Et Rhizome	Emodin	Vascular endothelial growth factor receptor 1
Radix Rhei Et Rhizome	Emodin	Matrix metalloproteinase-9
Radix Rhei Et Rhizome	Emodin	Pro-epidermal growth factor
Radix Rhei Et Rhizome	Emodin	Tumor necrosis factor
Radix Rhei Et Rhizome	Emodin	Caspase-3
Radix Rhei Et Rhizome	Emodin	Cellular tumor antigen p53
Radix Rhei Et Rhizome	Emodin	Protein kinase C epsilon type
Radix Rhei Et Rhizome	Emodin	Interstitial collagenase
Radix Rhei Et Rhizome	Emodin	Peroxisome proliferator-activated receptor gamma
Radix Rhei Et Rhizome	Emodin	Myc proto-oncogene protein
Radix Rhei Et Rhizome	Emodin	Cytochrome P450 1A1
Radix Rhei Et Rhizome	Emodin	Interleukin-1 beta
Radix Rhei Et Rhizome	Emodin	Protein kinase C delta type
Radix Rhei Et Rhizome	Emodin	Granulocyte-macrophage colony-stimulating factor
Radix Rhei Et Rhizome	Emodin	Transforming growth factor beta-1
Radix Rhei Et Rhizome	Emodin	Actin, aortic smooth muscle
Radix Rhei Et Rhizome	Emodin	Amine oxidase [flavin-containing] B
Radix Rhei Et Rhizome	Emodin	Tyrosine-protein kinase BTK
Radix Rhei Et Rhizome	Emodin	Solute carrier family 2, facilitated glucose transporter member 4
Radix Rhei Et Rhizome	Emodin	Vascular endothelial growth factor receptor 3
Radix Rhei Et Rhizome	Emodin	Solute carrier family 2, facilitated glucose transporter member 1
Coptidis Rhizoma	magnoflorine	Prostaglandin G/H synthase 1
Coptidis Rhizoma	magnoflorine	Potassium voltage-gated channel subfamily H member 2
Coptidis Rhizoma	magnoflorine	Muscarinic acetylcholine receptor M1
Coptidis Rhizoma	magnoflorine	Androgen receptor
Coptidis Rhizoma	magnoflorine	Sodium channel protein type 5 subunit alpha
Coptidis Rhizoma	magnoflorine	Prostaglandin G/H synthase 2
Coptidis Rhizoma	magnoflorine	Carbonic anhydrase II
Coptidis Rhizoma	magnoflorine	Retinoic acid receptor RXR-alpha
Coptidis Rhizoma	magnoflorine	Acetylcholinesterase
Coptidis Rhizoma	magnoflorine	Alpha-1B adrenergic receptor
Coptidis Rhizoma	magnoflorine	Beta-2 adrenergic receptor
Coptidis Rhizoma	magnoflorine	Alpha-1D adrenergic receptor
Coptidis Rhizoma	magnoflorine	DNA topoisomerase II
Coptidis Rhizoma	magnoflorine	Pregnane X receptor
Coptidis Rhizoma	magnoflorine	Trypsin-1
Coptidis Rhizoma	magnoflorine	Nuclear receptor coactivator 2
Coptidis Rhizoma	magnoflorine	Nuclear receptor coactivator 1
Coptidis Rhizoma	magnoflorine	Calmodulin
Coptidis Rhizoma	magnoflorine	Muscarinic acetylcholine receptor M3
Coptidis Rhizoma	magnoflorine	Nitric-oxide synthase, endothelial
Coptidis Rhizoma	magnoflorine	Heat shock protein HSP 90
Coptidis Rhizoma	magnoflorine	Calcium-activated potassium channel subunit alpha 1
Coptidis Rhizoma	magnoflorine	Delta-type opioid receptor
Coptidis Rhizoma	magnoflorine	Mu-type opioid receptor
Coptidis Rhizoma	Berberrubine	Nitric oxide synthase, inducible
Coptidis Rhizoma	Berberrubine	Prostaglandin G/H synthase 1
Coptidis Rhizoma	Berberrubine	Potassium voltage-gated channel subfamily H member 2
Coptidis Rhizoma	Berberrubine	Estrogen receptor
Coptidis Rhizoma	Berberrubine	Androgen receptor
Coptidis Rhizoma	Berberrubine	Sodium channel protein type 5 subunit alpha
Coptidis Rhizoma	Berberrubine	Prostaglandin G/H synthase 2
Coptidis Rhizoma	Berberrubine	Nitric-oxide synthase, endothelial
Coptidis Rhizoma	Berberrubine	Retinoic acid receptor RXR-alpha
Coptidis Rhizoma	Berberrubine	mRNA of PKA Catalytic Subunit C-alpha
Coptidis Rhizoma	Berberrubine	Trypsin-1
Coptidis Rhizoma	Berberrubine	Nuclear receptor coactivator 2
Coptidis Rhizoma	Berberrubine	Calmodulin
Coptidis Rhizoma	Groenlandicine	Nitric oxide synthase, inducible
Coptidis Rhizoma	Groenlandicine	Prostaglandin G/H synthase 1
Coptidis Rhizoma	Groenlandicine	Estrogen receptor
Coptidis Rhizoma	Groenlandicine	Androgen receptor
Coptidis Rhizoma	Groenlandicine	Prostaglandin G/H synthase 2
Coptidis Rhizoma	Groenlandicine	Nitric-oxide synthase, endothelial
Coptidis Rhizoma	Groenlandicine	Retinoic acid receptor RXR-alpha
Coptidis Rhizoma	Groenlandicine	mRNA of PKA Catalytic Subunit C-alpha
Coptidis Rhizoma	Groenlandicine	Trypsin-1
Coptidis Rhizoma	Groenlandicine	Nuclear receptor coactivator 2
Coptidis Rhizoma	Groenlandicine	Potassium voltage-gated channel subfamily H member 2
Coptidis Rhizoma	Groenlandicine	Sodium channel protein type 5 subunit alpha
Coptidis Rhizoma	Groenlandicine	Coagulation factor Xa
Coptidis Rhizoma	Groenlandicine	Beta-2 adrenergic receptor
Coptidis Rhizoma	Groenlandicine	Heat shock protein HSP 90
Coptidis Rhizoma	Groenlandicine	Phosphatidylinositol-4,5-bisphosphate 3-kinase catalytic subunit, gamma isoform
Coptidis Rhizoma	Groenlandicine	Calcium-activated potassium channel subunit alpha 1
Coptidis Rhizoma	Jatrorrhizine	Nitric oxide synthase, inducible
Coptidis Rhizoma	Jatrorrhizine	Prostaglandin G/H synthase 1
Coptidis Rhizoma	Jatrorrhizine	Potassium voltage-gated channel subfamily H member 2
Coptidis Rhizoma	Jatrorrhizine	Estrogen receptor
Coptidis Rhizoma	Jatrorrhizine	Androgen receptor
Coptidis Rhizoma	Jatrorrhizine	Sodium channel protein type 5 subunit alpha
Coptidis Rhizoma	Jatrorrhizine	Prostaglandin G/H synthase 2
Coptidis Rhizoma	Jatrorrhizine	Nitric-oxide synthase, endothelial
Coptidis Rhizoma	Jatrorrhizine	Retinoic acid receptor RXR-alpha
Coptidis Rhizoma	Jatrorrhizine	Estrogen receptor beta
Coptidis Rhizoma	Jatrorrhizine	Heat shock protein HSP 90
Coptidis Rhizoma	Jatrorrhizine	Cell division protein kinase 2
Coptidis Rhizoma	Jatrorrhizine	Trypsin-1
Coptidis Rhizoma	Jatrorrhizine	Proto-oncogene serine/threonine-protein kinase Pim-1
Coptidis Rhizoma	Jatrorrhizine	Cyclin-A2
Coptidis Rhizoma	Jatrorrhizine	Nuclear receptor coactivator 2
Coptidis Rhizoma	Jatrorrhizine	Calmodulin
Coptidis Rhizoma	Jatrorrhizine	Calcium-activated potassium channel subunit alpha 1
Coptidis Rhizoma	Jatrorrhizine	DNA topoisomerase II
Coptidis Rhizoma	Jatrorrhizine	mRNA of PKA Catalytic Subunit C-alpha
Coptidis Rhizoma	columbamine	Nitric oxide synthase, inducible
Coptidis Rhizoma	columbamine	Prostaglandin G/H synthase 1
Coptidis Rhizoma	columbamine	Potassium voltage-gated channel subfamily H member 2
Coptidis Rhizoma	columbamine	Androgen receptor
Coptidis Rhizoma	columbamine	Sodium channel protein type 5 subunit alpha
Coptidis Rhizoma	columbamine	Coagulation factor Xa
Coptidis Rhizoma	columbamine	Prostaglandin G/H synthase 2
Coptidis Rhizoma	columbamine	Nitric-oxide synthase, endothelial
Coptidis Rhizoma	columbamine	Coagulation factor VII
Coptidis Rhizoma	columbamine	Heat shock protein HSP 90
Coptidis Rhizoma	columbamine	mRNA of PKA Catalytic Subunit C-alpha
Coptidis Rhizoma	columbamine	Trypsin-1
Coptidis Rhizoma	columbamine	Nuclear receptor coactivator 2
Coptidis Rhizoma	columbamine	Nuclear receptor coactivator 1
Coptidis Rhizoma	columbamine	Calmodulin
Coptidis Rhizoma	columbamine	Retinoic acid receptor RXR-alpha
Coptidis Rhizoma	columbamine	Beta-2 adrenergic receptor
Coptidis Rhizoma	columbamine	Beta-secretase
Coptidis Rhizoma	columbamine	Pregnane X receptor
Coptidis Rhizoma	columbamine	Calcium-activated potassium channel subunit alpha 1
Coptidis Rhizoma	columbamine	cAMP and cAMP-inhibited cGMP 3',5'-cyclic phosphodiesterase 10A
Coptidis Rhizoma	Berberine	Nitric oxide synthase, inducible
Coptidis Rhizoma	Berberine	Prostaglandin G/H synthase 1
Coptidis Rhizoma	Berberine	Potassium voltage-gated channel subfamily H member 2
Coptidis Rhizoma	Berberine	Estrogen receptor
Coptidis Rhizoma	Berberine	Androgen receptor
Coptidis Rhizoma	Berberine	Sodium channel protein type 5 subunit alpha
Coptidis Rhizoma	Berberine	Coagulation factor Xa
Coptidis Rhizoma	Berberine	Prostaglandin G/H synthase 2
Coptidis Rhizoma	Berberine	Nitric-oxide synthase, endothelial
Coptidis Rhizoma	Berberine	Retinoic acid receptor RXR-alpha
Coptidis Rhizoma	Berberine	Beta-2 adrenergic receptor
Coptidis Rhizoma	Berberine	Heat shock protein HSP 90
Coptidis Rhizoma	Berberine	mRNA of PKA Catalytic Subunit C-alpha
Coptidis Rhizoma	Berberine	Trypsin-1
Coptidis Rhizoma	Berberine	Nuclear receptor coactivator 2
Coptidis Rhizoma	Berberine	cAMP and cAMP-inhibited cGMP 3',5'-cyclic phosphodiesterase 10A
Coptidis Rhizoma	Berberine	Calmodulin
Coptidis Rhizoma	Epiberberine	Nitric oxide synthase, inducible
Coptidis Rhizoma	Epiberberine	Potassium voltage-gated channel subfamily H member 2
Coptidis Rhizoma	Epiberberine	Estrogen receptor
Coptidis Rhizoma	Epiberberine	Androgen receptor
Coptidis Rhizoma	Epiberberine	Prostaglandin G/H synthase 2
Coptidis Rhizoma	Epiberberine	Nitric-oxide synthase, endothelial
Coptidis Rhizoma	Epiberberine	Retinoic acid receptor RXR-alpha
Coptidis Rhizoma	Epiberberine	mRNA of PKA Catalytic Subunit C-alpha
Coptidis Rhizoma	Epiberberine	Trypsin-1
Coptidis Rhizoma	Epiberberine	Nuclear receptor coactivator 2
Coptidis Rhizoma	Epiberberine	cAMP and cAMP-inhibited cGMP 3',5'-cyclic phosphodiesterase 10A
Coptidis Rhizoma	Coptisine	Nitric oxide synthase, inducible
Coptidis Rhizoma	Coptisine	Prostaglandin G/H synthase 1
Coptidis Rhizoma	Coptisine	Potassium voltage-gated channel subfamily H member 2
Coptidis Rhizoma	Coptisine	Estrogen receptor
Coptidis Rhizoma	Coptisine	Androgen receptor
Coptidis Rhizoma	Coptisine	Sodium channel protein type 5 subunit alpha
Coptidis Rhizoma	Coptisine	Prostaglandin G/H synthase 2
Coptidis Rhizoma	Coptisine	Nitric-oxide synthase, endothelial
Coptidis Rhizoma	Coptisine	Trypsin-1
Coptidis Rhizoma	palmatine	Nitric oxide synthase, inducible
Coptidis Rhizoma	palmatine	Prostaglandin G/H synthase 1
Coptidis Rhizoma	palmatine	Potassium voltage-gated channel subfamily H member 2
Coptidis Rhizoma	palmatine	Estrogen receptor
Coptidis Rhizoma	palmatine	Androgen receptor
Coptidis Rhizoma	palmatine	Sodium channel protein type 5 subunit alpha
Coptidis Rhizoma	palmatine	Prostaglandin G/H synthase 2
Coptidis Rhizoma	palmatine	Nitric-oxide synthase, endothelial
Coptidis Rhizoma	palmatine	Retinoic acid receptor RXR-alpha
Coptidis Rhizoma	palmatine	Beta-2 adrenergic receptor
Coptidis Rhizoma	palmatine	Estrogen receptor beta
Coptidis Rhizoma	palmatine	Heat shock protein HSP 90
Coptidis Rhizoma	palmatine	Trypsin-1
Coptidis Rhizoma	palmatine	Proto-oncogene serine/threonine-protein kinase Pim-1
Coptidis Rhizoma	palmatine	Nuclear receptor coactivator 2
Coptidis Rhizoma	palmatine	Calmodulin
Coptidis Rhizoma	palmatine	mRNA of PKA Catalytic Subunit C-alpha
Coptidis Rhizoma	palmatine	Cell division protein kinase 2
Coptidis Rhizoma	palmatine	Coagulation factor VII
Paeoniae Radix Alba	1-o-beta-d-glucopyranosylpaeonisuffrone	N/A
Paeoniae Radix Alba	Albiflorin	N/A
Paeoniae Radix Alba	Benzoyl paeoniflorin	N/A
licorice	Licoricesaponin G2	N/A
licorice	Glycyrrhizic acid	N/A

## Sheet: Table 3
Symbol	NC1	NC2	NC3	NC4	NC5	M1	M2	M3	M4	SYD-L1	SYD-L2	SYD-L3	SYD-L4	SYD-M1	SYD-M2	SYD-M3	SYD-M4	SYD-M5	SYD-H1	SYD-H2	SYD-H3	SYD-H4	SYD-H5	Mes1	Mes2	Mes3	Mes4	Mes5
Zranb2	7.92635	9.13707	4.52589	4.73789	5.14915	9.68135	8.20627	7.57459	7.83245	8.04075	8.48436	8.28891	8.06118	8.17477	7.2086	7.7035	4.21626	7.96374	7.53511	6.29114	6.69942	6.49127	6.69616	8.80266	9.18882	8.08692	8.80008	4.99033
Lrriq3	0.32833	0.22908	0.19124	0.32601	0.1151	0.09231	0.2366	0.13879	0.14091	0.05247	0.07635	0.12105	0.08869	0.1013	0.15577	0.19323	0.12426	0.17076	0.07701	0.14307	0.14817	0.1462	0.08349	0.03257	0.16617	0.08727	0.08927	0.27429
Dnase2b	0	0	0	0	0	0.01931	0	0	0	0	0	0	0.01526	0	0	0	0	0.01869	0	0	0	0.01824	0	0	0	0.01455	0	0
Adgrl2	2.47862	3.7289	3.21514	3.04923	3.99717	2.08242	1.74705	1.88809	2.43528	2.73429	2.52585	2.73247	2.48506	1.7007	2.94818	2.5562	2.29842	2.53815	1.63703	2.49137	3.11449	3.66377	2.56827	3.61871	4.10728	2.29178	3.82822	3.30889
Rpf1	5.74764	8.54199	7.58072	7.74949	8.14276	8.29536	6.97099	6.08855	6.08666	9.53979	8.74127	7.68684	9.67663	8.03454	8.08738	8.02494	9.31778	8.14296	7.21553	6.27008	7.25793	6.96027	6.25469	8.45116	9.5174	7.37769	7.76244	8.95949
Uox	0.09021	0.18269	0.28152	0.21448	0.10291	0.23136	0.08851	0.35143	0.15572	0.3327	0.4206	0.2852	0.19842	0.25844	0.39099	0.43329	0.35909	0.22906	0.34338	0.32733	0.25447	0.18298	0.28678	0.1963	0.15705	0.28643	0.13938	0.2498
Ctbs	1.28917	1.24121	1.31684	1.60558	1.29327	1.43111	1.47834	1.18321	1.94363	1.71817	1.59469	1.64725	1.14207	1.58805	1.57269	1.27551	1.58092	1.42779	0.99537	1.0811	1.44944	1.33302	1.26846	1.41714	1.15678	1.17143	1.39039	1.56707
Spata1	0.21911	0.34623	0.52268	0.39855	0.43574	0.21889	0.17139	0.21895	0.27715	0.18939	0.25723	0.1489	0.23408	0.31081	0.24366	0.27329	0.31772	0.33824	0.21314	0.20345	0.22187	0.2253	0.51571	0.51923	0.44603	0.35768	0.4199	0.41004
Ptprh	33.6818	32.7501	29.4444	28.2044	29.9525	40.3514	50.6061	75.978	27.153	44.2055	38.313	43.5429	42.388	59.3297	31.2497	44.0107	45.4107	41.1259	64.0006	80.0126	46.0017	39.502	62.1134	30.8349	26.3226	41.4063	37.9057	34.6557
Sap30bp	8.75978	9.79651	9.7741	10.2763	10.6029	9.56834	9.84852	8.55824	10.0752	9.96775	10.4887	9.5053	8.9833	9.07686	9.31919	8.90329	9.5696	9.08243	7.7245	7.67058	9.6038	9.57435	7.94983	9.95635	9.29997	9.43203	10.2789	9.53014
Recql5	4.9904	4.31891	5.17039	3.43749	4.80242	4.74315	4.12154	5.11197	3.99103	4.93296	5.11172	5.66795	4.23991	5.42742	4.22924	4.6751	4.09948	4.54463	4.72345	5.21851	4.78647	4.80862	6.08528	5.31928	4.26448	5.11668	6.13202	4.61372
Itgb4	23.0927	25.0042	29.1765	20.1394	30.0176	28.9672	27.3502	34.9684	24.5352	33.6292	36.5995	31.2684	36.1947	34.3802	39.6904	33.9329	33.5555	35.6308	32.824	41.6509	43.7059	46.9115	48.9672	30.3423	29.9522	32.8799	36.8888	38.7185
Ahnak	41.8659	69.8269	75.9515	60.2412	70.0456	62.2793	46.3248	83.1509	54.1602	70.6557	71.0821	57.281	76.666	63.1219	80.1508	72.2188	68.7438	64.6112	76.3225	89.9679	51.0575	55.6972	78.6768	67.2021	63.984	58.3042	68.1325	59.4257
Atp6v0d2	0.08064	0.15309	0.22955	0.11433	0.10255	0.11407	0.14112	0	0.80184	0.31146	0.24545	0.12776	0.14632	0.07401	0.4173	0.27245	0.20805	0.08158	0.03751	0.05702	0.07217	0.13118	0	0.26274	0.21947	0.11955	0.09883	0.18218
Cdk10	3.51737	3.29418	3.54901	2.72964	3.63378	2.63512	2.76053	2.32855	2.66117	2.93304	2.62253	3.20616	3.03044	2.55994	2.81888	2.5555	2.00218	2.65266	2.49742	2.59658	3.17293	3.08064	4.01635	3.24086	3.07049	3.43269	3.76049	4.03976
Cyth2	20.3907	17.3273	20.8163	18.1969	18.7456	20.062	16.7923	17.9169	18.7269	20.0257	20.3227	18.6296	18.2382	20.1815	21.0782	18.7413	16.0113	19.3435	16.6765	17.063	20.1571	22.0068	21.4059	16.9345	21.1354	20.1942	22.7233	19.6376
Fgg	0.02616	0.02649	0.0259	0.02473	0	0.02574	0.0515	0	0.06423	0.12436	0.02896	0.02551	0.02712	0.02401	0.04923	0.12856	0	0.02491	0.03651	0.10482	0.09366	0	0	0	0	0	0.02565	0.0788
Sat2	0.99967	0.84675	0.7424	0.98131	0.38142	0.89862	0.97567	1.21418	1.8409	1.44399	0.97884	0.93719	1.10631	1.00577	1.13961	0.87396	0.92892	1.55592	1.26999	1.2325	1.14714	1.49228	0.86294	1.66408	0.9708	1.46317	0.97073	1.26444
Tgs1	3.8972	5.38831	4.59099	4.85263	4.89823	4.42571	3.3335	2.70083	4.035	4.66298	3.86326	3.59632	3.59757	3.19401	3.9918	3.77246	3.79188	3.77211	2.76809	2.91418	2.91416	3.02671	3.0945	4.31738	4.79957	3.55934	4.01302	4.61435
Tmem68	3.65721	3.7751	3.269	4.6418	3.51992	4.48604	3.83324	2.88604	3.96075	3.82307	3.70674	3.5619	3.93146	3.94825	3.50818	3.08958	4.5257	2.86488	2.56773	2.95971	2.94903	3.06538	3.37797	4.44909	4.54262	4.09561	4.15951	3.8074
Sdr16c5	0	0	0	0.05776	0.03553	0	0	0	0	0	0	0	0	0	0	0	0	0	0	0	0	0	0	0	0	0	0	0
Rps20	87.9042	119.371	109.043	126.33	111.257	117.009	130.398	111.764	115.836	117.839	119.495	112.286	119.496	123.083	128.659	139.876	135.02	115.286	170.433	112.308	134.209	128.394	118.588	138.098	140.178	129.824	128.518	122.81
AC154627.1	0	0	0	0	0	0	0	0	0	0	0	0	0	0	0	0	0	0	0	0	0	0	0	0	0	0	0	0.04275
AC156016.1	0.06612	0.16069	0	0	0	0	0	0	0.10391	0	0.02928	0	0.05485	0.03642	0.02489	0	0	0	0	0	0	0.04918	0.08004	0.02602	0	0	0.1556	0.02656
AC164978.1	0	0.02764	0	0	0.01389	0	0	0	0	0.00649	0	0	0	0	0.01284	0	0	0	0	0	0	0	0	0	0	0	0	0
AC163646.1	0	0	0	0	0	0	0	0	0	0	0	0	0	0	0	0	0	0	0	0	0	0	0	0	0	0	0	0
Ackr2	0.46399	0.42992	0.42044	0.55032	0.91747	0.08184	0.30642	0.15658	1.08337	0.09572	0.27133	0.24754	0.17701	0.04018	0.36657	0.18286	0.07803	0.27508	0.15069	0.09905	0.02612	0.3052	0.25168	0.03445	0.33258	0.03029	0.17167	0.30329
Agtr2	0.13169	0.01667	0.19153	0.15561	0.14237	0.081	0.10803	0.0368	0.097	0.01565	0.01822	0	0.05121	0.04533	0.03098	0.06068	0.04634	0.07837	0.04595	0.01552	0.07858	0.14538	0.04981	0.12954	0.04576	0.1139	0.04842	0.09918
Gm10231	68.222	68.6998	71.0873	73.3782	63.2549	71.5945	79.5217	75.1164	60.7538	68.1698	72.6964	69.633	75.34	81.1912	81.0149	85.8434	85.3843	75.8051	81.4387	78.0735	82.5283	91.8424	78.9285	73.8533	75.4348	75.87	77.9669	74.3339
Pofut1	5.44227	5.07423	5.47505	5.17184	5.76631	5.44662	4.27755	4.37322	4.63977	6.32461	6.50237	5.21732	5.49835	5.2499	5.92777	5.76883	4.94943	5.16093	3.69914	3.93059	4.86333	5.3353	4.7472	4.62653	4.88269	4.96303	5.04488	6.14992
Pdyn	0.27499	0.25923	0.30985	0.23753	0.27014	0.34526	0.34434	0.41869	1.70893	0.58602	0.28339	0.17104	0.28513	0.27851	0.36582	0.13981	0.2758	0.17155	0.21616	0.30843	0.19804	0.18512	0.67433	1.00735	0.18451	0.36085	0.36259	0.25233
Gm10812	0	0	0	0	0	0	0	0	0	0	0	0	0.07798	0	0	0	0	0	0	0	0	0	0	0	0	0	0	0
Smim1	0.49895	0.39213	0.78108	0.29422	0.54876	0.45359	0.34719	0.247	0.4317	0.3253	0.19987	0.44246	0.28824	0.21589	0.76458	0.34739	0.36336	0.35971	0.1459	0.19936	0.45084	0.62508	0.49371	0.9138	0.39627	0.66697	0.43563	0.52727
Stk4	11.4922	14.9426	16.2366	15.5905	16.8001	12.6515	10.6568	9.54345	14.6844	13.5517	13.6926	12.6487	12.8509	11.0775	14.0531	13.1099	13.945	13.7404	9.67995	10.5926	11.0695	11.2242	10.7087	14.2934	16.5157	11.4863	13.7526	13.8362
Gm26860	0.10112	0.07446	0.10923	0.10427	0	0	0.09652	0.06166	0.03611	0.12236	0.21368	0.08963	0.1811	0.12656	0	0	0.02587	0.10504	0.06843	0.13867	0.04388	0.03418	0.12982	0.12659	0.13628	0.05452	0.12618	0.03692
Cnr1	1.78001	1.39153	2.02968	1.43161	1.19731	0.46404	0.86613	0.68384	1.89633	0.57356	0.68654	0.8926	0.78407	0.48155	0.74351	0.74642	0.52215	0.49754	0.96051	0.69091	0.73767	1.2697	1.25986	1.11991	1.14546	1.4613	1.35788	0.738
Gm7882	0	0	0	0	0	0	0.03399	0.10421	0.00763	0	0	0.11361	0	0.00713	0.11695	0	0.02187	0.02219	0	0.0293	0	0	0	0	0	0	0.03047	0
Pgam1-ps1	0	0.03701	0.03619	0	0	0.07193	0	0	0	0	0.08091	0	0	0.03355	0.06878	0	0.03429	0.0696	0.03401	0	0	0	0	0	0	0	0.07167	0
Gm1821	60.1393	59.1125	59.9535	65.2389	65.3401	58.2814	49.2257	55.3378	64.0662	58.9319	58.0963	58.2514	57.0331	56.3475	58.1097	56.1574	53.7726	54.8384	49.1886	51.8586	69.4878	66.5918	65.9842	64.1786	78.0515	62.2667	65.5716	61.4064
Olfr221	0.01306	0	0.01724	0	0	0.01714	0	0	0.00855	0.01656	0	0	0	0.00799	0.01639	0	0.01634	0	0.0162	0.01642	0.04157	0	0.03952	0.03426	0.0242	0.03443	0	0
Nrn1l	0.7099	0.29201	0.2636	0	0.18057	0	0.23294	0	0.13073	0	0	0	0	0.32579	0.0835	0	0.08326	0.12674	0.16513	0	0.18533	0.16499	0	0	0.12333	0	0.41327	0.17821
Chrd	0.73386	1.04693	0.91472	0.73138	0.89458	1.05442	1.69256	1.70097	4.62616	1.32862	1.26906	1.78307	1.18393	1.09751	1.46267	1.44326	1.10651	1.55826	1.49215	1.83251	1.0269	1.20751	2.05521	2.42849	1.1666	1.50406	1.21378	1.59626
Gm12976	0	0	0.08932	0	0	0.13314	0.31571	0.15124	0.13288	0.23584	0	0.10993	0.16367	0.04139	0.06365	0	0	0	0	0.12756	0	0.04193	0	0	0.04179	0.2006	0	0
C030037D09Rik	0.83451	0.60072	0.6036	0.55157	0.67661	0.4491	0.37937	0.29151	0.6179	0.43081	0.47267	0.65155	0.36504	0.26928	0.19017	0.50065	0.40984	0.31039	0.23658	0.2766	0.17895	0.33334	0.39129	0.50983	0.23861	0.5252	0.75109	0.63175
Gm15202	0	0	0	0	0	0	0	0	0	0	0	0	0	0.0959	0	0	0	0	0	0	0	0	0.1054	0	0.06454	0.06885	0	0
Gm13647	0	0	0	0	0	0	0	0	0	0	0	0	0	0	0.16565	0	0	0	0	0	0	0	0	0	0	0	0	0
Hectd2os	0.05163	0.03136	0	0.01301	0	0.01355	0	0	0.01352	0.27161	0	0.02685	0.01427	0	0.01619	0	0	0	0.01281	0	0	0	0.03819	0.01016	0	0.02381	0	0.07949
Ccdc142os	0.6825	0.71664	0.32539	0.38231	0.70727	0.597	0.33178	0.57926	0.49652	0.32445	0.89534	0.44362	0.35383	0.38281	0.82057	0.41928	0.2846	0.21662	0.4351	0.35748	0.70892	0.50523	0.34422	0.60917	0.40988	0.41226	0.6196	0.59649
Defb50	0	0.14863	0	0	0	0	0	0	0	0	0	0	0	0	0	0	0	0	0	0	0	0	0	0	0	0	0	0
Tmed9	31.8693	43.3353	36.1797	38.8313	36.4025	65.3827	52.1296	55.5084	41.3774	63.6899	60.8235	49.6219	59.0362	52.9966	48.1884	56.1409	53.9508	48.3769	55.4494	49.1957	41.2918	37.5338	34.0016	58.413	49.5507	45.176	39.7777	48.4204
Gm2531	0	0.27069	0	0	0.1088	0	0.09357	0	0	0	0.23673	0.02607	0.11088	0.09815	0.07547	0	0.17558	0.40729	0.02487	0.12602	0.12762	0.14912	0.2427	0	0.1734	0	0.10485	0
Gm5600	0	0	0	0	0	0	0	0	0	0	0	0	0	0	0	0	0	0	0	0.02214	0	0	0	0.0231	0	0	0.02303	0
Erap1	12.4582	15.8698	10.908	13.1947	18.3	16.5005	12.5036	10.5803	11.7315	17.6318	16.4973	15.3841	15.4793	14.6876	13.3306	13.6622	19.6255	16.4597	11.0842	11.7403	14.5851	12.2387	10.2111	16.976	16.7767	13.9961	12.4251	15.0909
AA474408	0.31975	0.42753	0.24761	0.248	0.2294	0.27432	0.32283	0.27037	0.15299	0.30791	0.24956	0.29177	0.23803	0.33111	0.15043	0.28206	0.29231	0.3552	0.18308	0.3749	0.3131	0.19055	0.3184	0.25807	0.33805	0.47408	0.26126	0.56807
AC125149.3	0	0.10904	0	0	0.14245	0	0	0	0.07404	0.13311	0	0	0	0	0	0	0	0.08203	0	0	0	0	0	0	0.08981	0.06387	0	0.0757
Cast	14.1377	10.661	10.3998	10.7244	10.4481	13.5743	13.5873	13.7921	14.232	13.8765	13.9527	13.0233	13.4551	13.7221	13.6711	12.6581	12.9736	13.299	11.9673	13.472	10.5232	11.0894	12.9668	13.2996	10.5077	11.4111	10.1175	12.6387
Rhobtb3	3.22011	1.16034	1.20508	1.27798	1.12262	1.27918	2.1091	0.72521	1.73476	0.7474	0.90155	1.6252	0.76352	1.34304	1.10058	0.84656	0.73754	1.4068	0.77987	0.94203	0.7262	0.55908	0.91951	1.47659	0.89948	1.27081	0.98199	1.39801
AC168977.1	0	0.08707	0.01419	0.03387	0.02187	0.02821	0	0.06409	0	0.08176	0.05553	0	0	0	0	0	0.0269	0	0	0	0	0	0	0	0	0	0	0
Gm44348	0	0	0	0	0	0	0	0	0	0	0	0	0	0	0	0	0	0	0	0	0	0	0	0	0	0	0	0
Gm30517	0.07092	0	0	0	0	0	0	0	0	0	0	0	0	0	0	0	0	0	0	0	0	0	0	0	0	0	0	0
Pebp4	0	0	0	0	0	0	0	0	0	0	0.02808	0	0	0	0	0	0	0	0	0	0	0	0	0	0	0	0	0
Gm16071	4.34973	4.89361	3.87979	2.34953	3.19632	2.76869	1.66139	3.33802	1.83086	3.11816	2.90406	3.71926	1.98661	2.88337	1.77031	3.39326	1.24701	2.12015	1.47753	5.02854	1.19476	1.20346	5.08404	0.69612	3.16668	3.97527	3.57091	4.69714
Gm17249	0.40281	0.30887	0.38725	0.23659	0.23079	0.40794	0.33536	0.16175	0.28807	0.25285	0.28137	0.26691	0.17031	0.17948	0.10672	0.13454	0.0954	0.1415	0.17466	0.33553	0.2987	0.23995	0.33926	0.21542	0.23916	0.44068	0.44863	0.58513
Rpl31-ps24	0	0	0.03576	0	0	0	0	0	0.07094	0.13735	0	0	0.03745	0	0	0	0	0	0.10081	0.03405	0	0	0	0	0	0	0	0
Gm22340	0	0	0	0	0	0.11816	0	0	0	0.11416	0.66451	0	0	0	0	0	0	0.34298	0	0	0	0	0.36334	0.47242	0.33376	1.42417	0	0
Vwa3a	0.06269	0.02885	0.01317	0.01437	0.03479	0.01496	0.0133	0.05309	0.03358	0.03793	0.01893	0.02778	0.00788	0.02964	0	0.02801	0.00713	0.01447	0.01414	0	0.02947	0.01413	0.0115	0.02803	0.03521	0.02629	0.0149	0.03243
Rrp8	2.17744	3.19023	4.11027	5.12022	2.63427	4.58457	3.10706	2.88127	3.22291	3.33951	5.34409	3.24825	3.76555	2.98369	3.37733	4.05556	2.93813	2.45058	3.37541	2.91975	3.02097	2.71802	2.73967	4.32905	2.84096	2.95461	3.28158	4.11029
4930579M01Rik	0	0	0	0	0	0	0	0	0	0	0	0.05722	0	0	0	0	0	0	0	0	0	0	0	0	0	0	0	0
Zfp652os	0.45881	0.10324	0.10096	0.28913	0.23341	0	0.11152	0	0.52571	0	0.50785	0.39763	0.10572	0	0.21586	0.21923	0.11958	0.09708	0	0.09613	0.1521	0.21326	0.10285	0.45131	0	0	0.09997	0.25595
Gm13571	0	0.01787	0.06991	0.01251	0.01796	0	0	0	0.03467	0	0.01954	0	0.00458	0	0.02906	0.02169	0	0	0	0	0	0	0.0178	0.02604	0	0	0	0
Arfip2	7.90779	9.69762	6.0524	8.42522	9.1851	8.47426	12.9154	5.52791	5.3614	9.07439	10.456	7.03215	7.13974	9.87993	6.41082	6.57	7.39589	8.50797	8.20723	9.95119	6.02159	4.96058	9.45253	6.69627	5.52896	10.604	6.40911	7.67149
Ppp6c	14.0236	16.6943	16.8139	15.9201	15.1177	18.6892	16.5831	15.504	14.4627	10.5309	16.1736	14.9762	17.6609	15.5203	15.4009	16.0458	18.0559	15.4204	16.8796	10.1404	15.1075	14.5686	14.4098	15.512	16.2158	15.8312	15.6855	14.6046
Psmb7	26.9556	33.7349	28.2403	33.8729	32.4294	49.989	48.7838	36.8097	39.6735	49.6222	46.2895	42.0185	46.3698	43.1286	40.5847	43.0007	51.1526	41.7244	42.3503	37.4926	37.5219	32.6354	24.579	47.8342	34.8228	32.3191	29.1713	31.7965
Nr5a1	0.02582	0.02614	0.00639	0	0	0	0.0113	0	0	0	0.04644	0	0	0	0	0	0.02423	0	0	0	0	0	0	0	0	0.01276	0	0
Uqcrc2	125.717	127.906	131.208	146.651	110.356	155.372	163.916	151.672	106.867	135.793	133.597	145.959	150.352	172.046	141.411	153.931	173.38	151.638	150.752	164.093	149.994	129.071	120.606	120.157	131.523	136.881	127.264	127.193
Golga1	6.03955	5.59051	6.53968	7.35509	6.28993	8.59717	6.80202	6.6085	5.82308	6.87725	7.35927	5.43114	7.8514	6.7742	6.28373	5.54358	7.57927	7.67303	4.22998	7.43777	4.25602	4.95925	5.72051	5.69433	6.8204	5.32152	6.88485	7.48526
Arpc5l	10.1974	12.0291	12.3935	11.2042	12.9794	12.4337	10.2943	10.4636	9.9076	13.3122	12.7728	11.0432	11.9239	10.5746	10.3396	9.58295	10.3043	9.9067	11.4502	8.80509	11.5415	10.4869	10.0406	12.9252	12.1752	12.0437	12.6925	11.0282
Mrpl49	20.3966	21.6181	20.48	24.4874	23.3165	28.4023	25.1019	23.0135	18.3459	29.4143	25.1898	25.1024	28.7561	23.7914	25.1456	23.4102	26.3415	25.0521	23.9551	20.8862	20.8886	22.1683	18.4334	27.9834	25.9399	22.3215	21.2998	24.9273
Gm22002	0.32851	0	0	0	0	0	0	0	0	0	0	0	0	0	0	0	0.10274	0	0	0	0	0	0	0	0	0	0	0
Ddn	0	0	0	0.01369	0	0.01425	0	0	0.02844	0.05507	0.03206	0.01412	0.06006	0	0	0.01779	0.01359	0.02758	0	0	0.01728	0	0	0	0	0	0.0142	0.02908
Gm10774	1.00646	3.87248	0.06644	5.45456	0.06827	0.06603	0.05871	11.9257	5.93085	9.18652	10.769	0.06542	7.72246	0.06158	0.12627	7.99671	0.06295	0.12778	10.3009	0.06326	4.40412	4.30392	0.13536	0.066	0.06217	7.36169	4.67087	0.06738
Gm22005	0.48538	0.09829	0	0	0.29632	0.09553	0	0	0	0	0	0	0	0	0	0	0	0	0	0.27457	0	0.27074	0	0.19098	0	0	0	0
Gm20458	0	0	0.34651	0	0	0	0	0	0	0	0	0	0	0	0	0	0	0	0	0	0	0	0	0	0	0	0	0
2700069I18Rik	0.14434	0.04871	0	0.04548	0	0	0.0842	0.08067	0	0.13723	0	0.11727	0.06236	0.04416	0	0	0	0	0	0.04536	0	0	0.48531	0	0	0	0.04717	0
Gm12660	0	0	0	0	0	0	0	0	0	0	0.04563	0	0	0	0	0	0	0	0	0	0	0	0	0	0	0	0	0
Gm16599	0	0	0	0	0	0	0	0.02589	0.05687	0	0	0.03387	0	0	0	0	0	0	0	0	0.02764	0	0.02336	0	0	0	0	0.03489
4930412B13Rik	0	0	0	0	0	0	0	0	0	0	0	0	0	0	0	0	0	0	0	0	0	0	0	0	0	0	0	0
Gm11665	0	0	0	0.31779	0	0	0	0	0	0	0	0	0	0	0	0	0	0	0	0	0	0	0.29067	0	0.178	0.09494	0	0
Ubap1l	0.09272	0.10562	0.17215	0.01643	0.05307	0.04562	0.02028	0.10365	0.10814	0.0551	0.0449	0.1017	0.01803	0.03191	0.11451	0.02136	0.02175	0.07725	0.03235	0	0.06916	0.01616	0.08768	0.0228	0.11276	0.15466	0.05682	0.05237
Syce2	1.44668	2.25356	1.34985	1.75541	2.39898	2.41607	3.27424	2.037	1.95364	3.45195	3.16412	2.34633	2.75487	2.36838	2.68322	2.95679	3.23675	2.82782	3.62396	2.13771	1.40277	1.07332	0.92608	3.5165	2.3909	2.50242	2.1481	1.70413
Gm11605	2.43669	2.51014	3.10516	2.94426	2.37144	4.37872	5.02447	6.63195	3.7458	5.1372	5.3708	4.04912	5.33871	4.99808	5.3033	4.71212	5.54657	5.40694	6.05238	4.51474	4.07117	4.43195	4.93718	4.27262	6.14503	5.44534	4.8613	3.7447
Gm13532	0.1711	0	0	0.10782	0	0	0.09981	0.12751	0	0	0	0	0.23654	0.10469	0	0	0	0	0	0	0	0.05302	0	0.1122	0	0.22549	0	0
Gm9439	0	0.11395	0.04179	0	0	0	0.04924	0	0	0	0	0	0	0	0	0	0	0	0	0	0	0	0	0	0	0	0	0
Rplp0-ps1	0.1027	0.20797	0.1598	0.12481	0.11942	0.14437	0.24391	0.26239	0.02882	0.23713	0.16239	0.60077	0.22818	0.3905	0.19326	0.34249	0.41295	0.16763	0.25935	0.31813	0.43771	0.23185	0.20718	0.49065	0.24468	0.14501	0.12946	0.41249
Gm13022	0	0	0	0	0	0	0	0	0.18868	0.22832	0	0.04683	0	0	0	0	0	0	0	0.13584	0	0.40183	0	0	0	0	0	0
Olfr213	0	0	0	0	0	0	0	0	0	0	0	0	0	0	0	0	0	0	0	0	0	0	0	0	0	0.02692	0	0
Gm13423	0.2158	0.43701	0.4121	0.16028	0.25093	0.22753	0.16185	0	0.40875	0.24915	0	0.09017	0.11188	0.16977	0.20305	0.24621	0	0.3816	0.14342	0.15986	0.4231	0.17195	0.38871	0.22743	0.05713	0.13712	0.37783	0.1393
Olfr857	0	0	0	0	0	0	0	0	0	0	0	0	0	0	0	0	0	0	0	0	0	0	0	0	0	0	0	0
1810063I02Rik	0	1.41629	0.79145	1.27498	1.47401	0.39328	0.52455	0.7818	0	0.75996	0	0.87672	0.82877	0.87118	0.94011	0.61379	0	0.66593	0.69721	1.50715	0.35771	1.57897	1.36054	0.68794	1.38862	0.54316	0.58776	0.9531
Gm15658	0.59616	0.94167	1.1334	1.64552	1.35871	6.3125	1.1685	9.78295	1.3818	5.69089	5.33182	2.99927	7.29412	3.10799	4.1286	4.3656	5.14599	2.11164	4.14907	5.46325	3.07353	2.74887	3.41567	3.61228	3.24801	1.64995	0.84171	3.75945
Bid	3.60896	7.01558	3.72629	4.59963	6.84571	4.34069	2.80704	3.29292	4.79413	6.00488	4.64767	4.14277	4.9934	4.10518	3.67518	4.53371	4.63057	3.61624	3.6162	2.50102	4.88678	5.09702	1.66851	6.10619	5.75902	4.7525	4.92212	5.11847
Olfr1354	0	0	0	0	0	0	0	0	0	0	0	0	0.01088	0	0	0	0	0	0	0	0	0	0	0	0	0	0	0
Kctd12	22.3295	19.9665	24.4802	21.0711	21.4892	24.0664	16.0724	10.8068	34.5547	19.0712	13.9852	17.9373	8.80332	10.151	13.8321	13.186	0	15.725	7.09007	8.27945	14.4852	11.7772	8.25868	18.2631	17.0694	11.0368	16.0129	14.269
Acot7	26.0095	27.4317	28.2367	31.9631	30.5747	59.4091	49.9668	53.7691	32.8043	64.5503	65.0757	58.6351	52.5007	44.693	48.8619	47.3734	54.188	52.7892	33.7578	37.2263	34.4087	36.2568	31.5078	51.7513	42.9146	40.3021	37.3677	47.9319
Gm5037	0.0443	0	0.08773	0.04187	0.04507	0.21796	0.07752	0.04952	0.04351	0.16847	0.07355	0.04319	0	0	0.04168	0	0	0	0	0	0.10573	0.04118	0.08937	0	0	0.13136	0	0.04448
Gm22009	13.5681	5.53568	9.83921	5.13023	6.09044	7.97191	5.93619	2.58732	7.01558	4.70485	8.39258	6.80897	5.08948	2.5273	5.74506	2.7948	1.46024	3.19179	2.67337	5.75644	5.28634	2.85655	5.55501	2.43372	8.76327	3.51059	5.243	8.05451
Chst9	0	0.02866	0	0	0	0	0	0	0	0	0	0	0	0	0	0	0	0.02696	0	0	0	0	0.02856	0	0	0	0	0
Gm11906	0	0	0.09966	0	0.06144	0	0	0.09001	0	0	0	0	0	0	0.0947	0	0	0.115	0	0	0	0	0.06091	0	0.0373	0.15917	0.03947	0
Gm15342	0.0717	0.21119	0.09036	0.0801	0.07958	0	0.07985	0	0.11523	0.24789	0.02886	0.10168	0.0811	0	0.0736	0.08809	0	0.06827	0	0.09218	0.03111	0.07877	0.0263	0.03847	0	0.03866	0.05113	0.20944
Arhgap27os3	1.13355	2.03142	2.42366	0.81075	2.55674	1.69298	0.78999	0.67842	1.8522	2.26521	2.38171	1.81918	1.65381	1.20154	1.60462	1.84263	0.77649	1.07933	1.05469	1.1491	1.46652	2.2521	1.90232	2.68884	1.7846	2.35491	3.22604	2.31681
D030047H15Rik	0.15653	0.01093	0.17637	0	0.06041	0.07436	0.01889	0	0.07951	0.08211	0.01792	0.0421	0.02798	0.0644	0.11173	0.04642	0	0.05139	0.08035	0.04071	0.05153	0	0.049	0.07433	0.02	0	0.08467	0.04336
Gm15912	5.55112	3.1416	2.84239	2.7733	2.08312	0.97622	1.94848	1.82855	2.00042	0.70239	0.95788	1.69778	0.65656	1.5692	1.12211	1.37447	0.61391	1.25609	2.0326	1.63178	1.51136	1.28522	2.25681	0.9758	1.13431	1.98197	1.39689	1.31407
Gm15229	0	0	0	0	0.0797	0	0	0	0	0.03724	0	0	0.04061	0	0	0	0	0	0	0	0	0	0.03951	0.05779	0	0	0	0.00983
Gm3848	0.09065	0	0.11968	0	0	0.0892	0	0	0	0	0.10034	0	0.09399	0	0	0	0	0	0	0	0	0	0	0	0	0	0	0
2610507I01Rik	0.1711	0.26496	0.34881	0.05708	0.26625	0	0.12329	0.03375	0.03954	0.13397	0	0.05888	0.06261	0.04619	0.06629	0	0.05666	0.19166	0.18729	0.24671	0.12011	0.09356	0.36548	0.198	0.09326	0.10943	0.26644	0.20213
Gm12224	0	0.02541	0	0.04744	0	0	0	0	0	0	0	0	0	0	0	0	0	0	0	0	0	0	0	0	0	0	0	0
Hpgds	1.9408	1.83785	1.98083	2.0702	2.31066	1.0671	0.91343	0.11907	1.48347	1.43612	1.22386	1.65547	0.98962	0.74109	1.56558	1.12817	1.60507	1.44632	0.49555	0.34145	1.42632	1.66955	1.38178	1.4145	1.61075	1.03604	0.94831	1.38624
Mrps33	13.072	12.4543	14.4154	15.2129	12.6402	18.6654	16.3743	21.3955	15.04	19.291	17.5684	15.1949	18.1771	16.7385	15.8463	16.2529	18.844	16.5749	18.5878	15.6377	16.9232	16.297	14.3868	17.6719	15.6347	13.9841	13.1227	13.0934
Gm4412	0	0	0	0	0	0	0	0	0	0.09017	0.13996	0	0	0	0	0	0	0	0	0	0	0	0	0	0.11716	0.12498	0	0
Clec5a	0.20674	0.7435	0.73415	0.69748	1.05539	1.56446	0.55207	0.31877	3.24179	2.0267	1.87018	0.71941	1.48209	0.66742	0.83851	0.87155	1.21737	1.03858	0.39467	0.33271	0.52324	0.56002	0.41709	3.16263	0.64735	0.52145	0.76888	0.66218
C130060K24Rik	0.01674	0.03813	0	0.01582	0	0	0	0	0	0	0	0	0	0.04609	0	0	0	0	0	0	0.01998	0	0	0	0	0	0	0
Agk	1.06095	1.0852	0.99225	1.11533	1.14549	1.12445	0.94623	0.70111	0.96883	1.15497	1.13312	1.19374	1.10631	1.03113	1.18145	1.18546	1.1465	1.28936	0.98938	0.77711	1.01522	1.02315	0.95505	1.21497	1.07879	0.99405	1.1816	0.94592
Ssbp1	2.42812	2.59283	2.50807	2.40048	2.49217	3.52212	3.18913	2.67582	2.93307	3.4715	3.12803	2.81598	3.16788	2.73206	2.70992	3.00347	2.84196	2.91999	2.9097	2.652	2.63787	2.43381	2.09417	3.70742	2.81568	2.79978	2.67768	2.89199
Mad2l1	1.35247	3.41447	2.31978	2.085	3.38792	7.06401	6.64667	4.9477	3.88877	7.2889	7.56818	5.4957	7.2401	5.83091	4.9123	6.03758	7.0994	6.06453	5.92154	4.32062	3.9193	3.20315	1.57982	7.18773	4.88715	4.80066	3.63426	3.70895
Prdm5	0.09719	0.20577	0.21143	0.25474	0.21576	0.10434	0.0786	0.07901	0.21984	0.08681	0.07824	0.12348	0.08245	0.06217	0.0776	0.08142	0.07876	0.07992	0.04933	0.08191	0.10017	0.11773	0.10844	0.17382	0.11734	0.12955	0.08807	0.15231
Mkrn3	0.25796	0.21766	0.12771	0.12192	0.21872	0.12692	0.09405	0.09612	0.29557	0.09197	0.16656	0.17815	0.17831	0.11838	0.06068	0.13206	0.08068	0.04094	0.08	0.04053	0.07696	0.15987	0.2602	0.28545	0.13943	0.12749	0.23184	0.19427
Gm22018	0	0	0	0	0	0	0	0	0.10262	0	0	0	0	0	0	0	0	0	0	0	0	0	0	0.71945	0	0	0	0
Ngfr	2.21643	2.69064	3.07178	2.39551	2.54207	1.41108	2.00893	1.22105	3.98304	2.2131	2.02245	2.06032	1.99339	1.60049	2.02573	2.0156	1.76278	1.41829	1.40439	1.17965	2.19479	2.93191	2.4601	4.10639	2.45852	2.91714	3.22856	2.2416
Gm22024	0	0	0	0	0	0	0	0	0	0	0	0	0	0	0	0	0	0	0	0	0	0	0	0	0	0	0	0
Gm22027	0.43111	0.32739	0.64033	0.10188	0.76762	0.21212	0.18862	0.48192	0.63511	1.12722	0.1193	0.42033	0.44701	0.19785	0.30424	0.66212	0.30337	0.51312	0.70196	0.60968	0.38587	0	0.21743	0.53008	1.0985	0.53266	0.52837	0.21645
Gm13285	0.02809	0	0.08344	0.02655	0.02858	0.02764	0.00819	0.04186	0.04598	0.06231	0.01036	0.03651	0.01942	0.01719	0.01762	0.0115	0.02635	0.00891	0	0	0	0	0.02833	0.09209	0.00867	0.00925	0.01836	0.07521
Prss16	0.16689	0.42078	0.22033	0.35571	0.50274	1.34923	0.7645	0.90349	0.45957	1.65828	1.37636	0.8008	1.17735	1.24642	0.61888	0.95286	0.75834	1.07805	0.67286	0.37947	0.79665	0.59623	0.58423	0.98815	0.87321	0.71481	0.67055	0.82475
Edaradd	0.12727	0.13302	0.12196	0.05433	0.15456	0.0404	0.02155	0.07572	0.13306	0.14248	0.06362	0.09607	0.06385	0.0716	0.07726	0.11602	0.02311	0.05473	0.0573	0.03871	0.09799	0.10496	0.07868	0.20192	0.12173	0.12377	0.28781	0.15666
Gm8957	0.0541	0	0	0	0	0	0	0	0	0	0	0	0	0	0	0	0	0	0.05034	0	0	0	0	0	0	0	0	0
Gm20574	0.04478	0.13602	0.13302	0	0	0.08813	0	0.05006	0.04398	0.07096	0	0.1892	0	0	0	0.05502	0.09804	0	0.09722	0	0	0.01388	0.13551	0	0	0.05902	0.04391	0.02998
Gm5732	0	0	0	0	0	0	0	0	0	0	0	0	0	0	0	0	0	0	0	0	0	0	0	0	0	0	0	0
Hpse	9.02012	15.3336	12.1851	13.2221	18.8147	12.8568	9.34735	7.20654	19.8055	18.1703	16.9434	12.7459	13.6517	11.327	19.2679	14.4453	19.5525	16.7622	8.31293	8.61431	12.3955	13.8791	9.54239	18.5914	17.6389	10.5551	12.8098	13.2522
Ifi209	0.81811	5.23976	1.49407	1.31321	2.39901	2.03547	0.4052	0.44432	2.94107	2.10605	1.99476	0.83904	0.87629	0.74027	1.24909	1.2707	1.00293	0.92228	0.69656	0.7604	1.2849	1.50672	0.93033	2.63813	1.44097	1.36936	1.99397	2.03827
Uevld	3.75876	2.75939	3.08991	2.93088	3.3152	3.41518	3.71579	2.39171	3.29804	3.75308	3.20718	4.08552	3.18107	3.22694	3.64255	4.15712	3.69677	3.87766	2.86126	2.95229	3.12034	3.28019	2.7325	3.576	3.91788	3.43392	3.09869	3.45212
Gm26915	0	0	0	0	0	0	0	0	0	0	0	0	0	0	0	0	0	0	0	0	0	0	0	0.072	0	0	0	0
Gm22029	0	0	0	0.10693	0	0	0	0	0	0	0	0	0	0	0	0	0	0	0	0	0	0	0	0	0	0	0	0
Ssc5d	2.77335	2.01097	2.93514	2.71178	2.82177	2.8759	2.20755	1.25674	7.62663	4.84844	4.18215	3.7042	3.64556	2.38675	4.54849	2.33031	3.37713	3.03539	1.1598	1.14711	2.3453	3.25739	2.26507	6.16878	3.08917	2.82087	3.12268	4.7343
Plekhj1	11.5692	15.3779	15.18	14.6789	16.8091	17.5615	12.2618	14.8041	14.885	17.7974	18.9978	16.6413	19.8203	14.3258	17.3145	14.5462	16.915	15.9496	17.2097	13.698	16.7046	13.1967	14.9996	18.3734	15.0943	17.0747	16.5092	15.8085
Wnt3	0.0445	0.01802	0.03525	0.03365	0.03622	0.05255	0.03115	0.0199	0	0.32155	0.0197	0.03471	0.07382	0.12661	0.03768	0.07654	0.1169	0.01695	0.01656	0	0.02124	0.03309	0.05386	0.13131	0.2144	0.01759	0.15707	0.10724
Rps2	10.9428	18.7064	18.3381	11.7509	10.4489	25.5632	36.9917	34.0883	8.37449	46.2183	51.935	14.8697	46.1764	35.2389	13.5129	13.7759	16.1199	15.4831	41.9789	10.6201	36.5446	10.5413	7.43164	24.6765	37.4729	26.623	46.2165	15.9229
Tmem30b	76.4844	69.626	77.9729	71.7319	79.8033	57.5404	61.047	66.6311	42.3074	49.5507	59.9599	78.9981	64.2678	64.3957	72.4151	71.7695	58.7857	74.3644	71.5043	75.363	83.7026	91.2846	96.9537	47.2656	70.198	68.426	82.798	78.6544
Gm9761	6.06494	13.5214	10.5509	11.1505	11.3226	19.8761	19.6454	14.1813	9.50865	20.9497	23.8964	13.8881	21.5197	14.9891	13.691	15.2454	19.7337	13.404	12.3474	13.9804	11.189	9.67278	9.40111	12.4514	16.7556	12.2921	11.0474	12.4317
Zxdc	2.76443	2.2668	2.34323	2.33255	2.20696	2.15249	2.20273	1.59608	2.32904	1.61614	2.11274	2.33798	1.81749	1.95131	1.97701	2.61008	1.93401	2.65116	1.98888	1.8496	2.02657	2.41728	2.36696	2.23475	2.54453	1.83585	2.22917	2.66602
Gm11784	0.49091	0.20467	0	0	0	0	0.05054	0.12912	0.11345	0	0	0	0	0	0	0	0	0.13748	0.05374	0	0.13785	0	0.14564	0	0.10703	0.39961	0	0.05799
Gm12308	0.10556	0	0	0	0	0	0	0	0	0	0	0	0	0	0	0	0	0	0	0	0	0	0	0	0	0.10434	0.1035	0
Gbp8	3.00155	13.9842	3.33427	4.53964	16.1435	3.76747	1.82631	1.55097	3.23685	5.56781	4.76571	2.95362	2.46918	2.11273	2.22949	3.17502	3.12952	2.24475	2.04554	1.51051	6.78936	5.19998	3.16402	7.5043	6.38372	6.41309	6.79797	6.43924
Gm14706	0.10736	0	0	0	0	0	0	0	0	0	0	0	0	0	0	0	0	0	0	0	0.12812	0	0	0	0.09947	0	0	0
Rps8-ps2	3.83874	5.13064	5.90798	4.83129	4.4414	6.21682	6.46843	4.73248	5.79525	5.944	6.82272	4.10633	6.89161	6.30177	7.32725	7.57341	6.50362	5.49314	6.14331	6.24567	5.9163	6.36231	4.93424	3.62491	11.6258	7.13339	7.48452	6.34373
Fabp2	635.045	101.511	149.132	209.152	23.7982	46.23	82.6733	66.5151	32.4728	1.87459	6.06032	69.6321	3.63272	184.114	7.95456	74.7304	4.87087	94.0818	32.4396	111.919	41.7438	21.889	118.454	4.28335	41.8989	136.782	18.8722	80.8021
Gm20731	0.1376	0.15749	0.11255	0.0509	0.17652	0.15895	0.17275	0.07356	0.08226	0.10238	0.04635	0.38497	0.07444	0.07687	0.10132	0.16171	0.06736	0.17659	0.03896	0.0564	0.12137	0.07786	0.12069	0.08238	0.21618	0.08279	0.06452	0.21026
Cst7	1.11058	5.5803	2.73547	3.28061	4.13849	1.83058	0.58307	1.24145	1.92241	2.28343	2.56611	1.21816	1.19471	0.64982	2.46878	3.00196	2.04492	1.44078	1.53706	0.73294	2.68389	2.59397	1.13425	2.99047	2.88127	1.75638	3.52527	1.51945
Gm22039	0.20739	0	0	0	0	0	0	0	0	0	0	0	0.21504	0	0	0	0	0	0	0.39106	0	0	0	0.306	0	0	0.50835	0.31238
Kdm4d	0.03827	0.05813	0.08527	0.05427	0.03894	0.0612	0.05442	0.04278	0.10807	0.0182	0.04237	0.16793	0.03473	0.05269	0.03601	0.02351	0	0.07289	0.05342	0.01353	0	0.07561	0	0.0753	0.0532	0.01892	0.01876	0.07687
Nanp	0.0368	5.52327	6.06633	5.79982	3.79056	4.43561	0.06439	4.02059	0.0271	5.54504	6.2212	4.9149	4.9121	4.50015	0.00866	4.01232	4.79871	0.04379	5.64031	0	6.31235	5.52427	0	6.35194	4.73897	4.56442	7.87374	4.80327
Wfdc2	9.95371	189.862	193.127	161.7	240.787	30.567	18.0708	33.2592	27.5587	34.0653	37.5581	23.7411	31.2238	27.8155	61.6519	53.2269	56.8904	35.5096	83.5748	52.0047	186.91	203.583	122.301	42.9547	128.273	71.4457	203.121	57.4627
Pigt	23.4497	29.6381	31.1002	27.0754	34.5064	38.034	34.2231	34.6888	30.6727	38.0234	32.388	30.0102	29.887	35.1159	38.448	34.0936	34.8742	37.1932	36.4003	30.589	30.6541	40.2462	34.6786	36.1145	32.6409	32.7994	35.6813	31.1217
Trp53tg5	0	0.05935	0.15962	0.02771	0.02982	0	0.01282	0	0	0.0418	0.35687	0	0	0.0538	0	0	0	0.11163	0	0	0	0	0.02957	0.04325	0.05432	0.08691	0.02874	0
5033424D13Rik	0	0.02139	0.25099	0.07987	0.06448	0.08315	0.14787	0	0.24895	0.241	0.32733	0.18536	0.26283	0.1551	0.0795	0	0.07928	0.08045	0	0.07966	0.10083	0	0	0	0.07829	0	0.06213	0.55149
Etv4	0.36601	3.48717	2.68103	2.77616	4.81875	3.94026	2.61228	1.83374	1.96625	3.15712	4.40272	3.11712	3.78592	1.66755	1.95432	2.27019	2.47419	2.25057	3.01979	2.41136	1.52091	1.76275	2.3931	4.12073	2.91326	2.30142	3.12598	3.00224
Lpo	114.843	181.052	125.61	132.38	196.135	108.141	116.883	109.864	71.0542	92.9345	108.245	165.289	114.338	88.5921	115.311	113.621	95.8954	127.446	103.039	124.139	126.42	136.444	112.059	59.7181	108.06	91.1337	96.0413	144.896
Mpo	0.06396	0.04857	0.03167	0	0	0	0.05597	0.03575	0.18453	0.08362	0.01327	0.01949	0.04145	0	0	0	0.03001	0.01903	0	0	0.05725	0	0	0.03146	0.02963	0.04742	0.01568	0.03211
Gm48840	0.47476	0.80237	1.5002	1.00976	1.18632	0.99967	0.61398	0.87801	0.7577	0.85633	0.59119	0.73518	0.89043	0.51586	0.62081	0.13296	0.60594	0.75453	0.95493	1.28358	0.46244	1.97311	0.85568	1.16406	0.65015	1.21459	1.56076	0.9044
Igkv3-5	8.56386	85.1518	72.7353	46.5727	94.9721	28.5616	24.3305	2.52344	114.233	30.5937	164.557	19.9136	18.3167	18.9107	50.4052	32.3589	16.6416	27.9428	3.73401	9.66182	47.0815	22.0516	7.33723	74.3337	44.6883	10.1649	23.4684	16.4433
Ppt2	9.61396	6.82366	7.44567	8.20179	11.6785	7.12652	7.87632	5.19784	6.57763	7.24894	6.20175	8.0972	7.69355	6.34892	5.83862	6.1378	6.36725	7.30435	7.18145	5.4651	9.84241	9.72115	5.66753	10.904	7.90365	7.97593	10.4581	8.91253
Zfp296	0.77947	1.91187	1.13113	1.12428	2.05108	0.82657	0.38219	0.69857	1.14172	1.19473	1.74045	1.09411	0.70371	0.85729	1.53643	1.18889	1.14745	0.79338	0.85654	0.43713	1.01043	1.22436	0.86082	1.60616	1.20788	0.73061	1.19908	1.08636
Prkcg	0.64801	0.47196	0.73547	0.49075	0.24677	0.358	0.38796	0.16097	0.77414	0.29905	0.24329	0.35839	0.18075	0.16695	0.31022	0.25143	0.17067	0.36805	0.30323	0.20722	0.25778	0.20785	0.38608	0.29448	0.34059	0.37083	0.3344	0.38053
Nlrp12	0.01451	0	0.00719	0.00686	0	0.10533	0	0	0.3225	0.33118	0.19277	0.01769	0.09405	0.01998	0.03414	0.02006	0.0817	0.07601	0	0.00684	0	0.00675	0	0.207	0.01345	0.00717	0	0.02186
Cacng6	0	1.65443	0.36335	0.60211	1.52159	0	0	0	0	0.07899	0	0.027	0.02872	0.05084	0.02606	0.10208	0.13642	0	0.14172	0.02611	1.61122	1.01694	0.05587	0.1975	0.39774	0.13687	0.76029	0.02781
Eif5a	111.76	131.632	136.802	116.024	162.886	228.737	233.103	202.065	171.776	270.906	283.71	232.826	294.845	228.438	223.426	226.422	259.613	229.53	258.945	158.361	143.925	128.852	148.752	288.249	166.182	170.267	161.125	163.075
Rnf5	48.6874	47.5967	58.3546	52.4529	52.0635	55.1235	50.9695	61.0693	32.3708	48.0465	46.6988	51.5285	50.234	59.0635	54.323	47.2441	50.1926	53.073	64.0904	54.387	64.5921	63.9663	59.1197	42.4891	50.9874	64.5461	68.1252	47.8703
Gp6	0	0.16443	0.32161	0.27632	0.24549	0.05251	0.00812	0.03112	0.02734	0.00882	0	0	0	0.01703	0.0262	0.0171	0.03918	0.03534	0.03454	0.01312	0.09967	0.23293	0.11935	0.00685	0.10318	0.0321	0.11828	0.03261
1700030C10Rik	0.18934	0.25562	0.23436	0.26847	0.73046	0.47358	0.50394	0.97008	0.2092	1.5302	0.58507	0.49998	0.65441	1.46994	0.55675	0.53313	0.51074	0.87889	0.66798	0.17851	0.13181	0.38871	0.80375	0.56649	0.56286	0.44449	0.80446	0.65753
Gm48335	0.01437	0	0.01778	0	0	0.02828	0	0.01606	0.01411	0	0	0	0	0	0	0.01765	0	0.01368	0	0	0	0	0	0	0.01331	0	0	0
Dcun1d3	1.40231	1.53836	2.16844	2.09153	2.26368	1.74602	1.10786	1.40359	1.43043	1.92275	1.94459	1.74354	1.20596	1.77598	1.80095	1.96544	1.83512	1.77921	1.40388	1.32869	1.4818	1.05849	1.38986	1.56146	1.83655	1.78312	1.68142	2.14992
Abca12	9.4201	0.49137	0.87319	0.55047	0.10816	0.79502	4.33856	1.79895	2.40395	0	0.05423	1.25272	0.023	5.06162	0.03218	0.569	0.00781	1.13714	0.33628	0.98304	0.05957	0.00687	0.61259	0.04182	0.08479	1.43354	0.03263	0.64138
Nop56	6.515	13.3826	9.58243	10.4387	10.6209	12.6285	10.4694	6.64443	9.5864	13.065	16.1599	12.053	13.8983	8.3704	9.55825	9.89622	12.1752	10.5944	10.2811	7.16557	5.55535	5.11903	5.50394	17.422	10.9438	7.67414	6.64969	12.4001
Foxc1	0.13585	0.09486	0.08349	0.16827	0.21448	0.0922	0.07788	0.08378	0.27144	0.21379	0.08296	0.13702	0.102	0.14618	0.09697	0.06331	0.06153	0.03568	0.07845	0.14133	0.03913	0.10451	0.1134	0.11059	0.14757	0.1065	0.07349	0.10349
Snrpb	54.0171	61.21	60.4219	60.9548	65.2079	89.1283	79.3001	79.2067	76.6524	100.248	110.786	82.5116	103.464	80.2243	76.7357	74.1142	86.304	82.994	73.8937	58.6927	66.1264	60.0363	52.2514	105.654	77.6046	79.0823	63.4894	67.4648
Gm20627	1.81496	1.34765	1.1382	0.67196	0.83099	0.31256	0.18528	0	0.11884	0.24447	0.68639	0.36866	0.28228	0.13882	0.41271	0.3345	0.25543	0.20162	0.11258	0.32797	0.27075	0.35151	0.67128	0.26779	0.67267	0.41859	0.62283	0.6075
Gm20691	0.16442	0.66592	0	0.03886	0.33458	0.1618	0.75532	0	0.08074	0.07816	0.36398	0.36069	0.68193	0.07546	0.30942	0	0.2314	0.35225	0.15298	0.15501	0	0.15285	0.6634	0	0.76172	0.24378	0.44332	0.41276
Gm20700	0	0	0	0	0	0.01832	0	0	0	0	0	0	0	0	0	0	0	0	0	0	0	0	0	0	0	0	0	0.01869
Gm9843	38.4292	37.2884	47.0074	43.9763	37.2487	34.6633	33.7214	43.0488	32.1411	33.6201	33.1274	33.92	34.0736	36.2939	39.7883	39.4084	28.2588	26.6093	49.957	30.1372	38.9583	41.0521	43.0373	28.5308	44.2133	47.3535	47.8506	36.2709
Idh3b	74.6592	61.3547	71.3644	75.1369	59.9073	69.6123	70.5503	64.1813	49.9192	65.5808	67.0939	70.4952	67.6203	71.4917	69.2148	69.5222	71.944	70.6883	59.949	66.1426	72.7736	73.0011	64.3063	60.7766	69.7957	63.8919	69.3381	66.366
4833422M21Rik	0	0	0.00948	0.02714	0	0.00942	0.00838	0.0107	0	0.0182	0.03178	0	0.00992	0.00879	0	0.0588	0.00898	0.00684	0.01781	0	0.01142	0.03114	0.05069	0	0.00222	0	0.02112	0.01922
Gm26507	0	0	0.03845	0	0	0.02866	0	0	0.08581	0	0.05373	0	0	0	0	0.02386	0	0	0	0.04576	0	0	0	0.07639	0	0.05757	0	0
Gm10687	0.57156	0.38153	0.36892	0.55229	0.31015	0.26665	0.32601	0.14671	0.66114	0.40254	0.47332	0.29721	0.25901	0.17487	0.20715	0.32772	0.17081	0.29025	0.1103	0.29538	0.23748	0.39752	0.43134	0.36231	0.21184	0.55658	0.50643	0.60795
1110019D14Rik	2.00502	1.095	1.86812	1.08196	1.17262	2.20612	1.29856	2.10894	1.05437	1.38098	1.398	1.78557	1.62061	2.19531	1.65635	1.59061	1.48127	1.60096	1.63786	1.96477	1.21525	1.99602	2.02248	1.21129	1.98944	1.88041	1.88847	1.98958
Gm2061	4.14948	0.3313	0.48599	0.41239	0.22194	0.01951	0.62467	0.16625	0.76443	0	0	0.07734	0	1.37418	0	0.09746	0	0.05192	0.22141	0.10283	0.08875	0.12904	0.24504	0.05852	0.13781	0.12741	0.1361	0.02987
Gm17597	0	0	0	0	0.07494	0.09664	0	0	0	0	0	0.09575	0	0	0.0462	0	0	0.09351	0	0	0	0.0913	0	0.0966	0.1365	0.14561	0	0.02465
Gm26509	0	0.02924	0.05719	0	0	0.04263	0	0	0	0	0	0	0	0	0	0.07096	0	0	0	0	0	0	0	0	0	0	0	0
Gm48532	0	0	0	0	0	0	0	0	0	0	0	0	0	0	0	0	0	0	0	0	0	0	0	0	0	0	0	0
Smc1a	13.7329	17.1699	17.0636	19.0638	20.4014	20.1148	18.6332	13.8898	17.8474	22.1912	23.1609	19.6563	20.9457	17.3085	18.9899	20.8321	23.9488	21.008	15.5592	14.8064	16.4514	15.5832	12.9382	20.0804	20.5641	16.6253	16.1958	19.5295
Lilr4b	0.60902	1.24605	0.57813	0.68512	1.21114	1.88711	0.72889	0.56263	10.4501	6.348	3.28978	2.20831	2.01447	1.04405	1.41368	1.67282	1.6434	0.98246	0.64158	0.7118	0.8079	0.6691	0.88594	4.82464	0.95371	0.88307	0.89322	1.39242
Cyyr1	1.19426	0.85082	0.92501	0.93105	1.20885	0.73301	0.73662	0.17548	3.3782	0.8721	0.64903	0.78327	0.50905	0.42518	0.68061	0.73746	0.56892	0.7195	0.2692	0.25827	0.34897	0.39487	0.32911	1.10055	1.00389	0.36661	0.49191	1.04469
Gm6653	0.04251	0	0	0.08036	0.04325	0.09412	0.14878	0.14255	0	0.45469	0.04705	0.08289	0.08815	0	0	0.10446	0.03988	0.08095	0.05933	0.04008	0	0	0	0.08363	0.08862	0.04202	0	0.08537
Gm9045	0.37501	0.33944	0.49511	0.48876	0.49718	0.5256	0.59165	0.57164	0.47434	0.58345	0.63521	0.68695	0.61861	0.47979	0.55068	0.56548	0.38384	0.50856	0.52867	0.56248	0.43398	0.44898	0.44132	0.49742	0.41591	0.46615	0.49025	0.54774
1700020A23Rik	0	0.22505	0	0	0.07538	0.12759	0	0.08282	0	0	0.08201	0	0	0	0	0	0	0	0	0.1397	0.17684	0	0.07473	0.72877	0	0	0.07264	0.0744
Srsf6	34.49	38.596	37.0935	29.17	39.2846	37.2757	28.9717	32.0014	31.3834	41.4507	41.7891	41.5433	38.9456	32.5104	35.3047	35.2335	29.1375	33.2386	34.0023	29.0509	28.8295	28.0259	37.1354	42.1637	35.4747	41.2104	40.8419	44.4976
Cpxm1	0.36021	2.49036	1.40998	1.04276	3.957	2.73051	1.46267	0.98776	9.24224	4.36662	5.04612	3.96745	4.19593	1.55491	5.27994	4.12147	2.78819	3.43514	1.17302	1.04004	2.38447	3.91889	2.32198	11.5484	4.67779	4.35038	3.88489	4.53826
Nr0b2	0.18138	0	0	0	0	0	0	0	0.20189	0	0	0	0	0.08879	0	0	0	0	0	0	0	0	0.09758	0	0	0	0	0
Tsg101	22.798	19.6773	19.9531	18.8014	17.4315	20.4761	21.5808	17.6156	17.3679	18.525	20.0013	18.7327	20.6911	19.6318	18.9795	16.6946	16.1779	18.509	18.0958	18.5255	18.6031	19.4831	22.5514	18.9482	17.6675	17.3902	20.7109	20.0381
Rpl28-ps1	48.3703	52.2238	61.8424	61.1308	59.0712	52.35	58.092	61.7208	48.5451	55.2005	63.6773	54.4461	60.3015	55.3209	62.9351	62.3153	54.7516	58.177	60.5096	53.5836	72.2855	73.9504	66.267	74.9623	72.3895	78.0075	69.7284	73.405
Gm22043	0.08663	0.35087	0	0	0	0	0.15161	0	0.08508	0	0	0.2534	0	0.15903	0.16303	0	0	0.32995	0	0.08168	0	0	0.52432	0	0	0.08563	0	0.78293
Rpl31-ps20	0	0	0	0	0	0	0	0	0	0	0	0	0.07509	0	0	0	0	0	0	0	0	0	0	0	0.0671	0	0	0
Vmn1r5	0	0	0	0	0	0	0	0	0.01585	0.01534	0	0	0	0	0	0	0	0	0	0	0	0	0	0	0.01495	0	0	0
Fbxo6	11.2691	15.3603	13.3202	14.3868	16.9936	12.4689	10.7941	12.4237	12.5357	12.7843	12.7344	11.0175	13.4467	13.1439	12.6869	13.5183	14.1926	11.9938	13.2088	15.9046	21.2795	18.9169	17.5168	17.0999	13.6481	15.7549	14.6002	13.9254
4933427D06Rik	0	0	0	0	0	0	0	0	0.01845	0	0	0	0	0	0	0	0	0	0	0	0	0	0	0	0	0	0	0
Map6	0.5459	0.56031	0.49908	0.48633	0.54021	0.24137	0.2709	0.18725	0.58168	0.2389	0.33771	0.41122	0.23727	0.19905	0.40248	0.25359	0.25399	0.28909	0.231	0.2101	0.4248	0.4769	0.3666	0.60464	0.40188	0.46567	0.32261	0.46557
Hottip	0.01902	3.86561	4.87252	3.88297	3.64738	4.91724	3.8024	3.53955	2.32537	1.52337	2.72599	6.56385	2.74092	1.78914	3.76676	4.48047	2.51588	4.50434	4.17148	5.60754	5.87253	6.13469	6.40714	1.37025	4.65194	5.26333	7.17408	4.93646
Nell1	0.32191	0.17727	0.19386	0.24913	0.09194	0.04446	0.12025	0.08417	0.27364	0.06802	0.13336	0.16703	0.07808	0.05184	0.09742	0.06476	0.04946	0.06453	0.12962	0.06389	0.06291	0.10325	0.09115	0.13332	0.13257	0.21027	0.09598	0.13989
Enthd1	0	0	0	0	0	0	0	0	0	0	0	0	0	0.02247	0	0.03009	0	0	0	0	0.02922	0	0	0.02409	0	0	0	0
AC154838.2	0.3115	0	0.34474	0.03464	0.24237	0.16229	0.08017	0	0.08998	0.1568	0	0.41091	0	0.21864	0.05172	0	0.05158	0.24426	0	0.12093	0.30615	0.17034	0.51753	0.10814	0.44143	0.47091	0.52101	0.184
AC107711.4	0	0	0.12321	0	0	0	0.05444	0	0	0	0.17217	0	0	0	0	0	0	0	0	0	0	0	0	0	0	0	0	0
AC174647.1	0.18308	0.0109	0.04265	0	0	0	0.03769	0	0.05288	0.02048	0	0	0.04467	0	0	0	0	0.04102	0	0	0	0.07008	0.0869	0	0.03991	0.04258	0.0528	0.06488
AC107232.1	0	0	0	0	0	0	0	0	0	0	0	0	0	0	0	0	0	0	0	0	0	0	0	0	0	0	0	0
Usp29	0.03256	0.01533	0.02774	0.03435	0.00077	0.00671	0.00795	0.01016	0.03867	0.01656	0.02011	0.02215	0.00628	0.02015	0.00427	0.01861	0.00355	0.02019	0.00564	0.02855	0.03614	0.02534	0.01604	0.0283	0.02806	0.04266	0.03266	0.02205
Gm21887	28.8364	151.412	53.3573	39.2083	68.4964	24.6857	11.0303	39.3105	14.134	28.669	18.0652	38.0674	16.2682	10.6266	18.2247	8.5751	16.4297	23.937	9.37973	10.8476	21.6728	42.6669	29.4331	48.197	21.9733	76.7568	95.6765	66.7861
Olfr424	0.01667	0	0	0	0	0	0	0	0	0	0	0	0	0	0	0	0	0	0	0	0	0	0	0	0	0	0	0
Gm45148	0.50696	0.75646	0.55483	0.70621	0.86873	0.60391	0.79381	0.35791	0.18344	0.65959	0.62021	0.62435	0.27666	0.2449	0.22596	0.32783	0.12517	0.33027	0.24826	0.27671	0.57317	0.71933	0.16149	0.36744	0.56862	0.63296	0.65402	0.77699
Gm44652	0	0	0	0	0	0	0	0	0.00942	0.0228	0.0637	0	0.01989	0.0088	0	0	0	0	0	0	0	0	0	0	0	0.00948	0	0.01926
4930598N05Rik	0	0.02358	0	0	0	0	0	0	0	0	0	0	0.04829	0	0	0.02146	0.02185	0	0.02167	0.04391	0	0	0	0	0	0	0	0
2900027M19Rik	0	0	0.01219	0	0.01252	0	0	0.00688	0.01813	0	0	0	0	0	0	0	0	0	0	0	0	0	0	0	0	0.01217	0	0.01236
Gm44709	0.79438	0.24749	0.4538	0.23105	1.21238	0.84186	0.58816	0.06831	0.54013	0.26145	0.98074	0.20852	0.9504	0.81325	0.86246	0.41294	0.20067	0.23273	0.14214	0.4897	0.14585	0.28403	1.6026	0.24043	0.19817	0.2114	0.23965	0.52156
Gm7537	0	0	0	0	0	0	0	0	0	0	0	0	0	0	0	0	0	0	0	0	0	0	0	0	0	0.00957	0	0
Gm6190	0	0	0.09864	0	0	0.11764	0.01743	0.04454	0	0.03789	0	0.14569	0.02066	0.07315	0.09374	0.04896	0	0.01897	0.07415	0.02818	0.04756	0	0.0201	0.06859	0	0.01969	0.01953	0
Selenok-ps6	0	0	0.09579	0	0	0	0.04232	0	0.19001	0	0	0	0	0	0	0	0	0	0	0	0	0	0.04879	0	0	0	0	0
Gm48381	0.05525	0	0.03419	0.01306	0.01405	0	0	0	0.0373	0.01642	0	0	0.04296	0	0	0	0	0.01315	0	0	0	0.01284	0.01393	0.02717	0.0128	0.0273	0.01354	0.04161
Gm48869	0.08271	0	0	0	0	0.02035	0.07237	0	0	0.01966	0	0.28223	0.12863	0.01898	0	0	0	0.05906	0	0.05848	0	0.09611	0	0	0.07663	0	0.04055	0.1661
Pate3	0	0.03129	0.0306	0.01947	0	0.03041	0	0.04605	0	0	0	0	0	0	0	0	0	0	0	0	0	0	0	0.02026	0	0	0	0
Oard1	16.2594	16.2972	15.958	18.0619	15.6364	16.2525	18.0195	17.7174	15.2042	17.0763	18.1447	15.3035	17.6664	19.2399	14.6436	16.7045	16.1205	15.1013	20.8003	16.817	19.9422	16.2106	18.5403	17.8579	14.3725	19.9703	19.9098	15.576
Cept1	25.9217	37.4106	30.4391	33.3683	32.5689	38.3387	37.1461	39.3963	26.852	29.5326	32.1784	37.1201	32.5483	38.1252	32.7153	34.4992	36.6649	34.9293	38.7096	46.4554	38.6888	35.0703	40.4374	28.8593	33.2657	37.6753	33.5944	31.9138
Igkv4-51	0.20844	0.52764	1.6856	1.90469	3.03986	0.2735	0.42558	0	1.74012	0.72668	16.7659	0	0.93657	0.38264	0.65378	3.79895	0.32595	3.01019	0.38789	0.13101	1.61694	0.45214	1.19147	0.75179	4.40998	0.13736	1.87342	0.41862
AC158986.1	0	0	0	0	0	0	0	0	0	0	0	0	0	0	0	0	0	0	0	0.01494	0	0	0	0	0	0	0	0
Gm3776	7.84624	3.63135	4.55922	4.50043	3.93584	10.033	26.0099	12.7274	8.49048	9.12783	4.71513	10.0168	6.91769	12.1033	7.95755	10.8142	20.9978	6.23325	21.9158	21.0998	8.87786	3.53785	4.67606	12.0467	4.38236	6.87315	5.91179	3.0509
Hoxc8	0.087	0	0.01914	0.02741	0	0	0	0.02161	0.1614	0	0	0	0.0451	0.01774	0.01819	0	0	0	0.04047	0	0.05768	0	0	0	0	0.01911	0	0.27664
Col8a2	0.28662	0.66071	0.7035	0.88775	0.70735	0.27006	0.22412	0.0409	0.52707	0.55374	0.38476	0.5054	0.32249	0.31905	0.4648	0.39712	0.49208	0.32518	0.15888	0.19549	0.48034	0.57543	0.46751	0.78282	0.46052	0.6269	0.32886	0.35518
Gm47161	0	0	0	0	0	0	0	0	0	0	0	0	0	0	0	0.02758	0	0	0	0	0	0	0	0	0	0	0	0
Gm7740	0	0	0	0	0	0	0	0	0	0	0	0	0	0	0	0	0	0	0	0	0	0.01667	0.00904	0	0	0	0	0
Gm38156	0	0.01226	0.04798	0	0	0	0.0636	0.02708	0	0.02303	0.02682	0.02362	0	0.01112	0	0	0	0	0	0.02284	0	0	0	0	0.03928	0	0	0
Gm16038	0	0	0	0	0	0	0	0	0	0.20229	0.157	0	0.07354	0	0	0	0.13308	0	0	0	0.25392	0	0	0	0	0	0	0
Krtap28-10	0	0	0	0	0	0	0	0	0	0.0544	0	0	0	0	0	0	0	0	0	0	0	0	0	0	0	0	0	0
Gm43654	0.16424	0.15007	0.13883	0.07194	0.10597	0.07884	0.14371	0.05821	0.09049	0.10664	0.15075	0.207	0.06646	0.09192	0.11685	0.13289	0.0451	0.1602	0.08945	0.05665	0.03824	0.0931	0.13738	0.07093	0.11506	0.01584	0.11783	0.12067
Gm43012	0.29216	0.22187	0.46288	0.05523	0.38644	0.115	0.24287	0.11431	0.38737	0.22223	0.06468	0.12819	0.06059	0.1609	0.05498	0.30513	0	0.08346	0.01359	0.1515	0.01743	0	0.58941	0.34486	0.02707	0.30322	0.07161	0.26404
Gm43526	0	0	0	0	0	0	0.03061	0.03911	0	0.03326	0	0	0	0	0	0.08597	0.1313	0	0.03255	0	0	0.03252	0	0	0.03242	0	0	0.03513
C430019N01Rik	0.04368	0.03538	0.0346	0	0.03555	0.10315	0	0	0.12011	0.00831	0.06768	0	0.10869	0.00802	0	0	0	0	0	0.09883	0.02085	0.03248	0	0.03437	0	0	0.06852	0.07017
Gm10030	0.04086	0.03819	0	0.02971	0.05117	0	0	0.01405	0.06791	0	0.04175	0	0.01304	0.02885	0	0.01545	0.01769	0.05985	0.04679	0	0	0.05259	0.01268	0.0371	0	0.01243	0.01233	0
Gm45564	0.23244	0	0	0.09765	0.42043	0	0	0	0.25365	0.24555	0.28586	0.3777	0	0	0	0	0	0.19673	0	0.07305	0.12329	0	0	0	0	0.05106	0.20257	0.20747
Gm42627	0.12221	0.06187	0	0.05776	0	0	0.05347	0	0	0	0	0	0	0.22434	0.115	0	0	0	0.11371	0	0.21878	0	0	0	0	0	0.11983	0
Ubxn11	0.57153	1.00833	0.73456	0.65758	0.71661	0.67036	0.13134	0.25813	0.32318	0.73552	0.52079	0.62197	0.47588	0.33647	0.47259	0.59228	0.38999	0.42326	0.45388	0.23948	0.58562	0.81038	0.45713	0.84611	0.82376	0.85879	0.9198	0.75941
Gm25801	0	0	0	0	0	0	0	0	0	0	0	0	0	0	0	0	0	0	0	0	0	0	0	0	0	0	0	0
Apex2	0.3757	0.37882	0.64947	0.75466	0.45552	0.91811	0.74789	0.6702	0.58115	0.6132	1.0119	0.52808	0.52102	0.49569	0.46692	0.47699	0.49203	0.55298	0.74281	0.31141	0.60902	0.26194	0.55898	0.59128	0.72232	0.33422	0.67993	0.36468
Maged2	5.13875	4.34737	4.59877	5.0932	4.45882	3.36017	4.17111	1.70062	5.38311	3.27867	3.60644	4.02963	3.23376	2.9013	4.16723	3.55672	3.6914	4.19684	2.12719	2.76905	3.71187	4.37249	3.46134	5.98167	4.24062	4.25645	3.19043	5.1092
Gnl3l	7.82935	7.90508	7.40217	8.53446	8.18606	7.77475	7.20349	6.15331	7.87529	8.42537	8.60359	7.58326	8.23529	7.71164	8.27106	8.0949	8.65319	8.03984	6.6925	6.67026	6.42266	7.06594	6.67298	8.06145	8.58417	7.25545	6.94639	8.57998
Fgd1	1.89315	0.8179	0.79986	0.75045	1.00264	0.44253	0.59023	0.14584	0.93511	0.59647	0.42709	0.77676	0.38281	0.32867	0.72612	0.44338	0.35942	0.43083	0.17563	0.31667	0.37766	0.37934	0.38921	0.89013	0.44239	0.52132	0.4899	0.78048
Tsr2	4.55782	3.62056	4.95838	5.07348	4.48366	4.02147	2.75427	2.75456	5.54689	4.55926	4.94541	4.44736	3.02875	3.80365	3.44242	4.42877	4.14811	3.552	3.97298	2.56742	3.50317	2.51483	3.58511	5.30066	3.80315	3.02593	4.13726	4.22999
Huwe1	12.6391	13.2781	13.8811	9.98188	15.3286	11.6064	11.1568	9.11008	12.2898	16.5547	15.8385	15.7153	15.2184	11.4773	15.7028	13.896	14.3477	15.15	9.71575	10.1518	10.3729	12.1173	11.5245	14.3242	15.0221	12.0953	14.6908	15.5269
Hsd17b10	40.1988	37.9372	35.8367	38.3876	29.8386	35.4075	44.0977	33.5841	32.7382	36.9372	33.7216	34.0631	29.5989	41.3678	39.1245	32.9101	41.2586	33.7978	38.2265	33.8233	36.6348	31.9096	26.0078	32.5292	35.8008	35.4083	30.9768	32.8265
Gm17181	0.22257	0	0.22038	0.10519	0.22645	0	0	0	0.10929	0.10581	0.73906	0	0	0	0	0	0	0	0	0.41967	0.26561	0.2069	0.33676	0	0	0	0	0.11175
Gm13693	0.02196	0.0278	0.03262	0.03633	0.02793	0.02702	0.02402	0.01228	0.02696	0.0522	0.02431	0.02141	0.02846	0.03528	0.03616	0.02024	0.03606	0.02091	0.02554	0.01035	0.03931	0.01531	0.01661	0.0216	0.03052	0.00543	0.0323	0.02757
Hist1h2bl	1.72445	1.30955	1.45853	1.8678	0.76762	0.95455	0.91165	1.32527	0.56455	1.4688	0.75555	1.47117	0.70777	0.95626	0.94652	0.79454	1.07864	0.78678	1.00281	1.42259	1.54349	1.53631	0.90597	0.77745	1.79755	1.45594	1.4442	1.37087
Atp8b4	0.19319	0.4162	0.52708	0.30695	0.60851	0.39236	0.14387	0.085	2.09521	0.86957	0.56645	0.26851	0.33244	0.14336	0.30555	0.39141	0.41844	0.38943	0.05163	0.11239	0.24037	0.26175	0.12231	0.91175	0.49703	0.24784	0.41914	0.37767
Gm22058	0	0	0	0	0	0	0	0	0.17346	0.16793	0	0	0	0.08105	0	0	0	0	0	0	0	0	0	0	0	0	0	0
Vmn1r54	0	0	0	0	0	0	0	0	0	0	0	0	0	0	0	0.0052	0	0	0	0	0	0	0	0	0	0	0	0
Dusp18	3.01121	2.36376	3.11042	3.32128	3.02469	2.93416	3.03307	2.78798	2.15638	2.69163	3.19894	3.12031	2.97824	2.83975	3.99563	3.24956	3.20788	3.42992	2.35356	2.20933	3.15632	3.3817	2.91521	3.13345	3.61151	3.2013	3.58402	2.96735
Gm37367	0	0	0	0	0	0	0	0	0	0	0	0	0	0	0	0	0.00494	0	0	0	0	0	0	0	0	0	0	0
Ostf1	22.3229	26.4035	27.3905	26.2561	25.1346	34.6881	27.6871	35.4216	34.4427	34.3392	34.4218	30.8393	34.102	32.498	32.0182	32.7287	33.0675	30.7984	34.5997	33.8108	32.1447	32.0084	29.7988	33.1139	28.5785	29.0558	28.297	27.7682
Gm4691	0.15748	0.05315	0.05198	0	0	0.20663	0.11483	0.20538	0.15467	0.21212	0.23242	0.12795	0.21772	0	0	0.32249	0.17238	0.37487	0	0.12373	0.12529	0	0.15885	0.25818	0.1216	0.14269	0	0
Scgb2b15	0	0	0	0	0.10966	0	0	0	0	0	0	0	0	0	0	0	0	0	0	0	0	0	0	0	0	0	0	0
Gm4929	0	0.02794	0	0	0	0	0	0	0	0	0	0	0.02861	0.02533	0	0	0	0	0	0	0	0	0	0	0	0	0	0
Gm27028	1.47513	1.45888	0.78129	0	1.15184	0.47262	0.72043	0.30678	0	0.91328	1.48091	1.3379	0.64027	0.75569	1.03294	0.54795	0.4828	0	0.79797	0.71155	0.73693	1.14809	0.93431	0.94484	0.57215	1.62762	1.1436	1.06789
Gm26917	26.5492	52.6066	53.8073	30.3433	37.8731	37.0834	26.1274	52.204	27.7547	32.5414	37.2694	31.3695	31.0072	24.2699	20.5088	23.3702	19.7751	35.0944	30.7736	30.923	23.681	26.8788	26.4569	32.1331	21.5633	28.949	26.0146	32.572
Blcap	19.7918	22.1942	25.388	21.3831	21.0023	14.4303	15.8147	16.4221	17.9361	14.6651	15.4645	15.6568	15.4799	16.3574	18.9615	16.5028	16.4088	16.7337	17.737	16.5054	15.9273	21.0836	20.681	18.6849	17.8342	17.2288	22.8762	16.3826
Gm10605	0.25696	0.1165	0.13671	0.05075	0.19121	0.09058	0.33559	0.06859	0.65163	0.09116	0.03396	0.086	0.07158	0.09856	0.1227	0.0377	0.02879	0.05843	0.05709	0.08678	0.02746	0.04278	0.08511	0.20371	0.15636	0.12131	0.06016	0.05392
Gm8079	0	0	0	0	0	0	0	0	0	0	0	0	0	0	0	0	0	0	0	0	0	0	0	0	0	0	0	0
Gm15464	0.06352	0.06431	0.03145	0	0	0.03125	0.05558	0.0355	0.12476	0.06039	0.07031	0.09289	0.06586	0	0.02988	0.03902	0.14899	0	0.1182	0.11977	0.0379	0.05905	0	0.06248	0.02943	0.03139	0.03114	0.19134
Aldh1a1	114.297	10.6684	15.6825	19.0488	6.80534	9.7024	49.1878	15.1892	24.0829	4.34951	5.28774	14.817	4.48733	29.1344	6.75819	12.7548	6.82995	12.909	8.75542	13.6922	5.89646	6.49126	7.95008	7.16586	7.57261	14.3659	6.57426	12.3603
Gm23540	0	0	0.16529	0	0	0	0	0	0	0	0	0	0	0	0	0	0	0	0	0	0	0	0	0	0	0	0	0
Gm45341	0	0	0	0	0	0	0	0	0.03653	0	0.04117	0	0	0	0	0	0	0	0	0	0	0	0	0	0	0	0	0
Gm37371	0	0	0	0	0	0	0	0	0	0	0	0	0	0	0	0	0	0	0.03249	0	0	0.03246	0	0	0	0	0	0
Gm36431	0	0	0	0	0	0	0	0	0	0	0	0	0	0	0	0	0	0	0	0	0	0	0	0	0	0	0.05669	0
Rnf222	0	0	0	0	0	0	0	0	0	0	0	0	0	0	0	0	0	0	0	0	0	0.01837	0.03588	0	0	0	0.0155	0
Gm45884	5.07684	4.21949	4.88025	3.65512	5.47125	2.81935	3.66397	1.99771	3.47494	2.60208	3.43288	4.45373	3.58139	2.95325	5.69697	4.63278	3.86105	4.95992	2.27795	2.75401	2.27623	2.74533	2.57467	3.18074	4.58152	3.22793	4.35696	4.46222
Gm5650	0	0	0	0	0	0	0.24034	0	0.17984	0.52231	0.25336	0.53561	0.04747	0.37816	0	0.11249	0.23623	0.32692	0.0213	0.25896	0.08195	0	0	0.04503	0	0	0	0.2988
Gm10029	14.5589	17.7652	23.3697	22.8192	15.0241	23.0619	22.0307	19.9838	21.7536	22.8735	23.0017	20.4228	24.8156	23.7179	24.4319	24.6661	24.9068	25.7109	22.8084	18.7708	19.6023	23.0586	19.6645	31.7423	41.2765	23.9023	26.3124	21.9083
Tlx2	2.28419	1.34038	1.72205	0.76062	0.94195	0.21286	0.77223	0.619	1.20666	0.29615	0.79489	0.74236	0.73565	0.84179	0.76528	0.59532	0.69814	0.3213	0.99019	0.39971	0.41303	0.8526	1.11713	1.57448	1.01814	1.81307	1.20462	0.39966
Slc4a5	0.03066	0.00955	0.00934	0	0.0192	0.00928	0.02476	0.09491	0.01853	0.13005	0.0992	0.05519	0.12716	0.05195	0.11539	0.01159	0.11064	0.03593	0.07022	0.04225	0	0.02192	0.00952	0.14847	0.14204	0	0.0185	0.02842
1110032F04Rik	0.04248	0.30106	0.25236	0.32121	0.34574	0.0627	0.13009	0	0.29202	0.30289	0.09403	0.37272	0.4184	0.15594	0.2398	0.39142	0.3786	0.08089	0.05928	0.02002	0.2788	0.39487	0.14996	0.2298	0.47228	0.25191	0.62469	0.25591
Htra2	5.99366	7.28253	7.4347	5.30989	4.87864	7.48017	5.00877	6.77787	4.65905	7.44364	8.2594	7.64222	7.68406	8.69535	5.81455	6.65634	7.45446	6.35289	5.41243	5.02443	6.98657	5.29977	7.73774	9.62037	6.90101	10.4664	7.33892	8.16007
Aup1	27.4843	21.8721	23.7809	20.0874	23.2581	25.1304	20.5505	26.5056	20.4644	23.8078	24.7473	23.4525	25.6169	22.3615	21.1198	19.9853	19.2992	20.3056	21.4671	21.2049	27.3651	25.1929	23.901	24.9346	20.3984	23.9741	25.1819	22.9709
Gm45292	0	0	0	0	0	0	0	0	0	0	0.08238	0	0	0	0	0	0	0.05315	0.02308	0.01169	0	0.04612	0	0	0.02299	0	0	0
Gm43188	0	0	0	0	0	0	0	0	0	0	0	0	0	0	0	0	0	0	0	0	0	0	0	0	0	0	0	0
Gm45619	0.59625	0.34124	0.05134	0.14703	0	0.15307	0.18147	0.23183	0	0.09859	0	0.35386	0	0.28553	0	0	0	0.27152	0.07236	0.19553	0.30938	0.1205	0.52299	0	0	0.40999	0.05084	0.23429
Gm3519	0.06534	0.03308	0	0.03088	0	0	0	0	0	0	0	0	0.0254	0	0	0	0	0.03111	0.0304	0	0	0	0	0.03213	0	0	0	0
E330034L11Rik	1.2965	1.07406	0.97256	0.46051	1.0553	0.67272	0.60505	0.22837	0.83345	1.09822	0.60012	1.13384	0.84732	0.86544	0.7985	0.80131	0.66351	1.21952	0.55563	0.43708	0.62828	0.64281	1.11756	0.60286	0.83726	0.82327	1.10168	1.04151
Snora28	0.10778	0.10913	0.10672	0.10188	0.10966	0.10606	0.09431	0.12048	0.10585	0.10247	0.1193	0.10508	0.11175	0.09892	0.10141	0.13242	0.10112	0.10262	0.10028	0.10161	0.12862	0.10019	0.10872	0.10602	0.09986	0.10653	0.10567	0.10823
Gm22060	0	0	0.25334	0	0	0	0	0	0	0.24326	0	0	0	0	0.36111	0	0.12002	0	0	0	0	0	0	0	0	0	0	0
Gm22061	0.12792	0.25905	0	0	0	0	0	0	0.50255	0.24326	0.1416	0	0.26528	0.23483	0.36111	0.6287	0	0.24361	0.23805	0.36182	0	0	0.38711	0.37749	0.23706	0.12644	0	0.25691
Gm7117	0	0	0	0	0.03599	0	0	0.11861	0	0.10089	0	0	0	0	0.06656	0	0	0	0.16454	0.03335	0	0.06576	0.14271	0	0.06554	0.06992	0	0.14206
Nmral1	1.33325	2.83528	2.10741	2.15812	2.77391	3.6868	2.89963	1.96619	3.11292	3.93337	4.25593	2.96683	3.10042	2.89624	2.94595	3.66526	4.07623	3.4333	3.2371	2.02977	2.01514	2.541	1.38389	4.89976	2.94985	2.19408	3.02488	2.08768
Gm24313	0.82333	0.10421	0.40763	0.29185	0.31414	1.11404	0.45027	1.15044	0.40431	0.39141	0.56958	0.7024	0.32013	0.94461	0.58103	0.63225	0.09656	0.48997	0.57454	0.19406	0.24564	0.66972	0.31144	0.3037	0.28608	0.71208	0.30272	0.51672
Plppr1	0.00753	0.07816	0.03542	0.03737	0.02299	0.01482	0	0.00842	0	0.02327	0.01459	0.01469	0.01171	0.00691	0.03543	0.01619	0.00707	0.02868	0.03854	0.01243	0.02696	0.05776	0.0114	0.04074	0.01745	0.00744	0.09045	0.03025
Iglv2	17.8391	15.5634	18.5899	23.2968	7.53418	21.4928	6.64306	1.71403	23.9114	45.9765	14.1987	23.6282	15.8988	3.39826	189.004	19.8965	12.4215	13.4605	1.39187	3.17335	7.40889	11.1949	3.05565	16.738	18.0538	7.39322	10.9271	17.0119
Gm22065	0	0	0	0	0	0	0	0	0	0	0	0	0	0.22842	0	0	0.11675	0	0	0	0.44551	0	0.25104	0	0	0	0.24401	0
Gm6505	1.41526	1.58271	0.6484	2.39606	0.49432	0.99776	1.73743	1.06256	1.90861	1.82762	1.33271	1.29749	1.75218	1.14388	1.90807	2.56939	1.38732	1.81016	1.25784	0.91609	0.3025	0.94256	0.51137	0.49866	1.70277	1.00219	1.38762	1.29387
Gm22066	0.24887	0	0.36964	0.23525	0.25321	0.24491	0.10888	0.2782	0	0	0	0	0.12902	0	0	0	0.11675	0.11848	0	0.23464	0.44551	0.23136	0.50207	0	0.23059	0.36899	0.24401	0
Plekhd1	0.39267	0.79518	0.82237	0.97229	0.9228	1.06349	0.55948	0.6992	0.30033	0.52202	0.70773	1.14178	0.72422	0.62194	1.32751	0.75571	0.51188	0.77756	0.71131	0.99269	1.61321	1.69274	1.74559	0.61526	1.77732	1.75174	1.93863	1.66444
Gm28875	1.911	4.02144	4.63946	3.65636	4.86091	4.25958	4.44232	4.81288	5.41575	3.84188	4.35793	5.16313	4.22556	2.65213	5.63273	5.71438	4.01804	3.36516	7.56212	4.97096	5.39929	5.89678	5.36488	5.7185	2.74134	5.0295	5.01153	4.13845
Gm20478	1.35418	0.83345	0.47326	0.50199	0.78347	0.20904	0.24396	0.26713	0	0.08836	0.11756	0.06472	0.0826	0.30464	0.06246	0.11419	0.07474	0.13905	0.03706	0	0.42779	0.58008	0.14731	0.0653	0.20912	0.27558	0.49465	0.2133
Gm18808	0	0	0	0	0	0	0	0	0.08729	0	0	0	0	0	0	0	0	0	0	0	0	0	0	0	0	0	0	0
Gm20518	1.27145	0.69461	1.15229	0.81822	0.69799	0.57612	0.33942	0.14052	0.61026	0.6181	0.50092	0.89998	0.30538	0.59668	0.42244	0.80757	0.60995	0.6361	0.54471	0.47407	0.48864	0.45743	0.92023	0.39922	0.60235	0.48637	0.71135	0.53738
Cyp21a2-ps	0.03959	0	0	0	0.04028	0	0	0	0.12636	0.03764	0.17528	0.08685	0	0	0.08381	0	0.07429	0.02827	0	0.07465	0	0	0	0.13629	0	0.09783	0.08734	0.07951
Kera	0	0	0	0.0227	0	0	0	0	0	0	0	0	0	0	0	0	0	0	0	0	0	0	0	0	0	0	0	0
Mrln	0.0928	0.18792	0.04594	0.09869	0.07081	0	0.0406	0	0.03418	0	0.05136	0	0.08419	0	0	0	0	0.08836	0	0	0.11075	0.1294	0.09361	0	0	0.18345	0.21609	0.04659
Slc17a8	0.116	0.15562	0.13783	0.11239	0.05606	0.16837	0.13703	0.20099	0.08544	0.10478	0.12198	0.10744	0.04811	0.13575	0.09278	0.12827	0.05442	0.09112	0.13491	0.13671	0.26303	0.1294	0.22232	0.0599	0.09673	0.22931	0.13079	0.09318
Epyc	0.02138	0.04329	0	0	0	0	0	0	0	0.08131	0.02366	0.02084	0	0.01962	0	0.02627	0	0	0	0	0	0.01987	0.04313	0.10515	0	0	0	0
Gm18913	0.0153	0	0	0	0.01557	0.01506	0.05356	0	0	0	0	0	0	0.02809	0.0144	0	0	0	0.02848	0	0	0	0	0	0	0.03025	0	0
Adamtsl3	0.62748	0.50827	0.61082	0.55304	0.446	0.16002	0.25365	0.10274	0.62494	0.36972	0.31303	0.25505	0.20893	0.16061	0.33596	0.25844	0.24047	0.29452	0.12334	0.16165	0.36071	0.37135	0.36907	0.36859	0.34556	0.4822	0.39166	0.31416
Gm36931	0.0057	0.01732	0.01694	0.00539	0.04351	0.00281	0.00499	0.00637	0.07	0.01626	0.01893	0.00556	0.01774	0.00523	0.00537	0.03503	0.00535	0.01629	0.00531	0.05645	0.0068	0.03446	0.02013	0.08413	0.02378	0.02254	0.00559	0.01718
Arih2	9.91798	7.8763	8.36854	7.02254	7.9727	8.05518	9.30445	8.56186	9.68994	10.1356	10.0558	9.03505	9.68251	9.00979	9.57901	9.65841	8.51876	9.88189	7.60287	9.3793	7.65662	8.71252	10.5784	9.31701	6.88027	8.7311	9.73128	9.04552
Mgat1	6.48676	6.2196	12.726	5.25423	7.63282	3.97576	7.68025	7.57446	17.1755	8.59	6.52064	8.49008	8.03939	7.06335	8.01394	8.68785	7.08473	8.5364	6.70013	7.02915	7.40661	7.64069	7.84138	6.52858	4.96	6.82625	7.09164	3.65907
Rab44	0.07995	0.12817	0.11215	0.02519	0.05084	0.50155	0.08162	0.09682	2.01862	1.25423	0.64526	0.11692	0.49393	0.36996	0.42002	0.2292	0.33755	0.37745	0.17357	0.21042	0.19877	0.11148	0.19489	0.75692	0.17902	0.21732	0.07839	0.24419
Zfp69	1.68269	0.88676	1.08156	1.03249	0.63577	0.97804	0.2454	0.57199	1.05826	0.82333	0.77333	0.95942	0.70912	0.83093	0.64351	1.07001	0.56781	0.29046	1.06207	0.58448	0.99233	0.91478	0.55585	0.8663	1.14427	1.02615	0.89727	0.90413
Trim38	0.10956	0	0	0.02589	0.02787	0	0	0	0.0269	0.01302	0.03032	0.08011	0	0	0	0.01683	0	0	0.03823	0	0	0	0.0967	0	0.02538	0.05415	0	0.0275
Pcdha9	0.03844	0	0.36288	0.01454	0.01043	0.02018	0.03588	0.1461	0.02014	0.00975	0	0	0.01329	0	0	0	0	0.0366	0.09538	0.04349	0.02753	0.03097	0.01551	0.02017	0.02612	0.02027	0.02261	0.04118
Gm25805	0	0	0	0	0	0	0	0	0	0	0	0	0	0	0	0	0	0	0	0	0	0	0	0	0	0	0	0
Gm5444	0	0	0	0	0	0	0	0.0248	0	0	0	0	0	0	0	0	0	0	0	0	0	0	0	0	0	0	0	0
Gm44097	0.21881	0	0.19259	0.11491	0	0	0	0	0.16715	0	0	0.23704	0	0.06694	0	0.11949	0	0	0	0	0.08704	0	0.0981	0.07174	0	0	0.09535	0.09765
2610300M13Rik	0	0	0	0	0	0	0	0	0	0.02506	0	0	0	0	0	0	0	0	0	0	0	0	0	0	0	0	0	0
Gm26676	0	0	0	0	0	0	0	0	0	0.02339	0	0	0	0	0	0	0	0	0	0	0	0	0	0	0	0	0	0
Gm44366	0.18278	0.06169	0	0.07679	0.10331	0	0.01777	0	0.09973	0.09654	0	0.0396	0	0.05592	0	0.0499	0	0	0	0	0.04847	0.07552	0	0.13983	0.01882	0.18066	0.13938	0.18354
Zfp862-ps	3.93435	4.30735	4.00064	3.94892	5.15845	3.4818	3.64171	2.2823	3.51732	3.21859	3.33018	3.82641	2.97925	3.21147	3.41779	3.02909	2.87068	3.67707	2.56574	2.50555	3.27922	3.0631	3.44038	4.02819	3.7363	3.48757	4.0075	4.50412
Gm3375	39.6019	43.2845	46.6374	45.8707	42.2703	74.0331	64.8361	63.6062	54.1953	72.4938	71.9283	61.3293	74.9214	63.2425	66.6139	62.5809	72.1347	58.2071	69.326	56.7267	60.2517	48.9482	42.7219	70.5335	56.1799	57.6537	54.7611	52.0091
Gm44265	0	0	0.0583	0.13913	0.1198	0.20277	0	0	0	0.11195	0	0.0861	0.06104	0	0	0	0	0	0.02739	0.05551	0	0.10946	0	0	0	0	0.05772	0
Phactr1	0.12675	0.15574	0.2073	0.10501	0.12027	0.05606	0.04985	0.09711	0.21121	0.0975	0.07882	0.06943	0.21412	0.08497	0.05092	0.06999	0.16302	0.2007	0.16034	0.15844	0.06459	0.06487	0.26146	0.14709	0.25468	0.16893	0.15081	0.08152
Vmac	10.4884	7.46556	9.17072	9.27769	7.74664	6.84734	7.662	4.43698	6.86339	5.62654	6.19745	8.27355	5.18816	6.1878	6.84716	7.18231	5.5749	6.91742	5.44454	6.51485	7.737	8.86698	9.45137	6.09309	7.55613	7.54352	8.21388	9.14908
Lrrc8c	2.33555	2.36301	2.47379	2.50694	2.78209	1.62785	1.43025	0.74165	4.56129	2.40935	2.41494	2.23182	2.01189	1.32789	1.7517	1.77758	1.48158	1.61765	0.98005	0.98802	1.81195	2.05483	1.36194	3.27891	2.70755	1.7482	2.29695	2.33269
1700013H16Rik	0	0	0	0	0.04551	0	0	0	0	0	0	0	0	0	0	0	0	0	0	0	0	0	0	0	0	0	0.08772	0
Gm4036	0.08746	0.06642	0	0	0	0	0	0.19554	0	0	0	0	0	0	0	0	0	0	0	0.1443	0	0.08131	0.06617	0	0	0.23774	0	0
D730045B01Rik	0.31894	0.03588	0.40354	0.23449	0.14423	0.03487	0.09303	0.08913	0.0348	0.37906	0.03923	0.11229	0.03674	0.08945	0.08336	0.21771	0.08312	0.16028	0.33797	0.03341	0.29604	0.03294	0.08043	0.00871	0.03284	0.57796	0.13898	0.35585
Olfr701	0	0	0	0	0	0	0	0	0	0	0.01445	0	0	0	0	0	0	0	0	0	0	0	0	0	0	0	0	0
Ttll7	1.13265	1.16864	1.33634	1.14736	1.07661	0.63715	0.64334	1.13655	1.03109	0.82028	1.12174	0.65549	0.44127	1.11711	0.69336	1.40182	0.61525	0.81516	0.56391	0.68225	0.84384	0.90362	1.02893	1.07666	0.99578	1.24068	0.65268	0.64849
Gm7863	0	0	0	0	0.0692	0	0	0	0	0	0	0	0	0	0	0	0	0	0	0	0	0	0	0	0	0	0	0.05122
Gm22069	0	0	0	0	0	0	0	0	0	0	0	0	0	0	0	0	0	0	0	0	0	0	0	0	0	0.25289	0	0
Psma8	0.06468	0	0.05604	0	0.06581	0.05569	0.0566	0	0.14293	0.12299	0.12529	0.03153	0.06706	0.02968	0.21301	0.1192	0.06069	0.21555	0.12036	0.04574	0.03859	0	0.09786	0.12724	0.0899	0.03197	0.12683	0.22732
Otud7a	0.09834	0.15318	0.06367	0.0572	0.11545	0.067	0.02648	0.07187	0.02972	0.05754	0	0.0295	0.01569	0.02777	0.05694	0.05577	0.0071	0.01441	0.04223	0.03566	0.09028	0.05626	0.03052	0.04464	0.0771	0.17571	0.02967	0.01519
Cuedc2	12.1364	12.5527	13.9027	17.8449	12.7501	11.9153	10.1938	9.70394	15.7496	14.2345	12.6608	12.5549	12.7887	10.4791	12.8396	15.6828	14.4769	13.0667	10.8263	9.91973	13.2382	13.3999	11.9006	13.6374	13.8458	14.0872	15.2459	13.9784
Olfr510	0	0	0	0	0	0	0.01532	0.01957	0	0.00832	0	0	0.00907	0.01205	0	0	0.01642	0.025	0	0	0	0	0	0	0.00811	0	0	0
Gm48778	0.36795	0.04968	0.04858	0.13913	0.32446	0.43451	0.3649	0.68552	0.21683	0.13994	0.48874	0.33484	0.48326	0.09006	0.11541	0.06028	0	0.09343	0	0.02313	0.14637	0	0.76706	0.07239	0.09092	0.41219	0.21646	0.17243
Gm34552	0	0	0.12786	0.08138	0	0.14825	0	0	0	0	0.04764	0	0	0.03951	0	0.05289	0	0	0	0	0	0	0.17367	0	0	0.08509	0	0.08644
5830428M24Rik	0.42192	2.50363	2.08891	1.7298	3.17471	1.27939	0.29192	0.96522	0.62639	1.95447	1.73773	1.43022	1.74991	0.97714	1.46798	1.13927	0.98046	1.30332	1.0225	1.37375	2.78695	2.18918	2.37045	1.8531	1.81831	2.10945	2.68892	2.21197
AL626769.2	0.3121	0.4063	0.48563	0.37931	0.13609	0.13163	0.31211	0.39872	0.30652	0.5087	0.29611	0.34777	0.23115	0.20461	0.33562	0.27391	0.29283	0.12736	0.41484	0.25221	0.31926	0.20724	0.35979	0.39471	0.45443	0.30849	0.43715	0.3134
Hikeshi	2.64562	3.48214	3.31426	3.37997	4.18072	5.02338	3.03682	3.10129	2.28097	4.63367	3.93747	3.79363	3.44873	3.74728	3.69079	3.8639	4.20034	3.82239	3.20958	2.9996	3.72168	3.21169	3.24637	4.76536	3.83159	3.23308	3.83554	3.22118
Zfp599	0.67405	1.20989	1.11493	0.93402	1.47295	1.55653	0.89812	0.68927	0.66201	1.6641	1.26327	1.03807	1.17941	0.95965	1.25767	1.03053	1.21455	1.26904	0.81602	0.85576	0.92783	0.91501	0.95034	1.29215	1.46912	1.13567	1.16031	1.4037
AC140244.1	0.23909	1.02886	0.53267	0.113	0	0.23528	0.20921	0.4009	0.11741	1.02295	0.13232	0.34967	0.12395	0.10972	0.44994	0	0	0.34148	0.11123	0.11271	0.642	0	1.14556	0.11759	0.3323	0	1.28931	0.36012
Sept2	0	20.0556	4.78339	46.6532	37.9636	43.6688	37.4757	32.5562	2.37424	0.90534	45.0844	28.9001	37.3392	3.04758	40.4959	24.4426	42.7291	42.6245	0.35897	39.7016	0.88166	36.9415	32.2964	52.8061	42.6611	33.0471	1.06237	10.0644
Arf2	5.89883	9.27812	7.12491	8.39421	8.6729	15.4107	11.2061	14.9589	22.8598	20.6196	20.4117	12.295	18.9977	12.7812	15.0489	14.1364	18.9897	12.468	16.1043	12.707	7.51924	8.13221	6.34165	20.5866	7.85161	8.36235	7.95473	7.95894
Isoc1	30.7456	27.9459	23.0723	26.6549	31.103	23.8494	23.9356	17.3306	28.8639	28.4759	25.0287	25.4935	30.6279	22.5384	29.0453	25.3941	30.6208	26.7375	19.0413	18.6601	21.2492	22.4803	18.5314	30.1639	27.4487	23.9763	22.6625	27.6826
Rab3d	31.5675	36.1315	32.4498	38.107	36.9545	44.6596	38.3406	33.1251	22.5165	37.3461	38.7725	45.9748	36.2223	34.4412	45.5569	40.1608	40.7713	44.3208	34.4797	33.9816	43.9799	45.637	40.2167	30.4415	41.642	41.1272	42.8619	48.7028
Cdcp1	21.3057	15.0087	14.361	13.0631	16.0184	25.494	21.2508	26.9987	15.7663	26.7114	24.3018	26.778	22.0159	20.2034	20.0759	21.1708	20.0299	22.8971	17.427	20.1462	11.023	12.5215	13.5866	14.4272	12.9827	15.2115	12.2679	20.3317
Gm17084	0.26786	0.16273	0.23871	8.78619	0.19078	0.28996	6.6097	0.47909	0.21046	7.20749	0.1186	5.56283	0.19442	7.64614	0.15123	0.2962	0.20106	0.20404	0.17446	0.22729	0.28771	8.14276	0.24318	0.18444	0.27301	0.18534	8.95577	0.16139
3830432H09Rik	0	0	0	0	0	0.04086	0	0	0.02039	0	0	0	0	0	0	0	0	0	0	0	0	0	0	0	0	0	0	0
Gm7808	0	0.93112	0	0	0	0	0	0	0	0	0	0	0	0	0	0	0	0.70723	0	0	0	0	0	0	0	0	0	0.71032
4933400C23Rik	0.02685	0	0	0	0	0	0	0	0.02637	0	0	0	0	0	0	0	0	0	0	0	0	0	0	0	0	0	0	0
Gm5733	0	0	0	0	0	0	0	0	0	0.05544	0	0	0	0	0	0	0	0	0	0	0	0	0	0	0	0	0	0
Ubl4b	0	0	0	0	0	0	0	0	0	0	0	0	0.08186	0	0.03714	0	0	0	0	0	0	0	0	0	0	0	0	0
Ppp4r1l-ps	2.08078	1.66082	1.13388	1.14055	1.39558	1.24785	1.1016	0.94923	1.09335	1.28573	1.33932	1.435	0.7955	1.10118	0.95431	0.90068	0.79779	0.99496	0.72866	1.04957	0.9088	1.52272	2.42957	0.96067	1.16755	1.83057	2.17184	1.31218
Oosp2	0	0	0	0	0	0	0	0	0.07931	0	0	0	0	0	0	0	0	0	0	0	0	0	0	0	0	0	0.15835	0
Gm44012	0	0	0.15983	0	0	0.06354	0.0565	0.07217	0.03171	0.06139	0.07147	0.03148	0.06695	0.08889	0	0	0	0	0.06007	0.09131	0.07705	0	0	0.12702	0	0	0.03165	0.06483
Gm38708	0	0.16377	0	0	0.144	0	0.07077	0	0	0	0	0.11828	0	0	0	0	0	0	0	0	0	0	0	0	0.1124	0	0	0
Gm44596	0	0	0	0	0	0	0	0	0	0	0	0	0	0	0	0	0	0	0	0	0	0	0	0	0.11761	0	0	0
Gm44380	0	0	0	0	0	0.04597	0	0	0.09176	0	0	0	0.04844	0	0	0	0	0	0	0.08809	0.05575	0.04343	0	0	0.04329	0	0	0
Gm32591	0	0.03219	0.02518	0	0	0	0	0	0	0	0	0	0.02637	0	0	0	0	0	0	0	0	0.04728	0	0.03127	0	0	0	0
Gm44108	0.03244	0	0	0	0	0	0	0	0.12742	0	0	0	0	0	0	0	0	0	0	0	0	0	0	0	0.09016	0	0	0
Gm26510	0.05302	0	0.03	0.15037	0.14644	0	0.08617	0.03387	0.3199	0.22327	0.15092	0.12555	0.04713	0.00695	0.02851	0.09307	0.11371	0.03606	0.14096	0.02857	0.07232	0.0845	0.09933	0.05961	0.13335	0.0599	0.09655	0
Gm26511	0	0	0.05722	0	0.05144	0.02843	0	0	0.08513	0.05494	0.03998	0	0.02996	0	0	0.02662	0.02711	0.11692	0.0336	0	0	0	0	0	0	0.11423	0	0
Gm3764	0	0	0	0.0089	0	0	0	0	0	0	0	0	0	0	0	0	0	0	0	0	0	0	0	0	0	0.00931	0	0.00946
Gm26512	0	0	0	0.01392	0.02996	0	0.02576	0	0	0	0	0.0323	0.01526	0	0.01385	0	0.02072	0	0	0.01388	0.03514	0.01369	0	0	0	0	0.00722	0
Gm26513	0.14298	0.11137	0.08713	0.08317	0.13429	0.08659	0.15398	0.03688	0.03241	0.06274	0.18261	0.08579	0	0.04038	0.07244	0.02703	0.04128	0.12567	0.11257	0.14517	0.15095	0.0409	0.08876	0.06491	0.1121	0.03261	0.10784	0.11044
Gm26514	0.61468	0.68462	0.52536	0.29663	0.61224	0.53803	0.3029	0.27846	0.34633	0.62749	0.68037	0.73178	0.40589	0.40977	0.42617	0.58829	0.27622	0.49286	0.18662	0.56732	0.15829	0.21052	0.63308	0.33731	0.42266	0.40291	0.42821	0.88686
Gm26515	0.08246	0.2783	0.39463	0.12991	0.34957	0.16229	0.33671	0.18435	0.18896	0.22213	0.15212	0.68336	0.19949	0.3658	0.18104	0.2364	0.14184	0.34022	0.11508	0.31096	0.13121	0.24274	0.08317	0.10814	0.20374	0.47544	0.12127	0.1656
Gm34424	0	0	0	0	0.03372	0	0	0	0	0	0	0	0	0	0	0	0	0	0	0	0	0	0	0	0	0	0	0
Gm26516	0.54869	0.56549	0.4851	0.36121	0.56824	0.55923	0.46297	0.33953	0.15397	0.55895	0.49888	0.64961	0.28446	0.47663	0.51628	0.56581	0.27579	0.70903	0.18233	0.45264	0.14032	0.43721	0.43487	0.39515	0.34498	0.29054	0.60522	0.99372
Gm26517	0.2219	0.11825	0.25442	0.13248	0.32084	0.3333	0.2657	0	0.1147	0.5108	0.31026	0.33022	0.33907	0.30015	0.0989	0.07175	0.08766	0.1112	0.10867	0.18719	0.20907	0	0.28274	0.18381	0.17314	0.27706	0.18322	0.4691
Cntfr	0.26569	0.29891	0.59437	0.31626	0.39548	0.19367	0.43483	0.275	1.22255	0.50523	0.36488	0.37417	0.51016	0.21676	0.31481	0.31435	0.26775	0.42163	0.15565	0.27832	0.41102	0.53057	0.17867	0.52268	0.38294	0.34043	0.3811	0.4743
Enho	5.91091	4.48874	5.16938	7.94269	5.34465	3.69384	3.73755	1.9533	5.7735	4.69702	4.01156	4.21716	4.77561	2.98984	5.82569	3.84332	4.31122	4.39574	2.16777	3.2237	3.57857	3.7101	3.71016	6.09008	5.94658	3.18782	4.89654	4.60325
Gm4796	0	0.04442	0.08688	0.08294	0	0.04317	0	0	0	0.08342	0.2428	0	0	0.04027	0.12384	0	0	0.08355	0	0	0	0	0	0.04315	0	0.04336	0	0.08811
Gm47031	0.02999	0	0	0	0	0	0	0	0	0	0	0	0	0	0	0	0	0	0	0	0	0	0.0242	0.0059	0	0	0	0
Mtmr2	9.01565	9.73232	8.69826	9.01735	10.7208	11.3203	11.492	9.04099	10.5209	13.0566	12.0886	11.6506	12.2831	9.88849	10.8792	9.9168	11.682	10.7809	9.84529	8.99643	8.66138	8.48481	8.15549	11.7731	9.78115	9.50899	9.56346	10.2309
Tmed6	2.45155	0.95472	1.3538	1.67862	0.38375	2.01042	2.68145	0.84322	1.26561	1.3597	0.73058	1.96123	1.74353	2.20687	1.15338	1.46746	1.94629	1.5562	0.49714	1.58534	1.12528	0.52593	0.95111	1.02023	2.31521	1.33587	0.86286	1.32556
Gm47257	0.06155	0.04674	0.03047	0.02909	0.03131	0.12114	0.05386	0.13761	0.12091	0.20483	0.06813	0.06001	0	0.02825	0	0.03781	0	0	0.08591	0.02902	0.03673	0.02861	0	0.06055	0.11407	0	0.09053	0.0309
Gm48768	5.70825	2.74767	3.20197	2.9663	3.22932	2.65867	2.9446	1.87753	2.50667	1.4094	1.67387	1.93482	1.82211	2.00244	2.23281	2.2179	1.8675	2.33914	1.69067	2.22033	1.51226	2.03927	2.35141	1.4581	2.63069	2.20964	2.61964	3.4692
Gm36634	0	0.06605	0	0.04111	0	0.19258	0.11416	0.19445	0	0.16539	0.04814	0.0424	0.20291	0	0.08184	0	0.12241	0.06211	0.04046	0	0	0	0.0987	0.14972	0	0.04299	0.25583	0
Cog8	5.94212	7.19122	7.18455	6.45402	8.07917	6.75377	5.32088	6.00881	5.53154	6.10998	6.44326	6.32886	6.9999	6.00122	5.87172	5.50197	5.15421	5.49208	5.9682	4.94546	5.93593	5.41146	5.94919	7.02379	6.17041	6.63495	6.59883	7.49337
Nip7	5.79438	9.32077	7.24447	8.57346	8.34274	8.54664	9.7386	6.42831	7.76101	9.08501	9.82624	7.19297	8.73322	7.28108	8.04863	7.87698	10.0853	7.52841	8.63826	6.90601	6.6698	5.38662	4.8523	8.62897	8.28631	6.18557	6.46158	7.95264
Has3	0.26174	0.24764	0.09985	0.20889	0.19428	0.05912	0.11264	0.04797	0.10325	0.03264	0.11636	0.13178	0.12013	0.07483	0.0969	0.11071	0.05636	0.18794	0.06188	0.05259	0.11266	0.16753	0.10821	0.0612	0.15506	0.1951	0.05259	0.07971
Vps4a	21.3947	21.0364	22.5392	23.4765	23.6679	23.3932	25.5452	25.0868	24.9729	23.3038	21.8131	22.9923	23.3036	22.6956	22.9399	22.2526	23.521	21.3533	25.8197	23.3077	21.8926	23.0072	22.5883	22.7211	23.374	25.0045	23.6163	22.105
Gm5105	0	0	0	0	0	0	0	0	0	0	0	0	0	0	0	0	0	0	0	0	0	0	0.03317	0	0	0.06501	0.09672	0
Lrrc56	1.92866	1.20596	1.28657	1.20901	0.96166	0.9745	0.95928	1.15235	1.05898	0.72277	0.84143	1.38338	0.8771	1.25053	0.7917	1.34144	0.74499	1.17058	0.95076	1.10164	1.23564	1.07996	1.39253	1.02511	1.02624	1.34449	1.30268	1.50857
Slc13a2	119.19	50.473	94.437	57.3875	39.7018	80.6065	100.495	140.239	50.4178	45.307	62.2364	115.756	71.0808	97.8654	101.081	115.905	86.7727	124.761	144.76	149.402	107.283	115.724	151.952	41.5752	55.3107	97.0237	89.6482	77.1746
Degs1	15.6266	12.5328	11.2206	14.7814	13.2334	10.4338	6.46701	6.66718	24.2145	7.4489	11.4552	9.56493	9.42706	5.3143	5.56237	9.89857	8.3519	9.72833	5.73128	6.75879	7.98165	9.43911	4.25774	16.4103	7.85144	6.46976	10.0227	11.9623
Zkscan16	0.11758	0	0.19889	0.06483	0.05981	0	0.10288	0	0.19727	0.03726	0.02169	0	0.02032	0	0.03688	0.02408	0.02758	0.03732	0.03647	0	0.02339	0.07287	0.11366	0.11565	0.06355	0.12106	0.10567	0.03936
Pzp	0.0128	0.06266	0.01691	0.00807	0	0.0105	0.02988	0.02147	0.00838	0.01826	0.01654	0.0104	0.00885	0	0.00201	0.01049	0	0.0061	0.00794	0.00604	0	0	0.00431	0	0.0178	0.00844	0	0.01071
Fkbp4	88.851	117.847	111.319	114.157	103.796	141.112	95.4743	94.9091	57.1543	122.269	123.25	112.542	126.088	98.6228	105.326	102.104	118.303	103.314	107.307	79.115	83.9849	69.0635	59.1997	97.61	119.553	88.5498	86.7508	97.0444
Tspan11	0.12079	0.03123	0.08907	0.06316	0.09675	0.28578	0.15292	0	0.57297	0.36409	0.34705	0.09021	0.30645	0.20522	0.31679	0.05684	0.41474	0.2961	0.01913	0.03877	0.07361	0.05734	0.01555	0.46009	0.20717	0.19306	0.11339	0.15484
Prmt8	0.0201	0.06105	0.0199	0.019	0.10225	0.0989	0.03518	0	0.07896	0.05733	0.07787	0.03919	0.03126	0	0.05674	0.04939	0	0	0.0374	0.08528	0.04797	0.11211	0.11658	0.03954	0.13037	0	0.03941	0.02018
Tead4	0.90542	1.04003	0.82497	0.33084	1.29282	1.23542	1.39811	1.01637	2.99279	1.72896	1.72647	1.47625	1.19915	1.21862	1.46406	1.24802	1.02084	1.37649	0.73625	0.52007	0.79452	0.74976	0.43363	1.87852	1.4699	0.79719	1.05186	1.56242
Tspan9	4.81207	3.90292	4.61231	4.82959	4.47058	3.02156	2.97563	1.78382	6.33117	3.51057	3.49915	3.72335	3.50893	2.19699	4.18873	3.19116	2.71566	3.21703	2.27577	2.25675	3.05363	3.23295	3.35254	5.99721	3.75255	4.24788	3.94118	4.29334
Gm43661	0	0	0	0.13184	0	0.07843	0	0	0.09784	0.41676	0.2867	0.0777	0.16527	0.16458	0.07499	0	0.11216	0.2656	0.1483	0.20663	0.09511	0.20374	0.16078	0.43116	0.05538	0	0.29302	0
4930515G16Rik	0	0	0	0	0	0	0	0	0	0.04145	0	0.0425	0	0	0	0	0	0	0.04056	0	0	0	0	0.04288	0	0	0.04274	0
Gm42979	1.80006	1.72931	1.60599	0.91756	1.75648	1.17891	0.65046	0.32964	0.58528	0.74768	0.92482	0.65889	0.5542	1.04318	0.80352	0.99639	0.32279	0.58497	0.46301	0.4402	0.72585	0.36552	0.80562	0.80977	0.96202	0.83194	0.88547	0.73412
Gm5684	0.02849	0	0.02821	0	0	0.05607	0.02493	0	0.05596	0.02708	0	0.02777	0.02954	0	0	0.105	0.08018	0.05425	0.0265	0.02686	0	0.10593	0	0.02802	0	0.02816	0	0.17163
2310009A05Rik	2.70197	3.73866	3.96349	3.97783	3.05099	5.00794	3.56639	4.54077	2.73437	3.55841	4.9206	4.24976	3.81909	4.23942	3.49149	4.17221	3.79839	3.65919	5.33801	4.43648	5.78461	3.32648	3.58642	4.01359	3.66653	3.74894	3.26675	3.89565
Pnldc1	0.02431	0.24617	0.0321	0.14555	0.05772	0.20735	0	0.16306	0.19102	0.26969	0.06279	0.07901	0.04201	0.13389	0.11438	0.10953	0.06843	0.0463	0.0377	0.11461	0.11606	0.15068	0.15532	0.12754	0.0826	0.1522	0.04768	0.25227
Sft2d1	9.0768	9.117	8.67734	9.28119	9.75266	9.45142	13.496	10.0268	8.47526	9.73523	10.4701	7.44444	8.71776	9.16978	10.8504	8.78003	13.3125	8.5298	9.46635	8.59009	12.3153	10.9865	9.12111	7.89409	8.67597	10.2228	10.7364	10.0436
Gm22075	0.21387	0	0	0.06739	0.21761	0	0	0.15938	0	0	0	0.06951	0	0.13087	0	0	0	0	0.19899	0	0.17016	0.13255	0.07191	0	0	0	1.18828	0
Gm10298	0	0	0	0	0	0	0	0	0	0.14733	0	0	0	0	0	0	0	0	0	0	0	0	0	0	0	0	0	0
BC048671	0	0	0	0	0	0	0	0	0	0.02642	0.11276	0.05418	0	0.136	0.08714	0.07965	0.06951	0.03527	0.0517	0.06112	0	0	0	0.03644	0.06007	0	0	0
Nckap5	0.42308	0.46045	0.30804	0.36571	0.36716	0.41077	0.35832	0.42741	0.43996	0.56682	0.57598	0.46985	0.39294	0.42674	0.31081	0.66437	0.53387	0.42331	0.34944	0.60899	0.35506	0.44799	0.29212	0.37833	0.27147	0.388	0.25177	0.46119
Nkx3-2	4.78039	3.2672	5.06485	4.7673	2.69133	1.59944	2.92806	1.69218	3.80292	1.67412	1.47275	3.13831	1.31352	0.64352	2.20405	1.96763	1.71185	2.0407	0.46702	0.94646	2.0633	2.86637	2.49137	3.05643	3.55086	4.72512	2.77316	2.09612
Tmem239	0	0	0	0	0	0	0	0	0	0	0	0	0	0	0	0	0	0	0.01973	0	0	0	0	0	0	0	0	0
Fbxo33	6.8194	7.5938	7.30183	7.8658	4.22232	2.92258	2.84276	2.47705	5.9119	3.03063	5.61794	5.74045	3.43534	6.05096	3.22419	6.5524	3.64343	6.58662	2.47526	3.07164	5.09151	5.81526	5.26806	6.13204	7.77831	2.90828	5.91092	5.7675
Sec31a	16.6549	14.6821	20.0072	13.3901	17.3273	21.0931	15.2388	11.6503	16.5398	19.4834	24.1099	21.21	18.9019	14.952	19.195	15.9134	17.1365	19.0075	11.3916	12.4679	14.1121	16.0091	12.8053	19.132	16.9988	13.08	15.7254	18.7343
Zfp992	0.84534	0.75846	0.64045	0.76211	0.87234	1.08942	1.35565	0.48425	1.49205	1.09262	1.19542	1.33162	0.94514	1.10722	1.0898	0.84274	1.41692	0.83928	0.72775	0.76579	0.36261	0.84738	0.72525	1.47068	0.99232	0.91585	0.994	0.93343
Neb	0.03707	0.08551	0.06424	0.04235	0.08749	0.0299	0.03965	0.00921	0.2559	0.09449	0.06954	0.06577	0.05553	0.03639	0.04845	0.05884	0.06764	0.04658	0.00383	0.02427	0.02335	0.02824	0.02649	0.03748	0.07825	0.04581	0.04594	0.08428
Txnrd2	4.04011	2.80274	3.02115	2.56658	3.04738	2.98716	2.80582	2.91693	2.26651	3.08131	3.82471	3.58126	3.77632	3.79952	3.33034	3.49655	3.29454	3.31381	3.25553	2.73582	3.79709	3.78761	2.82352	3.43559	3.4005	3.52919	3.62882	3.21991
Dio3	0.04046	0.08193	0	0.05099	0.02058	0.02654	0	0.03015	0.05298	0.05129	0	0.06574	0	0.02476	0.02538	0	0.02531	0.05136	0	0	0	0.02507	0	0.19234	0	0	0.01983	0.06094
Gpx4	84.8027	56.555	65.9284	68.844	45.1248	70.3101	74.5515	78.8029	85.9932	63.8407	65.1994	58.4527	71.4406	76.2104	71.0312	70.549	72.5636	60.0704	77.2264	75.6033	71.5	59.1872	62.4119	70.3343	68.6735	66.5571	65.6703	57.9129
Selenos	38.6448	41.2779	43.6982	50.4672	39.4986	54.6178	57.7611	44.7009	48.7034	49.5986	51.5866	48.1597	50.7264	45.4132	38.6645	40.6156	40.319	45.3116	50.4855	44.5601	48.5855	37.7173	47.4038	51.9779	34.5705	42.7689	40.0162	47.5157
Ogfod2	4.64539	4.10876	6.1471	4.41978	5.49678	5.63824	3.42356	4.44808	3.37271	4.30161	4.07597	4.27531	3.82447	4.08584	4.08609	3.58681	3.82436	4.05988	4.46874	3.76299	5.009	5.15741	4.35593	3.94982	3.9395	5.19033	5.55824	5.18773
Uap1l1	5.7226	6.10753	5.9295	5.72089	7.19774	7.03764	5.58698	5.13035	8.33476	6.57585	6.431	5.19268	6.57163	5.47463	6.26097	5.14739	6.2746	6.00274	6.2286	5.67425	6.56862	7.54538	6.31846	8.04662	5.6513	6.11174	7.48332	5.80041
Selenom	57.2283	37.3857	35.06	45.9277	32.5837	44.1474	46.744	32.4924	33.3676	32.1621	29.964	42.4878	29.2477	37.7746	36.7947	36.7925	31.5472	38.5978	29.1948	29.2605	34.0493	37.9677	30.1871	41.0464	43.2377	47.4221	41.1134	48.6496
Dpp7	4.98374	5.7564	5.88528	5.343	5.43801	4.39574	2.75291	3.52603	3.31952	4.02088	3.86829	3.8433	3.60238	2.8048	4.31502	4.12256	3.83315	3.85488	2.20975	3.49598	5.37982	5.32322	4.70853	4.18	4.8078	3.68952	4.7738	4.56374
Grin1	0.32738	0.1886	0.31439	0.21476	0.26131	0.30689	0.30375	0.32652	0.44765	0.26163	0.34987	0.27517	0.49601	0.41575	0.47667	0.45946	0.67788	0.32919	0.35844	0.36187	0.25598	0.30041	0.29891	0.28871	0.24581	0.33475	0.28778	0.27915
Gm45051	1.06603	0.41736	0.70372	0.57774	0.43386	0.37766	0.99499	0.46077	0.69799	0.5676	0.45625	0.94237	0.47161	0.13046	0.37448	0.48899	0.57345	0.81203	0.3703	0	0.50889	0.35677	0.74555	0.57323	0.48729	0.50578	0.91979	0.39964
St8sia3	0.12322	0.14348	0.25216	0.18248	0.12537	0.06467	0.07188	0.05969	0.23195	0.10935	0.02046	0.07208	0.04685	0.02262	0.15846	0.11103	0.08478	0.01564	0.02293	0.07358	0.09313	0.10691	0.19058	0.20807	0.02283	0.22735	0.06443	0.06805
Fam89a	0.35805	0.42469	0.62804	0.46417	0.83269	0	0.26855	0.36594	0.58274	0.35016	0.36235	0.15959	0.33943	0.3568	0.46204	0.51534	0.30715	0.42859	0.31411	0.36651	0.63485	0.76081	0.39213	1.03646	0.69196	0.45503	0.8626	0.64717
Tmem18	8.70777	7.75734	7.736	7.36916	8.28682	6.96442	6.56775	5.18641	7.39648	7.49207	6.68924	6.91249	6.86318	6.92773	7.19303	6.89856	7.50761	7.43094	5.04811	6.61295	6.20911	6.62212	6.00692	7.49054	7.77629	7.84691	6.84006	7.94638
Spice1	3.07825	2.15977	2.22223	2.18592	2.31685	1.87771	1.46397	1.22893	1.56623	2.10736	2.07009	1.82097	1.74787	1.68407	1.80017	1.51534	1.39191	1.75909	1.30742	1.59882	1.71617	2.02523	2.45753	2.23488	2.43304	2.8628	2.55723	2.58856
Dpy19l1	2.58237	3.63836	3.47058	3.26423	4.72196	3.71427	2.71042	2.04092	6.71528	4.60724	4.61921	3.33114	4.03875	2.31085	3.82327	3.57809	3.02762	3.51587	2.06578	1.67866	2.49016	3.18817	2.10258	6.64292	4.46991	3.42394	4.00291	3.75762
Laptm4b	62.2168	30.3791	30.9257	39.9044	25.7481	35.5302	42.1116	26.8673	35.051	30.9172	26.7133	43.5349	28.6342	32.9186	15.9764	31.3707	26.3346	35.172	27.6727	31.177	25.5987	27.0185	31.7034	30.2904	33.3756	35.2621	26.3563	39.9435
Mtdh	4.51297	3.30884	3.17755	3.36389	5.15438	4.85446	3.91538	3.64899	4.76519	4.55714	5.01999	5.27058	4.34462	5.79906	5.13264	3.57134	4.1188	4.13576	2.9335	2.7009	2.63225	4.5801	3.04713	3.9461	3.75184	2.99208	3.63081	4.21379
Enam	0	0.0101	0.06913	0.01885	0.05074	0	0	0	0	0.00948	0.02208	0	0	0.00915	0.01877	0.07352	0.00936	0.0095	0	0	0.0238	0.01854	0	0	0.02772	0.00986	0.00978	0
Nadk2	7.79603	5.41865	6.68677	6.33285	6.20693	7.27442	7.17505	6.29613	6.31187	6.34692	6.33208	7.86966	6.9743	8.21595	7.15693	7.90944	7.3949	7.1252	5.7706	5.81706	6.27494	6.4195	2.41447	6.34263	7.23346	7.83542	3.068	6.31646
Cdc7	1.89136	2.00453	2.12879	1.50328	2.46707	4.18938	3.59057	2.11425	2.62245	3.20767	3.17287	3.17448	3.63383	2.8142	2.2138	2.46056	2.45922	2.80728	2.81932	1.82946	1.04658	1.09511	1.49854	4.7251	2.14663	3.47053	2.4223	2.93756
Atp6ap2	53.4495	52.2983	45.2529	54.5967	46.5256	65.7282	63.1934	51.0866	50.1067	55.9791	58.7918	61.4875	61.6116	52.854	56.8063	55.7404	57.1343	59.5204	55.7488	50.7769	48.1572	48.0503	53.8779	53.4238	59.6591	55.307	54.0358	60.7384
Gm128	0.04891	0.20517	0.14529	0.02642	0.17773	0.15127	0.02446	0	0.02059	0.03322	0.08507	0.02725	0.08694	0.0513	0.17094	0.30906	0.118	0.18628	0	0.17128	0.07505	0.11042	0.24668	0.18557	0.07121	0.15885	0.08906	0.01403
Gm47737	0	0.17999	0.17602	0	0.13565	0	0	0	0.04365	0	0	0	0.18432	0	0	0	0.0417	0.04232	0	0	0	0	0	0	0	0	0	0
Rpl17	108.885	111.877	145.697	371.617	116.051	344.966	137.204	139.09	134.884	243.19	333.65	285.63	117.112	132.83	127.781	148.887	133.762	110.118	303.864	248.058	164.322	156.981	159.68	136.985	442.978	371.007	153.202	133.12
Ppp1r8	8.4449	11.0676	9.9798	9.54033	11.493	11.9957	11.1047	8.6028	10.7399	12.578	12.2129	10.4337	11.5521	9.41386	10.7079	11.0949	11.9071	11.4954	10.5448	8.38999	8.35758	7.48072	7.97067	14.7026	11.581	10.3415	10.5932	10.5577
Sema3a	0.72249	1.11831	0.8405	0.57846	1.09362	0.49438	0.56656	0.23721	1.27763	0.58652	0.63037	0.22422	0.39094	0.12502	0.62131	0.52146	0.49822	0.37404	0.11204	0.25497	0.437	0.66247	0.50875	0.68931	0.5222	0.5756	0.73451	0.68684
Rpa2	3.52143	5.45022	5.04468	5.29135	6.86336	9.67592	7.87538	6.72256	6.22082	10.6357	9.81031	8.27577	8.54497	7.95855	6.42466	7.45648	8.30285	8.35637	7.99115	4.88948	4.24619	5.06774	3.56593	12.0649	7.10198	6.51843	6.2955	6.0848
Smpdl3b	2.31997	8.92639	4.89173	5.45671	7.87288	17.5926	13.434	9.37425	10.3874	19.982	18.9347	14.5231	15.2468	13.1645	9.49586	12.6762	17.0424	14.6964	12.615	9.49537	10.1302	10.1556	6.82091	19.1623	10.0779	10.7778	6.81062	12.1003
Eya3	8.61702	5.01167	10.1862	4.45191	10.2719	9.81789	8.80841	8.53781	7.96073	9.88916	10.0773	9.95187	9.92755	8.3985	11.1392	10.2926	10.209	9.70505	7.53493	7.95048	7.91452	8.98633	7.89251	9.81364	10.3851	9.3823	9.36609	10.2106
Gm22079	1.42044	2.87648	0.76719	1.46476	3.41601	1.39781	0.22598	0.72174	0.63412	3.19217	1.71519	2.89574	0.40168	0.94817	0.72903	0.63463	1.09041	1.10659	0.72088	1.58268	0.92464	0.84031	1.95382	0.12702	2.51261	3.31858	2.27896	2.59335
Yrdc	8.00127	14.0343	10.899	10.0257	11.6561	16.2644	13.2831	15.9265	13.3822	18.8283	17.9424	13.6757	15.8906	12.1257	12.3593	12.1486	10.5217	13.0134	17.3387	10.2471	10.2992	8.63296	10.6149	16.8214	10.2051	11.5695	12.4992	11.8159
Zyg11b	6.94076	7.0921	7.24278	8.14857	7.9441	6.5979	6.81344	4.94411	7.912	6.46252	6.73965	7.89729	6.96766	6.61634	7.16158	6.75613	6.63709	6.85948	5.57096	5.87185	5.33795	5.5141	5.79846	7.84975	8.49206	6.25777	7.31557	8.23682
Gm22082	0	0	0	0	0	0	0	0	0	0	0	0	0	0	0	0	0	0	0	0	0	0	0.34303	0	0	0	0	0
Ly6d	0.36795	5.12276	3.55236	2.85209	3.85608	14.719	9.48191	14.0669	10.1366	13.2416	13.2977	7.49792	11.1214	8.08845	10.2135	11.9804	16.3294	8.54863	18.9323	11.4653	4.45707	5.02828	1.81867	14.8212	5.28446	3.87339	3.98647	5.2836
Sp8	0	0	0	0	0	0	0	0	0	0	0	0	0	0	0	0	0	0	0.01118	0	0	0	0	0	0	0	0.01178	0.01206
Gm36936	1.71285	1.31082	0.98115	0.64011	1.0031	0.71538	0.39648	0.2282	0.56727	0.87582	0.81017	0.6748	0.70731	0.60326	0.7262	0.94214	0.43447	0.73486	0.3104	0.28636	0.33277	0.44437	1.13008	0.64161	0.76124	0.86129	0.73718	1.46497
Gm36937	0	0	0	0	0	0	0	0	0	0.12134	0	0	0	0	0	0	0	0.24304	0	0	0.15231	0	0	0	0	0	0	0
Gm36938	0	0.02056	0.04022	0	0.05166	0.05995	0	0	0	0	0.06182	0	0.02106	0	0.05255	0.12476	0.03811	0.04351	0	0.03829	0	0	0.01024	0.01998	0.01882	0.02509	0	0.04079
A430110C17Rik	0.08815	0.1785	0.04988	0.02381	0.12492	0.11153	0.04958	0.03519	0.09894	0.14966	0.13241	0.03683	0.03917	0.06357	0.05924	0.08896	0.0384	0.05995	0.02343	0.10982	0.04508	0.12877	0.08891	0.12386	0.035	0.11824	0.18828	0.15806
4933424G06Rik	0.03139	0	0.06217	0.02968	0.03194	0	0	0	0	0	0	0.06122	0.03255	0	0.03693	0	0.04418	0.01495	0	0	0	0.02918	0	0.00772	0	0	0	0.03941
Gm36939	0	0	0	0	0	0	0	0	0.03062	0	0	0	0	0	0	0	0	0	0	0	0	0	0	0	0	0	0	0
Sh2d1b1	0.44658	0.43038	0.97496	0.80867	0.94159	0.43417	0.36252	0.19246	0.56542	0.50133	0.45857	0.38295	0.64715	0.39013	0.65309	0.6148	0.88343	0.43546	0.10513	0.19784	0.51369	0.65524	0.3582	0.72506	0.55337	0.51587	0.61194	0.51867
Gm36940	0	0	0.02663	0.02542	0.02736	0.02646	0	0	0.02641	0	0	0	0.02788	0	0.0253	0.03304	0	0	0	0	0	0.025	0	0.02645	0.03738	0	0.02637	0
Rimbp2	0.87112	0.9816	0.72593	0.78921	0.98286	0.52962	0.28075	0.25453	0.45912	0.67736	0.56326	0.70638	0.52764	0.47182	0.59406	0.72697	0.55676	0.79332	0.40927	0.5432	0.49613	0.65748	0.89959	0.58878	1.01174	1.20036	1.25664	1.09127
Piwil1	0	0	0	0	0	0	0	0	0	0	0	0	0	0	0	0	0	0	0	0	0	0	0	0	0	0	0	0
Rsrc2	8.85054	9.01912	8.94452	8.67966	8.48697	7.27718	7.37066	5.91288	7.09012	7.46742	7.35478	6.95368	7.57392	7.17022	7.51459	7.6701	7.18506	7.42564	5.84262	6.31351	6.7384	6.87771	7.65198	7.23778	8.4629	7.44359	8.41985	8.18428
Zcchc8	8.62822	7.32956	9.39022	5.69689	10.6062	9.50914	7.89885	6.20076	4.83865	6.47118	5.58598	5.76927	9.48968	9.00794	8.17996	6.07568	8.53075	8.62754	5.81362	8.16912	4.9432	8.7868	5.73736	9.05631	6.32083	9.97649	11.013	7.98876
Scarb2	49.5594	33.4169	29.9603	35.0221	31.4877	27.6318	32.0343	23.975	49.3689	28.9295	28.8022	33.4945	26.0842	39.0851	31.3922	33.7721	31.1062	38.2555	17.3942	24.4896	21.2138	25.2022	27.6272	46.3858	36.9363	33.5151	26.73	41.8991
Stx2	2.42955	2.10037	2.57123	2.0088	2.46285	1.87684	1.33195	0.81742	3.21571	2.47741	1.80382	1.91192	1.68046	1.09031	2.07543	1.44488	1.24617	1.24761	0.74148	0.74008	1.09353	1.65093	1.1832	3.44672	2.31751	1.96778	2.31772	2.15792
Kcnh8	0.12015	0.08516	0.02379	0.12493	0.07335	0.08276	0.02103	0.04029	0	0.03427	0.0266	0.03514	0.03737	0	0.03392	0.10334	0.07891	0.07722	0	0.02266	0.04302	0.03072	0	0.05909	0.08349	0.08313	0.04712	0.07239
Tsen34	14.9807	14.6121	9.97452	13.6262	9.98609	13.1464	12.3589	9.73088	10.5969	12.3894	14.7811	11.7752	12.975	11.5349	11.8302	12.0723	12.7567	12.6228	10.7007	10.0914	10.498	11.007	8.15054	13.5911	12.5579	19.4717	10.8484	11.7163
Alox5	0.52338	0.34429	0.45883	0.48213	0.27474	0.44287	0.23919	0.2534	2.39006	0.72266	0.43172	0.47129	0.35603	0.16217	0.45483	0.41778	0.46916	0.55548	0.19851	0.18543	0.23472	0.27581	0.15804	0.80994	0.30888	0.24384	0.13401	0.29458
March8	14.2661	9.74502	11.9048	2.25897	11.3045	10.1044	2.18433	9.11476	10.0399	8.70902	9.58996	10.0944	9.34291	11.9686	10.5466	10.0987	9.9752	10.5331	8.33752	10.7684	11.3706	12.6071	11.2087	9.72412	11.7467	11.6955	2.39881	11.3722
Hrh2	0.07841	0.14478	0.12332	0.15479	0.3074	0.19972	0.08879	0	0.39412	0.53723	0.40334	0.13042	0.22718	0.10584	0.1085	0.17285	0.2034	0.13176	0.10729	0.03479	0.08808	0.1608	0.1326	0.45825	0.24361	0.17325	0.21708	0.13201
Parm1	37.782	62.9798	59.1272	54.8926	69.4609	55.9363	48.6837	62.7613	44.3007	58.1121	59.7961	57.011	63.934	51.6735	62.1456	58.3148	55.7416	54.9383	62.3915	64.2039	59.6134	64.9237	68.956	53.2209	51.7994	50.7306	57.9667	51.8818
Rad17	2.81489	3.07853	3.13654	3.00707	2.54313	2.88018	2.86965	1.90313	2.52477	2.86823	2.90178	2.52296	2.88529	2.42643	3.20231	2.87311	2.67607	2.95151	2.23568	2.47324	2.26856	2.27473	2.24244	3.1308	3.1424	2.79408	2.4407	2.60183
Marveld2	21.8431	20.3014	20.2503	19.1403	21.7509	14.8	14.4916	14.7308	10.3269	14.3226	14.3892	16.2144	14.6836	16.5863	15.9489	17.3449	14.7109	18.1046	14.5545	17.1672	20.4698	18.5113	19.8083	13.8262	19.5341	18.5342	20.4562	19.5361
Cd59a	9.18318	8.67838	10.2681	8.62344	7.6286	7.80221	8.81587	3.01624	6.42842	7.89765	7.51266	8.47455	6.77108	5.84112	7.54561	2.47021	5.12711	4.9585	5.47822	6.98335	2.17383	7.44085	8.08141	12.267	7.5494	6.09616	8.26277	3.36978
Ocln	28.8346	20.9499	23.6819	27.4619	21.0222	15.4702	18.6579	17.0984	12.0486	13.2547	14.0778	22.3954	14.8515	16.7292	16.7476	18.1363	16.5871	18.0032	22.5573	20.0513	32.1482	23.9905	24.056	20.585	23.7162	26.2901	24.8544	19.3833
Gtf2h2	3.08697	3.48704	3.81002	3.13406	3.79706	4.47042	3.87367	3.24426	3.57913	4.41448	4.9105	4.28572	4.38244	4.01438	3.64407	3.74285	3.73645	3.61899	3.14313	3.41515	2.92182	3.32377	3.17384	4.4962	3.91331	3.35764	3.50861	3.80087
Prorsd1	6.47728	5.54245	6.36281	5.80054	4.92805	7.01973	6.22496	7.39158	5.52134	6.501	7.34045	6.79194	6.52274	5.79752	6.69392	6.36201	5.34102	5.98986	6.12244	6.25842	7.16203	5.41753	6.00813	8.01004	6.94927	6.76479	5.44893	7.58287
Traip	0.30727	0.61342	0.41431	0.206	0.90244	1.78425	1.6628	0.87698	1.00594	1.76327	1.67404	1.28123	1.66307	1.34614	1.16061	1.51551	1.53759	1.19313	1.15576	0.79308	0.64759	0.52876	0.27698	1.78991	0.90663	1.05764	0.73929	0.93222
Nlrc5	2.73983	16.1407	3.56195	3.97166	16.844	5.29244	2.18869	2.47898	3.3715	7.88087	6.23657	4.09183	3.83517	3.71292	2.88889	4.4099	4.57876	3.75357	2.2943	2.88549	5.69705	5.58547	3.97644	6.58375	6.9678	6.86276	6.29546	8.02061
Rbm6	5.21245	5.27082	5.37421	4.23404	5.82281	4.51021	3.62475	3.76267	3.87757	4.45194	4.32011	4.56912	4.36853	3.87421	4.06131	4.50719	4.116	4.37803	3.73648	4.25538	3.95378	3.90116	4.52708	4.51309	4.85152	4.71847	5.29545	5.5604
Mon1a	12.2299	11.7457	12.4313	12.023	10.7038	14.6947	12.4942	15.3766	10.2275	13.8984	12.6418	14.597	12.4299	14.2259	11.7446	13.2174	12.2564	12.9178	12.9024	13.4118	9.08093	11.0946	11.672	10.4624	10.1067	11.4039	10.2957	14.1776
Zfp976	1.67707	1.32628	1.28888	1.30035	1.32995	1.24046	0.69057	0.87915	0.83163	1.10211	0.87963	1.37864	0.95186	0.79479	1.11906	1.32657	0.84846	1.16372	0.97908	0.87583	0.81104	0.84576	0.85689	0.94881	1.36856	1.15387	1.02367	1.02363
Bsn	1.16026	0.92002	1.09446	0.61698	1.14469	1.0953	1.05283	0.70754	0.69839	1.07785	1.08274	1.34394	0.83795	1.0744	0.98345	1.05626	0.97178	1.06225	0.79268	0.84128	0.93883	1.00277	1.23274	0.95121	0.95729	1.16807	1.38769	1.34188
Gm13609	0.18591	0.35296	0	0.10984	0.44925	0.34303	0.08134	0	0	0.13257	0.10289	0.09063	0	0.12798	0.08747	0	0.08722	0.11064	0	0.08764	0	0.23764	0.35162	0.16001	0	0	0.09114	0
Cd109	2.39835	1.24534	1.32786	1.29012	1.56021	0.5954	0.92519	0.61425	1.86257	0.95815	0.79706	0.97674	0.77751	0.72102	1.33274	0.65078	0.86176	0.73288	0.68477	0.50124	1.12453	1.50114	0.96849	1.76007	1.29033	1.37453	1.38095	1.22707
Prlhr	0	0	0	0	0	0	0	0	0	0	0	0	0	0	0	0	0	0	0	0	0	0	0	0.03426	0	0	0	0
Kcng3	0.09789	0.09911	0.14539	0.11566	0.15769	0.01605	0.07138	0	0.16023	0.06205	0.10835	0.04772	0.03383	0.02995	0.10746	0.04009	0.04592	0.03107	0.06072	0	0.0292	0.04929	0.03291	0.01605	0.12093	0.1411	0.09598	0.12696
Gm11508	0	0	0	0	0	0	0	0	0	0	0	0	0	0.11421	0	0	0.11675	0	0	0	0	0	0	0	0	0	0	0
Gm6411	0	0	0	0	0	0	0	0	0	0.04324	0	0	0	0	0	0	0	0	0	0	0	0	0	0	0	0	0	0
Gm48881	0.15021	0.13308	0	0.14199	0.13373	0	0.13144	0.08396	0.05532	0	0.08313	0.07323	0.15575	0	0	0	0.07047	0.07151	0	0	0	0.06982	0.07576	0.14775	0	0	0.09205	0.13198
3110040M04Rik	0	0.01467	0.02868	0.06846	0.04421	0.22806	0.02535	0.06477	0.01423	0.0964	0.11223	0.02824	0.03004	0.02659	0.05452	0.0178	0.04077	0.02758	0.14825	0.15022	0.19015	0.01347	0.01461	0.01425	0.04026	0.04295	0.05681	0.08727
Gm32401	0	0.03584	0.04506	0.01912	0.10289	0.06469	0	0.02261	0.14898	0.14904	0.20149	0.12818	0	0.05569	0.03806	0.02485	0.0854	0	0.03293	0.05721	0.04224	0.05641	0.0459	0.07958	0.11244	0.12495	0.13882	0.09139
Gm47694	1.0707	0.89325	1.14481	0.6581	0.88225	0.42789	0.35188	0.39615	0.60724	0.40147	0.47294	0.9214	0.44564	0.47983	0.67164	0.55277	0.43862	0.51214	0.39287	0.50947	0.5729	0.64254	0.98875	0.61065	0.85467	1.10055	0.91672	0.90101
Polr3e	5.03214	6.09383	5.5736	4.68463	5.52748	5.25761	4.95154	3.98663	5.2981	5.73258	6.00423	6.31949	5.56236	4.14858	4.94515	4.93086	4.75207	4.90819	4.51983	3.27504	4.76987	4.1968	4.10308	5.93604	6.02328	5.02243	5.24106	6.8286
Gm13556	0	0.04908	0.06719	0	0.07891	0	0	0	0.03808	0.1106	0.12876	0	0	0	0	0	0	0	0	0.07312	0	0	0.07823	0.03814	0.05389	0	0	0.00973
Bcas3os1	0.03027	0.03831	0.03372	0.02861	0.0154	0.00745	0	0.03383	0.02973	0.00719	0.01256	0.01475	0	0	0	0.03719	0	0.01441	0	0.02853	0.01806	0.02814	0.00763	0.06326	0.04557	0.01496	0	0.05698
Gm13832	0.15656	0	0.15502	0.08457	0.11378	0.17608	0.1957	0.35002	0.15376	0.10633	0	0.45794	0.44062	0.30792	0	0.4122	0.08394	0.59629	0.31215	0.18978	0	0.81088	0.18048	0	0.41447	0.26529	0.28508	0.40426
Gm14341	0.06156	0.06234	0.32512	0	0.18792	0	0	0	0	0	0	0	0	0	0	0	0	0	0	0.07739	0.09796	0	0.2277	0.16149	0.07606	0.10142	0.08048	0
Gm15866	0	0.04038	0	0.03769	0	0.14716	0.10468	0	0.15666	0.09479	0	0.13608	0	0.0366	0.03752	0	0.03741	0	0	0	0.08328	0	0	0.25496	0	0	0	0
Gm11946	4.98885	3.68648	3.85152	2.21798	2.3425	1.54658	1.41929	1.15478	2.22095	1.29064	1.23061	2.16489	0.81968	1.11584	1.50843	1.33119	0.54964	1.20855	1.43005	1.80242	2.13869	2.41844	4.04108	1.35073	1.38325	3.58008	3.17448	2.95705
Tesk2	8.63501	12.6233	15.2827	11.2578	14.569	13.35	13.449	17.7077	10.8125	12.1887	14.6401	12.7114	15.279	14.8512	16.3164	15.4124	20.7189	15.9436	22.0578	20.2848	22.3616	23.8736	24.4144	16.332	18.5075	18.7869	28.528	14.6553
Dnah17	0.15024	0.16072	0.15045	0.08425	0.12609	0.40094	0.24807	0.34443	0.27427	0.32362	0.37111	0.32938	0.43917	0.22827	0.33225	0.39005	0.28829	0.25782	0.3854	0.25048	0.10535	0.09627	0.27056	0.24296	0.09202	0.19381	0.2039	0.23184
Gria2	0.12941	0.08201	0.05666	0.06824	0.08599	0.01126	0.05778	0.02755	0.07263	0.03013	0.03118	0.0412	0.06299	0.02505	0.02402	0.00865	0.02395	0.01928	0.04259	0.04316	0.05253	0.04501	0.07903	0.06062	0.04813	0.13923	0.06992	0.04332
Coil	2.11539	2.24428	2.06385	2.07314	2.76162	2.57533	1.9701	1.88218	2.50915	3.25356	2.44479	2.8966	2.62886	2.05938	2.21366	2.58479	2.38974	2.31042	1.76562	1.53246	2.06047	1.89785	1.3807	3.33921	2.8392	2.2639	2.25328	2.24524
Gm12953	2.80683	2.45446	1.82279	2.30864	1.6319	3.10289	2.42414	2.4245	1.46784	2.99795	2.78404	1.84812	2.75915	3.51303	1.52633	1.85869	2.5138	2.09988	2.96769	2.3198	3.06694	2.2535	2.09587	2.27686	2.98913	2.72033	2.78775	2.78189
Gm22085	0.3733	0.12599	0.12321	0	0	0	0	0	0.24442	0	0	0.12132	0	0	0	0	0	0	0	0	0	0	0	0	0	0	0	0
Pdzd9	0.25115	0.29245	0.43521	0.17212	0.12138	0.27187	0.15383	0.21758	0.06783	0.16716	0.1668	0.17141	0.1237	0.10373	0.10044	0.11572	0.08837	0.27501	0.12268	0.17759	0.16485	0.17511	0.13934	0.09882	0.14544	0.09309	0.20315	0.23328
Gm22089	0	0.40763	0	0.38055	0	0.39617	0	0	0	0	0.29707	0	0	0	0	0	0	0	0	0	0	0	0	0.132	0	0	0	0
Ap4s1	14.8917	12.6283	13.7205	13.8719	11.3546	11.9415	12.5881	8.73373	13.7625	11.2057	11.8861	11.0098	10.2731	11.5136	10.1268	10.0286	9.5557	10.2935	9.68894	8.47845	12.4418	9.81486	10.8197	13.4166	13.0508	9.92407	10.2926	10.5775
Gm15856	0	0	0	0	0	0	0	0	0	0	0	0.03446	0	0.04325	0	0	0	0	0	0	0	0	0	0	0	0	0	0
Rsbn1	5.47833	4.33497	4.29267	4.52413	3.84048	3.13333	3.8248	2.09185	4.62412	2.78456	2.90606	3.15695	2.58574	3.52855	3.69808	3.60575	3.85409	4.05375	2.621	2.28719	3.04754	3.73708	3.15945	3.40671	2.92621	2.72524	3.52482	4.0487
Pabpc1l2a-ps	0.64037	0.37823	0.55483	0.83232	0.27148	0.3676	0.18678	0.1193	0.44549	0.30443	0.1772	0.33819	0.05533	0.17143	0.37659	0.32783	0.15021	0.15243	0.17378	0.10062	0.35027	0.27285	0.3768	0.55116	0.46973	0.63296	0.34009	0.18755
Gm13499	0	0	0	0	0	0	0	0	0	0	0	0	0	0	0	0	0	0	0	0	0	0	0	0	0	0	0	0
Gm4473	0.16667	0.16876	0.39196	0	0	0.18452	0.09115	0	0	0	0.18448	0.26407	0	0.03824	0	0.20478	0.19547	0.33724	0	0.07857	0.17404	0.07747	0.16812	0.14345	0.23165	0.67957	0	0.31381
Gm42857	0	0	0	0	0	0	0	0	0	0	0	0	0	0	0	0	0	0	0	0	0	0	0	0	0	0	0	0
C130050O18Rik	0.40891	0.46198	0.44326	0.3906	0.84962	0.66078	0.22598	0.13472	0.92581	0.76939	0.87665	0.57915	0.58913	0.2963	0.60752	0.56588	0.71078	0.50821	0.24029	0.34089	0.43663	0.45216	0.3734	0.77058	0.63812	0.25528	0.45579	0.35442
Acss2os	0.08705	0.15424	0.15084	0.10285	0.24355	0.21415	0.19042	0.14595	0	0.12414	0.16861	0.1273	0.06769	0.07989	0	0.2139	0	0.06216	0	0	0.10388	0.14161	0.50487	0	0.16131	0.32265	0.21336	0.39333
Gm15731	0.19331	0.03157	0.01852	0.03537	0.08883	0.17796	0.02183	0.16033	0.14699	0.13637	0.12424	0.08512	0.0388	0.06868	0.13496	0.20687	0.04681	0.16032	0.11604	0.22341	0	0.06957	0.09435	0.09201	0.04045	0.14177	0.09171	0.13776
Gm10645	0.11302	0.20344	0.28599	0.01187	0.07666	0.0865	1.03289	0	0	0.09552	0	0	0.0651	0	0	0.57088	0	0	0	0.02368	0	0	0	0	0	0	0	0
Wipf1	8.25775	9.58827	9.11926	8.2886	10.9435	7.15982	5.54979	4.10289	12.8071	9.03226	8.72148	7.47407	7.02169	5.75532	7.78315	6.6176	6.15991	7.15983	4.82554	3.98136	6.58287	7.86009	5.99724	10.7899	9.74435	6.18194	7.9986	8.70703
Gm1968	0	0	0	0	0	0	0	0	0	0	0	0	0	0	0	0	0.11071	0	0	0	0	0	0	0	0	0	0	0.11849
Gm6913	0.236	0.1593	0	0.14872	0	0	0	0.35174	0	0	0.4789	0.1534	0	0.14441	0.07402	0.19331	0	0	0	0	0	0.14626	0.55545	0	0	0	0	0.07899
Carns1	1.1901	1.11769	1.48926	0.8315	1.20736	0.80452	0.3441	0.29306	1.80237	1.46935	1.26384	0.9989	0.73681	0.64273	0.86664	1.17827	0.27834	0.71275	0.62266	0.53337	0.84393	1.09673	1.1935	1.75764	1.17302	1.17293	1.85344	1.61764
Scyl1	19.8855	21.1859	21.7875	19.9061	21.796	21.995	19.217	16.8211	19.8208	24.0988	24.131	23.3004	22.9547	18.509	23.7808	18.8842	21.1413	21.3018	16.2323	16.8004	19.3521	21.0436	18.2889	23.6908	21.4553	20.5483	20.6728	23.4291
Ltbp3	4.88173	4.61446	5.97247	4.69185	5.9625	3.38691	2.93313	2.10202	12.2984	5.86016	5.42977	4.60538	4.3617	2.85639	6.20149	3.61632	4.07548	4.53524	2.01463	2.2652	4.79986	5.12172	3.70581	9.22501	4.67965	5.31799	4.91052	6.64197
Smc5	4.59958	4.90836	4.91788	3.9876	4.87069	5.56214	4.30881	3.29324	5.51356	5.56192	5.43492	5.65634	4.72321	4.63997	4.92751	5.36644	4.78665	5.6468	3.80681	3.93536	3.98996	4.48774	5.55901	5.74221	5.57718	5.24002	5.7059	5.42663
Capn1	60.9002	35.7694	37.9714	36.991	39.2439	38.4966	41.7886	40.847	38.0373	42.233	44.3363	42.8397	38.8673	46.4841	42.6112	38.0273	40.7702	43.324	35.4402	36.7811	40.3978	42.813	41.0445	40.4552	41.0339	43.3032	38.6208	46.2194
Arl2	9.57818	7.43067	7.77774	8.08727	6.37329	7.00746	6.2185	6.85389	7.13316	7.00455	5.96389	8.05074	6.67657	6.3881	7.14139	7.19019	6.41908	6.96063	7.11451	5.42356	7.95574	6.69462	7.32617	8.52267	6.51025	8.09154	7.57603	7.07919
Men1	9.62662	9.67913	9.69291	9.1297	11.1721	10.3068	9.86434	8.64157	8.69652	7.6023	9.38053	9.78341	10.6465	8.26894	9.10277	8.95362	9.18814	9.46392	7.03075	7.24364	9.20689	8.71	7.734	10.5905	10.0493	8.17722	9.70252	9.5792
Mapk8	2.77249	2.6716	2.63161	2.51222	2.4266	2.54707	3.05394	2.07773	3.1388	2.69632	2.63325	2.89908	2.67631	2.69401	2.47933	2.46448	2.53732	2.66608	2.45832	2.93192	2.11399	2.05257	3.04637	2.9295	1.88955	2.68487	2.61867	2.55102
Sf1	19.2503	22.7248	16.3534	13.1658	23.9319	19.1756	16.0017	10.6768	17.192	18.0221	19.5392	21.2077	22.9193	14.2057	17.1491	15.2311	19.6929	20.579	10.8963	11.6375	20.1278	17.3302	15.0274	16.0501	20.918	18.2609	15.6504	23.2495
Map4k2	2.61152	2.97166	3.91762	2.33037	3.54771	2.349	1.23087	1.89937	3.68345	3.16446	3.54719	3.14262	2.10775	1.33081	2.23249	2.50268	1.39131	2.10225	1.65759	1.76895	2.94458	2.92938	2.72982	4.70813	2.97507	3.36713	4.41831	3.5427
Seh1l	16.2378	16.3388	15.5427	14.0133	17.3134	16.3124	14.8999	12.9117	16.6206	17.282	16.8012	15.0764	15.0403	14.1319	15.2531	15.4977	16.0971	16.3322	13.3261	12.8866	13.557	13.4774	13.3672	16.0334	16.784	16.0808	15.2985	15.6134
Uqcr10	401.284	396.417	424.107	466.348	367.892	442.542	510.28	533.408	334.562	398.472	411.64	445.157	411.537	511.136	414.987	439.049	468.513	405.746	514.594	510.232	474.422	445.384	361.867	349.97	444.481	452.569	428.032	338.088
Rnaseh2b	2.17059	2.21777	1.50668	2.35645	2.10809	3.22127	3.23074	2.31853	3.01467	2.81631	3.0918	2.69135	3.08723	3.02661	2.56434	2.97403	3.35927	2.68262	3.48226	2.53221	2.18222	1.88332	2.13198	3.06244	2.45406	2.72629	2.63122	2.15099
Gm14167	1.16963	0.48012	0.59473	1.10562	0.57894	1.83537	1.46602	1.66083	1.67653	1.38257	1.78451	2.0342	1.50776	1.74087	2.05238	1.16521	0.74149	1.53508	1.32356	1.90743	0.86769	1.23426	1.84944	0.71518	0.38077	0.74991	0.46491	1.33321
Kctd14	7.14241	3.9074	2.71811	7.88013	4.54465	4.82038	3.74519	2.43098	2.6384	1.95619	2.01775	2.98301	2.13331	3.58112	3.40041	4.17826	2.78056	4.6895	3.78399	4.16597	2.84977	3.94919	3.82811	3.03568	4.92393	5.14735	4.67732	5.86614
Kcnf1	0.60308	2.14156	2.6094	2.13709	2.31193	0.46409	0.60273	0.71568	0.62318	0.63862	0.61692	1.1955	0.8387	0.61911	1.41461	1.0465	0.55511	0.63138	0.76855	1.05902	2.36723	2.38603	2.9292	1.12738	2.55561	2.17253	2.70428	1.39198
Wdcp	0.9387	0.93164	1.22399	1.16407	1.14422	0.62193	0.61807	0.51687	0.70057	0.82402	0.51437	0.5958	0.74204	0.5886	0.56406	0.60522	0.53411	0.62168	0.49507	0.3264	0.37712	0.4104	0.36328	0.96449	1.19486	0.54201	0.79279	0.91694
Gm13112	0	0	0	0	0	0.04154	0	0	0	0	0	0	0	0	0	0	0	0	0	0	0	0	0	0	0	0	0	0
Rpl31-ps13	2.31752	1.35661	2.9402	1.91685	3.20538	3.34963	3.10519	3.1978	1.81377	3.8905	2.6053	2.01243	2.85354	1.89446	2.18065	2.53602	1.59683	1.655	2.12261	2.18497	1.29645	2.05344	4.16402	1.99466	1.40919	2.04018	2.6628	3.12711
Gm16323	0.39389	0.12463	0.48754	0	0.62621	0.24226	0.32312	0.16512	0.45939	0.16385	0	0.16802	0.20421	0	0.30114	0.36297	0.06929	0.30473	0	0.41779	0.20566	0	0.34766	0.07265	0.09124	0.29201	0.3862	0.56858
Ankrd39	1.39996	1.2567	1.24644	1.00641	1.52315	1.3574	1.45918	1.3874	1.78801	1.77568	2.26253	1.66318	1.31741	1.19316	1.21212	1.77068	1.71915	1.48982	1.58169	0.92614	1.39696	1.35613	1.34095	1.15141	1.38436	1.29947	1.9407	1.85764
Gm5087	0	0	0	0	0	0	0	0	0	0	0	0	0	0	0	0	0	0	0	0	0	0	0	0	0	0	0	0.05531
4930563D23Rik	0	0.02095	0	0	0	0.02036	0.00905	0	0	0	0	0.02017	0	0	0	0	0	0	0	0	0	0	0	0.04071	0	0	0	0
Gm12608	0.05587	0.04849	0.03161	0.16598	0.01624	0.04712	0	0.07137	0	0.07588	0.08834	0.24123	0.0662	0	0.06008	0.1569	0	0	0	0.0602	0	0.02968	0.0322	0.09421	0.02958	0.15778	0.11738	0
Gm13310	0	0	0	0	0	0	0	0	0	0	0	0	0	0	0	0	0	0	0	0	0	0	0	0	0	0	0	0.00995
Pcyt1a	21.028	13.5365	14.2276	14.9006	12.9073	16.2218	19.8661	4.9779	7.15057	14.3629	15.0955	17.9658	14.7898	6.25651	13.8648	15.2124	13.4411	5.59988	13.9846	14.2199	11.0833	11.1183	11.411	15.5242	11.3286	13.1249	10.8769	13.3002
Eif4g2	65.9201	68.2704	75.4848	71.8185	70.9725	67.6139	66.9888	60.9385	67.8815	74.1488	73.6288	66.4273	71.0092	57.5011	71.8429	65.8238	65.9298	73.2567	61.8141	58.6308	56.5211	58.8104	58.7253	83.0577	69.6551	67.4483	61.5118	62.3111
Mrvi1	6.27151	6.34402	7.89353	7.59608	7.61313	3.40345	4.12279	2.72085	6.72261	4.59987	4.19216	4.68376	2.76285	3.19464	6.3105	3.70746	3.59675	3.36567	2.88963	3.01689	5.46024	7.48343	6.40498	6.82368	4.44369	6.45861	7.47004	5.16611
Gad1-ps	0	0.02341	0.01526	0.10199	0.05489	0.37922	0.06069	0.01723	0.0984	1.0259	0.47773	0.18786	0.2797	0.26881	0.46412	0.2178	0.42664	0.33023	0.03585	0.0218	0.18396	0.06448	0.06219	0.34115	0.06427	0.13712	0.15113	0.23217
Gm45728	0.04135	0.02326	0.10009	0.00869	0.04675	0.02261	0.02412	0.03595	0.07672	0.07864	0.09663	0.00448	0.01429	0.01265	0.02594	0.02823	0.00431	0.09188	0.02993	0.02599	0.04935	0.00427	0.03708	0.0452	0.05535	0.02271	0.07208	0.04152
Tmem270	0	0	0.05811	0	0	0	0	0	0	0	0.06496	0	0.10648	0	0.05522	0.0721	0	0	0	0	0	0	0	0	0	0	0	0
Rundc3b	5.60185	3.64244	3.56208	4.74375	4.03892	1.51112	3.06006	0.82026	2.81943	1.0346	0.81618	2.28592	1.02807	2.1782	1.80865	1.12588	1.03775	2.1063	1.96163	1.78523	2.7852	2.87502	2.94988	1.9365	3.42937	1.96717	2.95504	2.78921
Mblac2	1.48052	1.32745	1.72974	1.44527	1.29519	1.18461	1.36812	1.34177	1.29439	0.8617	0.94573	0.99156	1.09036	1.06043	1.23033	1.19004	1.14892	1.14621	1.11038	1.19363	1.04031	1.27343	0.97001	1.11264	1.24039	1.43946	1.4109	1.31994
Olfr986	0	0	0	0	0	0.00773	0	0	0	0	0	0	0	0	0	0	0	0	0	0	0	0	0	0	0	0	0	0
Gm16397	0.22167	0.14028	0.43898	0.28811	0.50745	0.43627	0.31519	0.18584	0.10885	0.10538	0.21469	0.05403	0.02873	0.02543	0.13036	0.27235	0.07799	0.18468	0.10312	0.20899	0.16534	0.18031	0.25154	0.21804	0.33376	0.41082	0.0815	0.3617
Gm8200	0.24663	0	0.85473	0	0	0.06067	0	0	0.12111	0.11725	0	0.12023	0	0	0	0	0.05785	0	0	0	0	0	0.43536	0	0	0.24378	0.24181	0
Psmd10	13.5108	16.5105	16.4322	19.4037	17.4346	22.4374	18.4835	21.4879	17.8725	20.8547	20.8852	19.9957	20.9846	21.8083	19.4814	20.4355	23.7881	20.4946	24.4309	21.3999	19.6824	21.2308	17.1436	20.5763	21.04	20.8239	19.4228	19.2745
Nhlrc1	1.50363	4.29557	4.21261	3.58156	3.73365	2.31347	2.2555	2.041	2.30305	1.86647	2.20592	1.86163	2.77789	2.13039	2.63316	3.08644	2.0266	2.1078	2.64262	2.38522	3.59604	3.54448	2.55195	2.06009	3.31166	2.67761	4.00744	3.19353
Vmn1r193	0	0	0	0	0	0	0.00175	0	0	0	0	0	0	0	0	0	0	0	0	0	0	0	0	0	0	0	0	0
Csl	0.02803	0.01419	0.01388	0.01325	0.02852	0.01379	0.06133	0.01567	0.01377	0	0.01552	0.05467	0.05814	0.01287	0	0	0.01973	0.04004	0.02608	0	0.03346	0.01303	0.01414	0.02758	0	0.02771	0.04123	0
Gm37785	0.108	0.04604	0.02251	0.04299	0.0694	0.02238	0.03979	0	0.08932	0.06485	0	0.02217	0.05305	0	0	0	0.02133	0.04871	0	0.02144	0.02035	0.02114	0.02294	0.04473	0	0.07304	0	0.0685
Slamf9	1.93902	3.39888	2.53937	3.17309	4.70945	2.50314	1.3683	0.78077	1.64841	2.27972	2.45782	1.7584	1.96729	1.15777	1.66756	1.60109	1.78994	1.47901	0.59168	1.22858	1.39341	2.51004	1.03053	4.00945	2.41483	1.422	2.00337	1.71679
Gm37716	0.04336	0.05854	0.05725	0.05465	0.05882	0.01422	0.03794	0.03231	0.12776	0	0.06399	0	0	0	0.0136	0	0	0	0.10759	0	0	0.02687	0.11664	0	0.02679	0.08572	0.15589	0.02903
Gm29591	0	0	0	0	0.03901	0	0	0	0	0	0	0	0	0	0	0	0	0	0	0	0	0	0	0	0	0	0	0
Apcs	0	0	0	0.0533	0	0	0	0	0	0	0	0	0	0	0	0.06928	0	0	0	0	0	0	0	0	0	0	0.05529	0
Tagln2	71.7264	96.4965	78.2946	102.609	90.8721	116.538	87.7058	73.3148	92.6888	111.484	130.346	115.559	94.2562	71.1375	89.8716	79.9614	87.3814	92.1648	80.0045	67.562	71.5237	71.8984	63.2125	110.137	97.2037	83.7314	71.3763	91.0904
Cfap45	0.25139	0.1697	0.16121	0.2829	0.13398	0.10131	0.17808	0.06691	0.23279	0.04553	0.06095	0.24744	0.16385	0.03956	0.06533	0.09708	0.0337	0.14362	0.0646	0.05418	0.12858	0.09793	0.23185	0.11775	0.12867	0.13963	0.08686	0.23561
Dusp23	3.50448	3.2142	2.4608	3.75315	2.95327	3.53462	3.05799	2.70207	2.90794	2.65823	2.84749	2.52714	2.64728	2.64631	2.70377	3.25622	1.91273	3.09653	2.97165	1.96778	3.2323	3.74519	3.67208	2.00527	2.59951	3.17609	3.35989	3.54829
Nkapl	0.18712	0.18947	0.31498	0.21226	0.3427	0.18414	0.32747	0.1255	0.40431	0.39141	0.45566	0.18244	0.17462	0.10305	0.08803	0.27589	0.41258	0.30289	0.11317	0.14113	0.3573	0.17395	0.16044	0.3129	0.46812	0.29593	0.18347	0.1879
Gm5644	0.11774	0.08942	0.34977	0.61216	0.2995	0	0.20606	0.19743	0.05782	0.16793	0	0.1722	0.18313	0.27018	0.60935	0.28934	0.3038	0.22423	0.27388	0.05551	0.17565	0.32838	0.35631	0.11582	0.16365	0.37825	0.23089	0.17735
Gm7538	0	0.12338	0	0	0	0.03997	0	0	0	0.03862	0	0	0	0	0.07644	0	0	0	0	0	0	0.03776	0	0	0	0	0	0
Gm17110	0.07449	0	0.31348	0	0.11369	0.40318	0.24443	0	1.00596	0	0.10307	0.41762	0.1931	0.15384	0.12266	0.27458	0.08736	0.21279	0	0.07023	0.15557	0.06925	0.07514	0.07327	0.06902	0.16567	0	0.187
Gm43372	0.23146	0.13326	0.33704	0.23166	0.28629	0.24117	0.11516	0.1522	0.14263	0.26753	0.25117	0.22567	0.23999	0.30825	0.24341	0.21747	0.12349	0.10803	0.08868	0.29096	0.17873	0.12657	0.40743	0.30356	0.10513	0.16598	0.20469	0.27799
Comt	21.6021	20.3895	27.0537	29.4647	26.4785	21.5932	23.5144	19.0656	20.6215	24.3117	26.3045	27.6135	29.4839	25.3994	27.4884	22.4769	28.6422	22.1234	22.1314	16.2127	22.3029	26.9519	17.0025	33.5269	28.6563	19.7707	28.3198	21.8494
Gm28100	0	0	0	0	0	0	0.04116	0	0.09239	0	0	0	0	0.08635	0.13278	0.11559	0	0	0	0	0	0	0	0	0	0	0.16142	0.02362
F730035P03Rik	0	0	0	0	0	0	0	0	0	0.05677	0	0	0	0	0	0	0	0	0	0	0	0	0	0.05873	0	0	0	0
Gm47702	0	0	0	0	0.10615	0	0	0	0	0	0	0	0	0	0	0	0	0	0	0	0	0	0	0	0	0	0	0
Mug-ps1	0.01322	0.00536	0	0	0	0	0.01157	0	0	0.00503	0	0.00516	0	0.00971	0	0	0	0.00252	0	0	0	0	0	0	0	0	0	0
Cp	1.32786	2.11817	1.52453	1.98152	2.32211	3.38927	2.49659	0.85413	14.4495	4.09637	3.84868	2.51816	2.44506	1.20169	2.46656	2.28375	3.10929	2.7208	0.88801	0.72579	1.21755	1.61086	0.72744	7.07258	2.20217	1.29836	1.46467	1.9426
Atp1a4	0.11198	0.10961	0.11088	0.14114	0.11014	0.10285	0.09145	0.01669	0.68188	0.19874	0.157	0.04367	0.04644	0.09593	0.09132	0.09173	0.05954	0.09596	0.08335	0.08446	0.03564	0.06246	0.15437	0.20928	0.06917	0.1402	0.13907	0.07122
Gm27271	0	0	0	0	0	0	0	0.18001	0	0	0.08912	0	0.33394	0	0	0	0	0	0	0	0	0	0.16244	0	0	0	0	0
5830468F06Rik	0.35955	0.35151	0.14732	0	0.11353	0	0	0	0.04871	0.08252	0.21958	0	0.15427	0.03414	0.13999	0.06093	0	0.04722	0	0.07014	0.05919	0.09221	0.15008	0.09756	0.13786	0	0.04863	0.0498
Vis1	0.1362	0.06895	0.26972	0	0	0	0	0	0.26753	0	0.22613	0.0664	0	0	0.12815	0	0	0.06484	0	0	0	0.50645	0	0.13397	0	0.06731	0.80123	0
Gm5396	0	0	0	0	0.05236	0	0	0	0	0	0	0	0	0	0	0	0.04828	0	0	0	0	0	0	0	0	0.05086	0	0
Gm12504	1.13503	0.67713	0.91734	0.68434	0.76782	0.60376	0.45632	0.35663	0.30128	0.4025	0.27164	0.51444	0.40078	0.19709	0.57729	0.48245	0.14391	0.59587	0.17696	0.62471	0.25627	0.66732	1.17585	0.30778	0.88114	0.74592	0.91435	1.55868
Gm12628	0	0	0	0.06774	0	0	0	0	0	0	0	0	0	0	0	0	0	0	0	0	0	0	0	0	0	0	0	0
Gm13232	0.75803	1.64471	1.30818	1.00316	1.71882	1.79029	1.98987	1.47682	2.10583	2.16217	1.96577	1.49927	2.31304	2.18664	1.69145	2.07562	2.39783	1.79412	1.85392	1.63354	1.49912	1.0671	0.87386	2.21559	1.56527	1.79824	1.74127	1.78334
Gm22503	0	0	0	0	0	0	0	0	0	0	0	0	0	0	0	0	0	0	0	0	0	0	0	0	0	0.11765	0	0
Arid2	6.26834	6.92389	7.36063	6.09761	7.37653	5.19246	5.23282	3.87473	6.39171	5.62774	5.97171	5.89781	5.38915	5.4105	6.17882	5.96777	5.39683	6.12875	3.97477	4.67665	4.96585	5.90545	5.986	6.39277	7.41095	6.01945	6.48965	6.54658
Dnah7a	0.03002	0	0.00849	0.00811	0	0	0.00188	0	0.00421	0	0	0.00105	0.00445	0.00886	0.00404	0	0.00402	0	0.00798	0.00809	0.00256	0	0.02596	0	0.00993	0.01802	0.0021	0.00431
Gm5416	0	0	0	0	0	0.36652	0	0.20817	2.46917	0.79679	0.41227	0	0	0	0.30665	0.11441	0	0.17732	0.17327	0	0	0	0	0	0	0	0	0.14025
Rab34	3.68453	3.46921	3.39266	3.71616	3.20579	2.45111	2.53102	1.21252	7.54739	4.37082	3.83693	2.8202	2.79092	1.8226	2.9323	2.86291	2.67083	2.47001	1.52187	1.78018	2.52049	2.37953	2.4951	5.21058	2.57908	3.26752	3.25244	3.42898
Unc119	3.15916	10.0209	12.474	9.48206	11.3895	7.73632	4.95623	9.68179	5.93085	8.2349	9.38261	9.06605	10.7314	8.72962	16.5728	13.8568	15.5181	10.483	15.2068	11.9613	20.2389	21.5664	18.1612	11.132	15.2317	12.275	18.689	11.1451
Foxn1	0.11925	0.25442	0.26146	0.21739	0.35965	0.54064	0.26086	0.69506	0.3639	0.60334	0.66939	0.31558	0.93175	0.67233	0.84554	0.63315	0.79117	0.48661	0.9629	0.87934	0.54891	0.58595	0.61002	0.72053	0.60375	0.5725	0.71404	0.50463
Spag5	0.9784	1.83839	1.43393	0.96166	2.72643	4.8428	4.09531	2.64174	2.08916	6.36827	6.09642	5.31782	5.27429	3.52504	4.03742	4.21642	4.75203	4.61166	3.12503	2.58604	1.99544	2.0725	1.21769	5.70015	3.40521	3.57485	2.83015	3.04027
Supt6	17.9032	18.7956	18.977	16.0043	20.9049	15.6037	15.9087	14.9752	18.3658	19.2545	18.5162	17.685	18.9035	15.4903	19.5615	16.0569	17.8022	16.8834	12.732	14.9348	14.8088	16.672	14.8851	18.4434	18.41	14.4773	17.0882	17.4062
Gm13854	0	0	0	0	0	0.03209	0	0	0	0	0.05414	0	0	0	0.02301	0	0	0	0.03034	0	0	0	0	0	0	0.06446	0	0
Gm22099	0	0	0	0	0	0	0.09738	0	0	0	0	0	0	0	0	0	0	0	0	0	0	0	0	0	0	0	0	0
Uck1	15.28	13.2649	14.2581	12.3179	14.6609	12.1869	9.32571	9.13824	10.4233	12.2384	11.3342	10.9928	11.221	12.5952	11.0489	12.5996	11.078	11.9293	9.53205	8.54232	11.4899	10.7126	9.77181	10.6204	11.4887	11.5968	12.3521	13.1502
Rpl23a-ps14	0	0	0	0	0	0	0	0	0	0	0.07147	0.06295	0	0	0	0.07933	0	0	0	0	0.07705	0.06002	0	0	0	0.06382	0	0
Ppp1r15b	35.9202	41.7169	36.8424	31.6599	39.5647	38.1724	38.7191	42.4233	38.3424	44.6611	43.1503	40.0272	45.4803	43.4032	41.2722	42.237	44.3315	42.7247	42.956	40.1982	30.349	28.9159	34.7323	46.0648	34.8605	34.7841	31.8312	34.8017
Gm45767	2.02272	1.63481	2.68338	1.48082	1.85345	1.39689	0.87708	0.97287	0.61896	0.76756	0.94007	1.48642	0.86195	0.85665	1.34131	0.91077	0.89259	1.26588	1.59161	1.29021	1.29651	1.77994	2.48835	0.64058	1.67953	1.18655	1.1505	1.2687
9130213A22Rik	0.08658	0.13149	0.03429	0.09821	0.13213	0	0.0303	0.03871	0.08503	0.09878	0.07666	0.08441	0	0.06357	0.11405	0.07446	0.09748	0.08244	0	0.16325	0.04133	0.06439	0.16593	0.2129	0.17648	0.26529	0.27164	0.33905
Gm5357	0	0	0	0	0	0	0	0	0	0	0	0	0	0.02612	0	0	0	0	0	0	0	0	0	0	0	0	0	0
Col20a1	2.28929	2.04576	1.8082	1.33615	2.21821	0.6968	0.8595	0.87187	1.75165	0.9314	1.16681	1.13679	0.64863	0.63281	0.77898	0.74244	0.48703	0.79588	0.51022	0.68766	0.85774	1.074	1.73729	1.20971	1.20612	1.49715	1.31543	1.68936
Gm6419	2.9673	2.22913	2.40111	2.38266	1.94781	2.54325	2.51269	1.85465	1.66082	2.0932	3.70824	3.45305	4.23463	4.33418	2.40176	3.293	4.01144	2.27852	2.43432	3.03823	3.3889	2.28391	1.4161	3.51506	3.87281	3.31144	3.06576	1.15341
Rpl18-ps1	0.39108	0.39598	0.69704	0.86258	0.74276	0.41051	0.5019	0.40802	0.28167	0.84283	0.4906	0.45756	0.75694	0.55039	0.49065	0.54458	0.5137	0.3972	0.33962	0.29497	0.65341	0.63017	0.39449	0.41033	1.06293	0.77312	0.74132	0.54979
Gm12752	0	0	0.08356	0	0	0	0	0	0	0	0	0	0	0	0.03176	0	0	0	0	0	0	0	0	0	0	0	0	0
Wisp3	0.03858	0.0586	0.02865	0.06383	0.08833	0	0.05908	0	0.02842	0.08254	0.10677	0.02821	0	0.02656	0.04538	0	0.0181	0.03674	0.0718	0	0.04605	0	0.05838	0.01898	0.01788	0	0.21753	0.07749
Clasp1	1.42932	1.32731	1.47735	1.23026	2.40678	1.20737	1.46616	0.88608	1.4007	1.19811	1.25332	1.5231	1.1916	1.58162	1.30481	1.25033	1.3775	1.34663	1.20103	0.92102	1.03124	1.13708	1.35959	1.60256	1.48228	1.41403	1.11264	1.38555
Lrrc51	3.46155	3.86001	3.62923	4.75846	3.09613	1.28019	1.62335	2.36468	1.79984	0.72062	1.47752	2.39338	1.14949	2.08696	2.16077	2.8632	1.7831	1.8311	2.23137	3.21024	4.50907	3.13383	5.81948	1.43541	3.16544	2.24748	4.50309	2.72623
2410137M14Rik	0	0	0	0.1028	0.06323	0	0.05438	0	0	0.05909	0	0	0	0	0	0	0	0	0	0	0	0	0	0	0	0.24571	0	0
Gm12187	0.01991	0.15119	0	0.12233	0.11141	0.03918	0.01742	0	0.01955	0.03786	0.06611	0.03882	0.10322	0.09137	0	0.12231	0.08406	0.03791	0.0741	0.05631	0.02376	0.03702	0.08033	0	0.05534	0.07872	0.0976	0.05998
Gm22102	0	0	0	0	0	0	0	0	0	0.21511	0	0	0	0	0	0	0	0.10771	0	0	0	0	0	0	0	0	0	0
Gm22103	0.11312	0.11454	0.11201	0	0.1151	0	0	0.12645	0.1111	0	0.12521	0.11029	0.11729	0	0	0	0	0	0.10525	0	0.135	0	0	0	0	0.11181	0.11091	0
Gm22105	0	0.35843	0	0	0	0.34836	0.10325	0.26381	0.34767	0	0	0	0	0	0	0	0	0	0	0	0	0	0	0	0	0	0	0.23698
AC116950.1	0.01685	0	0	0	0	0	0	0	0	0	0	0	0.01747	0	0	0	0	0	0	0	0	0	0	0	0	0	0	0
AK157302	10.3584	8.70174	10.5033	12.2057	8.94675	8.07207	8.16737	7.59476	8.34265	6.89944	6.78007	8.26815	7.24384	7.75736	8.14672	8.2778	9.90562	7.11946	8.43967	8.88725	8.91478	8.30011	7.05421	5.22743	9.09016	7.17265	8.34249	7.97967
Gm3017	0	0	0	0	0	0	0	0	0	0	0	0	0	0	0	0	0	0	0	0	0	0	0	0	0	0.04806	0	0
n-R5s157	0	0	0	0	0	0	0	0	0	0.10756	0	0	0	0	0	0	0	0	0	0	0	0	0	0	0	0	0	0
Gm44178	0	0	0.00463	0	0.01901	0	0	0	0.05506	0	0.02068	0	0	0.01715	0	0	0	0	0	0	0	0.01737	0	0.0046	0	0	0.01832	0
Gm22109	0	0	0	0	0	0	0	0	0	0.10936	0	0	0	0	0	0	0	0	0	0	0	0	0	0	0	0	0	0
Olfr91	0	0	0	0	0	0	0	0	0	0	0	0	0	0	0	0	0	0	0	0	0	0	0	0	0	0	0	0
Gm11939	0	0	0	0	0	0	0	0	0	0	0	0	0	0	0	0	0	0	0	0.17207	0.43561	0	0	0	0	0	0	0
Gm12355	1.26333	1.52231	1.86091	1.52975	1.45536	2.18845	2.1652	1.62229	1.56889	3.01779	2.78516	1.94432	2.95544	2.20408	1.72905	2.3604	2.4588	1.74968	2.0206	1.49623	1.44538	1.4462	1.00051	2.86533	2.59265	2.07433	1.50482	1.6565
Ankrd63	0.04505	0.03421	0.03346	0.02129	0.04584	0.02217	0.02957	0	0	0	0.01247	0.02745	0	0	0.0106	0.05536	0.02114	0.01072	0.02096	0	0	0.03141	0.01136	0.01108	0.0574	0	0.02209	0.01414
Gm12041	0	0	0	0	0	0	0	0	0	0	0	0	0	0	0.08558	0	0	0	0	0	0	0	0	0	0	0	0	0
Gm11383	0	0	0	0	0	0	0	0.11376	0	0	0	0	0	0	0	0.04168	0	0	0	0	0	0	0	0	0	0	0	0
Gm11982	0	0	0	0	0	0	0	0	0	0	0	0	0	0	0	0	0	0	0	0	0	0	0	0	0	0	0	0
Gm5844	0.26239	1.00577	0.67428	0.50786	0.5975	0.74388	0.55212	0.54471	0.35587	0.80188	0.62235	0.51165	0.87449	0.44152	0.57608	0.53731	0.89681	0.66623	0.2732	0.31217	0.4026	0.26715	0.21426	0.81116	0.97248	0.47548	0.36752	0.34503
Rpsa-ps9	0.43306	0.67339	0.44413	0.57018	0.66093	0.761	0.81201	0.86445	1.09369	0.57351	1.09565	0.70875	0.97825	0.88014	0.61123	0.6081	0.62399	0.50071	1.05051	0.88949	1.03364	0.60388	0.62405	0.76068	0.54457	1.03956	0.59141	0.54358
Ralgps1	2.52949	2.24263	2.20377	2.1021	2.42269	1.27362	1.41248	1.22495	1.87156	1.09797	1.45434	1.60175	1.29192	1.11571	1.77624	1.32882	0.9208	1.57106	0.95804	1.19831	1.45496	1.57708	2.01055	1.27659	1.82862	1.82527	2.12779	2.17561
Dnajc7	26.0021	27.6532	29.7104	25.2362	27.9309	27.3135	26.2079	26.4327	27.2542	25.0838	26.3979	25.5248	25.0523	26.4053	25.261	26.3732	23.0892	25.4901	28.5013	27.2296	28.5993	28.3616	28.4885	26.9694	27.1076	29.9164	30.2465	30.053
Gm5525	0.58424	0.84508	0.72313	0.5424	0.60505	0.616	0.49296	0.59477	0.51232	0.60508	1.00466	0.81375	0.8654	0.73733	0.78533	0.73065	0.81245	0.7649	0.70861	0.64918	0.51048	0.93107	0.64194	1.07753	0.79267	1.02091	0.74672	0.61809
4930533D04Rik	0	0.03518	0	0	0	0	0.0608	0	0	0	0.07691	0	0	0	0	0	0	0	0	0	0	0.06459	0	0	0	0.06868	0	0
Gm16014	0.25161	0.40763	0.79727	0.21406	0.51202	1.70848	0.74857	1.12506	1.06261	1.31578	1.28113	1.10395	0.88704	0.50807	0.80497	0.80379	0.66102	0.55103	1.14714	1.56567	0.54051	0.14035	1.57359	0.5445	0.39633	0.64663	0.46873	1.13697
Gm45290	0.04222	0.0285	0.01394	0	0	0.04155	0.01232	0.01573	0.06566	0.05353	0.04674	0.02745	0.03648	0	0	0.08647	0	0	0.0131	0	0	0	0.0142	0.01384	0.01304	0.04521	0.0552	0.03533
Zfp385c	0.10594	0	0.05245	0.06676	0.03593	0.04778	0.04635	0.05921	0.06069	0.01679	0.05863	0.05164	0.01831	0.12559	0.03323	0.08135	0	0.05043	0.06571	0.04994	0.08428	0.08617	0.10686	0.09986	0.05726	0.01745	0.05193	0.05319
Gm27217	0	0	0.06147	0.11736	0	0	0	0	0	0	0.06871	0	0	0.05698	0	0	0.11649	0.05911	0	0	0	0.11542	0	0.06106	0	0	0.06086	0.06233
Gm6109	0.118	0.35843	0.11684	0.11154	0.36018	0.42577	0.10325	0.04397	0.7726	0.0374	0.34829	0.1534	0.16313	0.25271	0.14804	0.24164	0.07381	0.44942	0.07319	0.29667	0	0.1097	0.19838	0.19345	0.47378	0.3499	0.46278	0.47396
CT030170.1	0.43453	0	0	0	0.66318	0.85522	1.04562	0.72861	0	0.41315	0.12024	0	0.22528	0.29913	0	0.13347	0.61155	0.51719	0.20215	0.5121	0	0	0.5479	1.06857	0.50328	0.53689	0.8521	0.21817
Sgca	0.93882	0.41538	0.54683	0.74575	0.24081	0.30278	0.32445	0.1852	0.33318	0.27754	0.10479	0.22307	0.28631	0.21723	0.36374	0.33926	0.31829	0.4432	0.0367	0.33471	0.30128	0.67474	0.63663	0	0.21199	0.65503	0.53373	0.45156
Gm5189	0	0.1062	0	0	0	0	0	0	0	0	0	0	0	0	0	0	0	0	0	0	0	0	0	0	0	0	0	0
Irx2	0.09175	0.03378	0	0	0	0.03283	0.0146	0	0	0	0	0	0	0.04594	0	0	0	0	0	0	0	0	0	0	0.01546	0.01649	0	0
Col1a1	18.6766	15.3186	19.1419	18.0646	22.9602	37.4621	30.1628	16.66	85.4752	72.4339	59.2251	47.6825	53.531	21.633	54.1592	27.2165	40.9171	44.8267	8.96908	13.4752	21.3307	28.2606	19.2789	106.169	30.5212	24.7689	19.6881	47.892
Itga3	25.1247	25.794	26.4829	20.1332	26.2585	39.6073	33.0326	48.7939	28.7559	49.7185	50.921	36.4094	53.8226	42.2069	43.6751	39.8002	41.4472	37.4583	37.9102	37.1057	28.1419	30.2071	34.1669	37.5411	26.3116	30.874	29.222	35.3801
Gm47251	0.29306	0.06982	0.25605	0.34221	0.31572	0.39018	0.31678	0.15416	0.40635	0.49172	0.64878	0.26893	0.48262	0.22152	0.11355	0.6778	0.19409	0.41036	0.3208	0.22754	0.24688	0.16026	0.41734	0.61046	0.2396	0.52823	0.37185	0.38084
Gm18388	0	0	0.02433	0	0	0.09673	0	0	0	0	0.1632	0	0	0	0	0	0	0.0936	0	0	0	0.02284	0	0	0	0	0.14457	0
Map1s	1.90973	2.22607	2.39992	1.71422	2.94696	2.68279	1.88915	1.73127	2.49856	2.87643	2.78168	2.4251	2.32415	1.69919	2.07837	2.00851	1.84019	2.12936	1.62014	1.37266	1.83395	1.82808	1.5293	3.40699	2.10237	2.22746	2.27692	2.71512
Bend4	0.25753	0.34768	0.29339	0.27485	0.38036	0.2071	0.13448	0.10525	1.54476	0.47523	0.36781	0.18494	0.25554	0.12454	0.15373	0.13609	0.21435	0.16216	0.06828	0.10182	0.10079	0.17762	0.11033	0.48757	0.20398	0.16286	0.27015	0.20994
Gm22112	0	0	0.11201	0	0.1151	0	0	0	0	0	0	0	0	0	0	0	0	0	0	0	0.135	0	0	0	0	0	0.22183	0
Gm5796	0.0226	0.3051	0.04476	0.09257	0	0	0	0	0.07399	0.04297	0	0	0.06249	0	0.03544	0.12033	0.11309	0	0	0	0.04495	0.07003	0.03799	0.02964	0.11168	0.11914	0	0.04539
Gm22115	0	0	0	0	0	0	0	0	0	0	0	0	0	0	0	0	0	0	0	0	0	0	0	0	0	0	0	0
Amy2a4	0	0	0	0	0	0	0	0	9.99293	0	0	0	0	0	0	0	0	0	0.02398	0	0	0	0	19.8102	0	0	0	0.04807
Gm29383	0.05703	0	0.11295	0	0.02901	0	0.09981	0.15938	0	0	0	0.08341	0.20698	0.10469	0.02683	0	0.10702	0	0.10613	0	0.20419	0.10604	0.20135	0	0	0.02819	0.05592	0
Zbed4-ps1	0	0	0	0	0.01205	0	0	0	0	0	0	0	0	0	0	0	0	0	0	0	0	0	0	0	0	0	0	0
Gm48328	0	0	0	0	0	0	0	0	0	0	0	0	0	0	0	0	0	0	0	0	0	0	0	0	0	0	0	0
Agtrap	8.94428	11.2354	9.63727	10.0492	12.6084	16.2776	10.5662	15.2756	16.0139	25.3925	22.5223	15.2831	24.4652	15.9087	18.0635	16.2699	18.7515	15.6453	14.1367	12.32	13.821	15.7616	13.0997	23.1424	12.9671	13.6382	12.8534	14.0011
Rpf2	4.43219	8.21191	6.46685	7.56553	6.40604	9.7733	8.86458	7.77767	9.46758	10.8226	9.2842	7.64388	9.98057	7.94672	6.90162	8.4701	10.9803	7.41752	9.51863	6.8348	7.46294	5.25122	4.41336	11.0357	7.99591	6.22333	6.72421	8.20828
Gm48237	0	0	0	0.0554	0	0	0	0	0	0	0	0	0	0	0	0	0	0	0	0	0	0	0	0	0	0	0	0
AL591207.1	0.11386	0.04117	0.2416	0.12301	0.0662	0	0	0.07273	0.29554	0.03093	0	0	0.06746	0.10451	0.06122	0	0	0	0.03027	0.03067	0	0.01512	0	0.192	0.08289	0.04019	0.11961	0.08983
Gm33929	0	0	0	0	0	0	0	0	0	0	0	0	0.11602	0	0	0	0	0	0	0	0	0	0	0	0	0	0	0
Gm46355	0	0	0	0	0	0	0	0	0	0	0	0	0	0	0.03083	0	0	0	0	0	0	0.01523	0	0.06446	0	0	0	0
Gm19605	1.01063	0.74204	0.70226	0.78772	1.32894	1.40165	1.27218	1.14955	1.14349	1.5453	1.61582	1.56736	1.14595	1.04694	1.13446	1.27078	0.98149	1.36184	1.03931	1.17571	1.46002	0.92303	0.95385	1.1685	0.80499	1.06321	1.3154	1.11572
Gm6112	0	0	0	0.08228	0	0	0	0	0	0	0	0	0	0	0	0	0	0	0	0	0	0	0	0	0	0	0	0
Ppp2r2a	9.78067	11.4641	9.89129	9.81045	10.1248	10.6912	10.3145	10.3901	10.4728	12.9465	12.5379	11.3689	12.1433	11.2418	11.4601	11.664	11.6851	10.5239	11.6635	10.3148	9.95113	9.72614	10.751	12.7584	11.549	10.3414	10.0935	11.3105
Gm19238	0	0	0	0	0.08842	0	0	0	0.04268	0.04132	0	0.01059	0	0	0.15333	0	0.08154	0	0	0	0	0	0	0	0	0	0	0
Nefl	2.06938	3.29263	3.07964	3.30359	2.66587	1.30314	0.91778	1.29921	3.10229	1.5517	1.79748	1.40958	1.78038	1.05189	1.49752	1.38324	0.79411	1.02569	1.33762	1.37067	2.15065	2.21363	2.27121	2.6171	2.18758	3.15423	2.27514	2.06171
Gm47658	0	0	0	0	0	0	0	0	0	0	0	0.03387	0	0	0	0	0	0	0	0	0	0	0	0	0	0	0	0
Kif19a	0.37685	0.58259	0.63637	0.37213	0.35604	0.36754	0.16193	0.14293	0.32055	0.4031	0.50279	0.45929	0.26166	0.22545	0.47491	0.40515	0.45776	0.38125	0.12836	0.17448	0.47785	0.52237	0.49893	0.61561	0.28059	0.25609	0.71259	0.44937
Gm26852	0.25705	0.23135	0.1909	0.15749	0.30513	0.23187	0.1437	0.1011	0.15895	0.16067	0.12119	0.28543	0.15301	0.17695	0.17692	0.24564	0.10719	0.16317	0.07972	0.10098	0.13918	0.19692	0.2905	0.12876	0.18966	0.21644	0.30103	0.20793
Aldh3a2	33.9212	17.9908	21.6776	21.7373	21.5532	20.786	21.0959	20.216	19.6254	17.4959	19.0174	22.8958	18.2188	25.5804	20.2005	20.1431	17.7817	22.775	17.9577	20.9777	21.3443	22.3219	22.5301	17.3553	20.2801	24.307	21.5483	23.451
Adamdec1	319.305	73.8487	78.1414	105.767	72.8734	84.9777	70.5092	27.0302	93.7945	85.0188	74.9847	98.0752	64.7037	79.1249	109.871	78.9033	94.1317	106.87	23.1818	40.3161	51.1999	64.8477	42.1674	73.9304	97.1666	48.2234	68.4381	93.5172
AC165349.2	2.24918	0.35787	0.76358	0.97192	2.0596	0.91696	0.47796	1.14936	0.47335	1.31364	0.21339	0.5639	0.93285	1.53354	1.84424	1.26331	0.33162	1.86625	1.31542	1.18144	0.9203	0.5974	1.87983	0.63211	2.44127	1.3339	1.41766	0.32265
Gm26854	0.03883	0	0.17302	0	0	0.03821	0	0	0	0	0	0	0.14092	0.05346	0.03654	0.04771	0	0	0	0	0	0	0.03917	0	0.03598	0	0.17133	0
Pitx1	3.89094	4.93636	5.68476	6.12836	8.97168	5.41124	2.78685	2.53478	9.90023	10.3781	9.21826	6.68786	7.41693	5.66198	8.74309	4.87565	6.89999	6.49695	2.82428	2.58488	5.7321	8.0008	6.2589	14.7718	7.68316	5.67978	7.91791	7.06385
Gm48085	0	0	0	0	0	0	0	0	0	0	0	0	0	0	0	0	0	0	0	0	0	0	0	0	0	0	0	0
Gm8449	0	0.11222	0	0	0	0	0	0	0.02721	0	0	0	0	0	0	0	0	0	0	0	0	0	0	0	0	0	0	0
Gm47708	1.44717	1.77058	2.13454	2.3227	1.7792	2.3587	2.18965	2.91525	1.52495	1.36162	2.603	2.48392	2.09451	2.02008	3.63121	3.31541	2.10743	3.25829	2.45455	2.68616	2.41071	3.71368	3.77108	1.6311	3.77129	4.17212	2.29095	3.05775
AC087559.2	0.06645	0.40367	0.46056	0.18843	0.16901	0.19616	0	0	0.09789	0	0	0.12957	0	0.12197	0.53143	0	0	0	0	0	0	0	0.2681	0	0.09235	0	0	0
Aqp8	99.9273	334.519	660.072	483.48	245.529	200.598	333.868	441.576	141.005	52.6414	71.7196	347.753	79.2848	238.67	176.133	358.674	334.249	331.096	425.206	613.593	697.788	776.347	684.36	137.356	277.062	420.932	531.779	209.058
C330021F23Rik	0.11353	0.38484	0.23461	0.50859	0.16574	0.40803	0.18141	0.36969	0.18907	0.30506	0.22401	0.47164	0.32244	0.27183	0.44124	0.37602	0.26862	0.4089	0.22504	0.56776	0.48305	0.52771	0.27385	0.62634	0.41163	0.39032	0.34846	0.27262
Tacc1	4.70347	4.14154	4.35603	3.90116	5.59526	2.43179	2.72601	1.42226	11.1933	3.50576	2.9056	3.15838	2.82066	1.92559	3.59263	3.60201	2.14726	2.69957	1.78854	1.79933	3.03134	3.93054	3.26295	4.78806	4.05698	3.79668	3.93496	3.86052
Gm15528	0	0	0	0	0	0	0	0	0.06224	0.03013	0.07014	0	0	0	0	0.03893	0	0	0	0	0	0	0	0	0	0	0	0
Gm26520	0	0	0.1143	0	0.0783	0.14199	0.03367	0	0	0.18291	0.14906	0	0	0	0	0	0	0.08243	0	0.10883	0	0	0.03881	0.05677	0.02674	0.03803	0.07545	0
Gm44443	0.02916	0.04921	0	0	0.02967	0.02869	0	0	0	0.00924	0	0.00948	0	0	0	0.02388	0.00912	0	0	0.00916	0.0464	0.02711	0.01961	0	0	0	0.00715	0.01952
Gm44033	0.31512	0.43871	0.39003	0.37234	0.06012	0.15505	0.18957	0.08806	0.15474	0.39324	0.50139	0.38405	0.18379	0.07231	0.05559	0	0.20326	0.45007	0	0.22282	0.44658	0.16478	0.35759	0.09686	0.36497	0.1752	0.1931	0.37576
1700030M09Rik	0	0	0	0	0	0	0	0	0	0	0	0.06055	0	0	0	0	0	0	0	0	0	0	0	0	0	0	0.01218	0
Vmn1r181	0	0	0	0	0	0	0.01203	0	0.07835	0.01046	0.03654	0	0.01426	0	0	0	0.01032	0	0	0	0	0	0	0.05953	0	0	0	0.01105
Gm8941	0	0	0.03015	0	0	0	0	0	0.11963	0.11581	0	0	0.06315	0.08385	0.04298	0	0	0.11598	0.05667	0.02871	0	0	0	0	0.11286	0.0602	0.08957	0.06116
Gm17575	0	0	0	0	0	0	0	0	0	0	0	0	0	0	0.02522	0	0	0	0	0	0	0	0	0	0	0	0	0
D630011A20Rik	1.25928	2.55013	2.68361	4.34742	1.61551	0.86207	0.52699	1.59129	0.64528	0.41646	1.27267	0.9075	0.68125	0.90456	1.57129	0.60544	1.07878	0.3128	1.22262	0.72268	1.96023	0.96707	1.90537	0.40392	1.57266	1.51531	3.08672	0.87966
Gm26521	0	0.05006	0.04895	0.0701	0.11317	0.04865	0.06489	0	0.02428	0.0235	0.07524	0.0241	0.10252	0.09075	0.06978	0.07593	0.01739	0	0.046	0.06991	0	0.02298	0.187	0.07902	0	0.12827	0.04847	0.07446
Gm26522	0.14084	0.28521	0.15689	0.03328	0.2866	0	0.03081	0.05904	0.13832	0.22597	0.28256	0.12015	0.16429	0.03232	0.03313	0.12978	0	0.24306	0	0	0.04202	0	0.03552	0.24244	0.09787	0.08701	0.09494	0.15026
Acaa1b	17.7551	2.22513	2.10005	2.69062	1.79586	2.28616	4.38307	3.39239	3.37109	1.64502	1.85331	2.55756	1.85184	7.32537	1.89713	2.41724	1.34841	2.41798	2.18752	2.38761	2.70589	3.25574	2.3645	2.41555	2.68263	3.54445	2.53088	3.31359
Lmntd1	0	0	0.01224	0	0	0.00695	0	0	0.02776	0.02855	0.00782	0	0.00733	0	0	0	0	0	0	0	0	0.00657	0.00713	0.0139	0	0	0.00693	0
Zfp647	0.49233	0.31156	0.39102	0.37813	0.52702	0.38355	0.23335	0.20638	0.50368	0.37058	0.40871	0.15001	0.25524	0.20711	0.25576	0.5482	0.19247	0.29299	0.22904	0.22242	0.37334	0.31943	0.39316	0.44897	0.47519	0.35484	0.3369	0.40168
4930431L21Rik	0	0	0	0	0	0	0	0	0	0	0	0	0	0	0	0	0	0	0	0	0	0	0	0	0	0	0	0
B4galt7	5.68121	6.17834	6.07011	5.88409	6.80952	6.46047	5.15315	5.92274	6.07639	6.39027	6.17333	6.01841	6.45921	5.10166	5.15889	4.84906	4.91797	5.77851	5.36955	5.29388	6.70671	5.6549	6.31709	7.01092	5.14578	6.0173	6.35343	6.24114
Selenok-ps7	0	0	0	0	0	0	0	0	0	0	0	0	0	0	0	0	0	0	0	0	0	0	0.48788	0	0	0	0	0
Sntb2	4.43698	4.20335	3.93382	3.60409	4.19688	2.53648	2.56438	1.41773	9.31287	3.94702	3.81771	3.16554	2.52313	2.47745	3.63238	3.01583	3.19638	3.20225	1.63902	1.6658	2.34533	2.82155	2.45325	4.5062	4.03519	2.78696	2.99142	3.70909
Nkx6-2	0.05742	0.05087	0	0	0	0	0	0	0	0	0.05561	0.02799	0	0	0	0	0	0	0	0	0	0	0.05068	0.05648	0.0266	0.02838	0	0
Gtf3c3	3.84093	4.43219	4.02343	4.68422	4.75067	4.8163	4.8395	3.79648	4.25817	5.98258	5.67579	5.10519	5.47245	5.53039	5.42898	5.61391	6.37306	5.33764	3.82715	4.67723	4.32843	4.26307	3.86316	5.65076	4.62758	4.55748	4.49894	5.23277
Cftr	16.5259	11.7033	13.5798	15.2832	11.9037	15.5635	25.0741	13.9195	16.6651	5.56771	9.14317	23.2383	8.62159	12.7736	14.8068	16.2699	10.2112	17.8587	12.7914	12.1471	11.7408	11.9888	16.0617	5.86935	15.9494	17.6381	14.0168	22.6324
Rnf17	0	0.00888	0.00869	0	0	0.00432	0	0.01961	0.00862	0.00834	0	0	0.00227	0	0	0	0	0	0	0	0	0.00204	0.00221	0	0.04064	0.01084	0	0.01542
Gm14308	0	0	0	0	0	0	0.43174	0	0	0.48476	0	0	0	0	0	0	0	0	0	0	0	0	0	0	0	0	0	0
Gm22118	0.16009	0	0	0.227	0.16289	0	0	0	0.07862	0	0.1772	0	0	0	0	0	0	0	0.14895	0.15094	0	0.29765	0	0.31495	0	0.15824	0	0
Usp46os2	0.02831	0	0	0	0.11522	0.06965	0.04954	0	0	0	0	0	0	0.10394	0	0	0	0	0	0	0	0	0.05711	0.01392	0	0.08395	0	0.08528
Gm37625	0	0.00284	0	0	0.04574	0.00553	0.02213	0	0	0.01336	0.00311	0.00548	0	0.01031	0.00264	0.03452	0.01582	0.01873	0.0183	0.0106	0.01341	0.02873	0.01134	0.02211	0	0.03332	0.03306	0.02821
AC125328.1	0	0	0	0	0	0.09515	0.02644	0.05404	0.29083	0.16663	0.08027	0.09427	0.26944	0.02219	0.04549	0.0297	0.03402	0.04028	0	0	0.02885	0.04494	0.08534	0.16644	0	0.04779	0	0.04855
AC107711.2	0	0	0	0	0	0	0	0.05671	0	0	0	0.02968	0	0	0	0	0	0	0	0	0	0	0	0	0	0	0	0
CT573086.4	0	0	0.03963	0	0	0	0	0.13422	0	0	0.2215	0.15609	0.166	0	0	0.1967	0.0751	0	0	0	0	0.11162	0.16149	0.1181	0	0	0	0
AC140280.1	0	0	0	0	0	0	0	0	0	0	0	0	0	0	0	0.00911	0.00695	0	0	0	0	0.01378	0.00748	0	0.00687	0	0.00727	0
Tnfsf11	0.6244	1.65495	1.40628	0.98371	1.9931	1.84336	0.64278	0.42426	12.0424	4.06258	4.11294	1.48616	2.1454	0.87651	2.02753	1.80513	1.69435	1.47468	1.04232	1.01	1.4465	1.80967	0.96328	2.95051	1.37264	0.87737	1.62055	1.27858
Epsti1	20.6291	40.6108	17.069	23.4525	39.3083	26.8815	20.3782	27.0682	15.4299	28.462	26.966	24.5292	26.6303	24.1576	23.3339	26.5491	30.0122	25.0499	29.1641	23.7138	32.9169	29.1718	19.4048	24.973	24.3873	24.7333	27.0492	26.086
Akap11	4.80162	4.14838	4.26726	3.85167	3.1457	2.99723	3.53932	2.75874	4.5474	3.15106	3.59548	4.0067	3.26244	3.82202	4.05618	3.24447	3.3287	4.16256	3.21079	3.42101	2.79249	3.41364	3.84315	4.50673	3.78927	4.38744	3.99022	4.52834
Tsc22d1	34.139	18.6826	20.246	28.6727	14.2241	15.3628	16.0002	6.28264	27.2467	10.1752	5.82516	13.6676	10.2523	15.2047	11.393	15.6529	11.4775	10.1915	5.59326	12.7486	9.91667	17.9028	10.2608	18.3247	18.9296	19.4204	19.1146	19.6987
Dnajc15	3.82285	3.68775	4.08086	4.23742	4.00292	6.11342	5.45435	5.31642	2.88144	5.99658	5.26894	5.71895	5.47831	5.47244	4.98725	5.31415	6.02594	4.94271	5.19163	4.0401	4.58481	4.07547	3.28375	5.0234	3.80111	4.06739	3.53595	3.26261
Enox1	0.11174	0.05744	0.1515	0.14138	0.0997	0.05075	0.05867	0.05381	0.18066	0.06048	0.10085	0.07375	0.08021	0.09625	0.05176	0.0169	0.04194	0.08512	0.07038	0.09887	0.08617	0.0879	0.06763	0.19616	0.0908	0.15123	0.10619	0.11911
Tdrd3	5.00896	4.73392	6.27904	5.18871	4.97255	3.50942	4.1344	3.52534	3.97187	3.17425	3.2712	3.88147	3.16015	3.45531	4.05558	4.22661	3.39889	3.96876	3.38736	3.4494	4.54116	4.92471	5.50734	3.92033	4.7957	4.70817	5.12774	4.99809
Rgcc	13.8668	14.4633	15.2958	13.9113	18.5691	9.99229	10.8942	4.03356	15.2005	5.28792	3.77945	8.12655	7.14269	7.88283	5.14897	7.60283	6.67311	8.67457	8.37944	6.78986	5.81877	5.48905	7.836	8.3453	10.9281	9.28501	11.1838	12.3224
Cdca7	12.3798	15.5951	12.8213	11.9285	15.3708	19.0562	17.1652	14.3643	7.39757	21.8137	21.0985	18.4554	20.3714	16.4005	16.23	18.7244	21.2773	18.2269	17.2261	14.3115	12.8713	11.8146	11.0991	21.2934	19.2459	16.4873	16.1029	20.2952
Prpsap2	9.69032	10.4546	11.2878	11.7913	11.8896	12.0418	9.01643	8.14954	8.56477	13.3724	11.4519	12.6246	11.1111	10.8792	10.595	9.68611	11.0033	10.7148	10.5741	8.68881	11.7561	11.4016	9.41579	12.5718	12.909	10.5299	11.5737	10.6763
Myo19	13.8784	6.90144	7.88674	6.40115	6.03045	8.29056	9.25438	10.3554	8.09657	8.74019	8.6926	9.64566	8.68158	11.0125	8.27486	8.32971	7.8305	9.76433	7.31229	9.01151	5.88832	6.53137	10.0258	6.3676	5.27243	7.51897	6.81498	8.80955
Znhit3	2.96698	2.36181	2.43026	3.46487	3.06442	4.68542	4.35125	4.07593	4.22934	5.69068	5.79504	4.22985	5.94682	4.64653	3.88313	3.4486	4.74382	4.96675	4.50159	3.53436	3.05139	3.69943	2.46923	5.12462	3.98413	3.00869	2.80851	3.60993
Ppm1d	5.12917	4.55137	5.1045	4.85254	4.90269	4.10928	5.35631	3.68899	5.10954	4.4789	4.87041	4.15551	3.89145	3.65455	4.78159	4.46815	4.61815	5.30691	3.13875	2.67616	4.26272	3.94612	3.42891	5.69873	5.14423	4.89504	4.06042	4.02423
Gria1	0.08381	0.13761	0.1413	0.1563	0.1014	0.03566	0.02378	0.04558	0.07341	0.01292	0.08023	0.06625	0.02818	0.02495	0.06394	0.08349	0.04888	0.05176	0.09273	0.07688	0.06488	0.14319	0.06397	0.05793	0.07975	0.19702	0.17323	0.07733
Fam114a2	22.0786	18.6324	23.7089	22.444	19.5157	22.3182	20.737	25.1382	17.9987	20.408	20.3587	21.2314	22.4451	23.8028	23.1369	21.6471	21.5714	23.1291	22.0006	25.3525	23.2944	24.9941	27.3581	20.2638	23.2331	24.2125	23.9911	22.4699
Mfap3	5.39161	6.20698	5.74294	5.5337	7.04383	6.08126	5.24839	3.99336	6.4447	5.87559	5.81116	5.63638	5.62469	4.66277	5.4928	5.633	5.77817	6.14475	4.10983	4.53598	4.16196	4.62614	4.73404	6.70993	5.83304	5.0424	4.64548	5.57277
Rnft1	15.3934	8.79318	9.86579	11.6254	9.15174	9.95605	11.1472	8.82579	9.91651	9.28288	9.37494	10.5288	9.41363	12.132	10.6742	9.5832	8.31408	10.8679	8.78189	9.43738	8.31129	8.36444	9.52359	10.568	9.51674	9.74222	8.84748	10.5962
Galnt10	35.2121	23.4297	22.5901	30.2352	23.8402	26.6573	26.7834	19.2075	14.2163	17.4192	19.8497	26.9731	18.3636	20.0465	23.0599	22.1804	20.3285	23.936	17.3239	18.61	20.643	21.2106	19.5219	15.5496	23.8388	19.8101	18.8427	29.2269
Olfr907	0	0	0	0	0	0	0	0	0	0	0	0	0	0	0	0	0	0	0	0	0	0	0	0	0	0.0564	0	0
Cyp2a22	0	0	0	0	0	0	0	0.01777	0	0	0	0	0.01648	0	0	0	0	0	0	0	0	0	0	0	0	0	0	0
Gm22614	0	0	0	0	0	0	0	0	0	0	0	0	0	0	0	0	0	0.15798	0	0	0	0	0	0	0	0	0	0
Cphx3	0.01457	0.08114	0.08656	0.02754	0.02965	0.10753	0.0255	0.03257	0.04293	0	0.03225	0	0.07553	0.13372	0.08911	0.02685	0	0.02774	0.04067	0.02747	0.14779	0	0	0.07165	0.07425	0	0	0.04389
Gm44651	0	0.03726	0	0	0.11231	0	0	0	0	0.17492	0.16291	0.10763	0	0.10132	0.10387	0	0	0.07007	0	0	0	0	0	0	0	0.21822	0	0.11084
Gm45188	0.11998	0	0	0.0378	0.02035	0.05903	0	0	0.05892	0.12358	0.0996	0.06824	0.07257	0	0.06586	0.02457	0.07505	0.01904	0.04651	0	0	0	0	0.05901	0	0.0593	0	0.0502
B230311B06Rik	0	0	0	0	0	0	0	0	0	0	0	0	0	0	0	0.08357	0	0	0	0	0	0	0	0	0	0.05042	0	0
Gm44541	0.03767	0	0	0	0	0	0	0	0	0	0	0	0	0	0	0	0	0	0	0	0	0.01751	0	0	0.01745	0	0.01847	0
Usp47	9.53522	10.2401	10.097	9.80635	9.21569	10.4253	10.0354	8.48082	8.99931	10.066	11.5446	11.8184	10.8103	11.3467	10.8167	10.1848	10.8539	11.1239	8.60338	12.0934	10.275	9.28884	9.28498	10.5157	10.4421	9.98465	10.7286	10.759
Hp1bp3	17.2733	16.9524	18.1229	16.3035	18.9093	13.4618	14.1615	11.7355	17.2676	13.7874	14.6549	14.9993	13.06	13.6344	14.9626	16.2395	12.3446	15.9217	12.6178	13.2952	16.5677	17.6256	16.8818	17.2494	18.3285	16.2602	16.8182	17.4853
Pard3b	3.26768	3.47934	4.08783	3.4056	4.23956	2.35539	2.39215	2.06369	2.35382	2.36676	1.07932	2.94347	2.37929	2.31723	3.16968	2.90888	2.55036	2.88844	1.96946	2.6432	2.86392	3.34441	3.10403	2.37894	3.61881	2.77422	3.15591	3.67001
Lypd8	4242.34	5753.8	4657.86	5033.99	5755.61	4436.18	4834.48	6548	4006.25	3565.52	3773.16	4104.91	4484.31	4774.87	4388.77	4872.55	4796.52	4320.6	6855.18	7480.2	6579.53	6354.23	6537.24	3622.5	3982.19	4981.17	5137.52	4476.82
Sh3bp5l	6.29443	10.3553	7.83301	10.3192	12.0741	5.34381	9.28832	13.9254	8.9523	12.5635	12.9421	9.6268	13.3235	12.5158	12.482	11.6152	4.16697	11.7282	4.20043	12.588	11.5005	12.4902	11.516	12.5525	10.151	11.5636	12.3472	10.9491
Igkv1-131	0	0	0	0	0	0	0	0	0	0	0	0	0	0	0	0	0	0	0	0	0	0	0	0	0	0	0	0
Gm38010	0	0.01991	0.01947	0.0093	0.02001	0	0.01721	0.02198	0.01932	0.01402	0.04354	0.03835	0.02039	0.01805	0	0	0	0.00936	0.0183	0.02781	0	0	0.01488	0	0.03644	0.01944	0	0.01975
Pink1	57.8494	36.414	50.8628	48.1826	38.4147	20.4138	30.6038	25.364	40.2845	18.6815	19.1411	27.4301	20.4208	33.7276	34.0416	31.8551	23.8018	32.5707	27.1913	34.8236	52.7275	54.9972	54.009	24.6512	37.0707	40.0927	45.8648	40.7818
Ldoc1	0.03753	0	0	0	0	0	0	0	0.03686	0	0	0	0	0	0	0	0	0	0	0	0	0.03489	0	0	0	0	0	0
Gnai1	8.67115	7.45799	7.9895	10.3675	6.72574	4.18057	5.71541	3.08457	10.1371	4.18033	3.90973	4.92956	3.13279	2.28824	4.90117	4.90855	3.58855	5.1509	2.92899	3.14906	3.84022	4.14413	4.63317	6.05985	5.98737	6.04192	5.13704	6.93157
Stil	0.47004	1.10971	0.6923	0.72564	1.75677	2.53125	2.15361	1.54989	1.42436	2.98463	3.36481	2.68754	2.3536	1.87961	1.69578	2.00247	2.33582	2.33225	1.38235	1.29161	1.05143	0.99689	0.5742	2.9228	1.51448	1.78605	1.16257	1.50611
Cmpk1	115.674	126.724	115.8	132.342	103.527	133.146	152.46	141.327	80.6085	109.989	102.046	111.592	104.503	139.478	107.961	125.912	131.284	128.941	133.076	134.744	110.287	102.846	129.972	109.542	104.306	114.875	116.511	111.469
Atpaf1	3.35654	2.11213	2.03548	2.20127	2.19958	3.76587	4.22137	1.72977	2.21261	2.43408	3.08558	2.4184	2.37527	2.2279	2.48739	1.12771	4.23816	2.77708	3.26772	2.86777	2.06397	2.17895	3.46227	3.86496	2.63916	2.38801	2.24233	4.21216
Nptx1	0.22039	0.29754	0.33254	0.24057	0.2189	0.08262	0.10101	0.08212	0.067	0.0898	0.13649	0.20465	0.19587	0.17339	0.16787	0.245	0.18709	0.17737	0.06835	0.02968	0.08767	0.2	0.14291	0.1213	0.26984	0.29824	0.38072	0.21077
Cyp4b1	110.467	1.49283	3.49054	2.70704	0.74696	0.42989	1.43343	0.23738	5.84567	0.59995	0.45667	0.56198	0.45296	0.96341	0.47955	0.82747	0.54649	0.6817	0.30484	0.16017	0.6734	0.5866	0.45289	0.561	0.42163	0.48577	0.32718	0.95044
Cyp4a14	0	0.02131	0	0	0	0	0	0	0	0	0	0.02052	0	0	0	0.02586	0	0	0	0	0	0	0	0	0	0	0	0
Pdzk1ip1	11.9557	26.2533	34.5091	32.245	28.0886	17.0001	10.9398	26.0493	7.91625	15.1955	18.0566	14.5315	18.7825	17.0572	29.3084	24.4417	23.3377	19.3665	28.9023	30.6148	46.81	48.2577	42.2597	13.2368	30.7937	23.4751	42.5411	19.3339
Rptor	4.59987	3.78404	4.57086	3.35691	4.14982	3.74366	3.79737	3.21442	3.42493	4.19091	4.16363	4.56113	4.08574	3.69969	4.09683	4.01625	3.99263	4.07413	3.13687	3.30407	2.96365	3.91818	3.75334	3.87797	3.80171	3.85971	3.71005	3.69459
Gm9113	0.41682	0	0.02663	0.02542	0	0.05293	0.12942	0	0.15847	0.05114	0.02977	0	0	0	0	0	0.05046	0	0.26272	0	0	0	0	0	0	0.05316	0.02637	0.08101
Gm36944	0.05953	0.08037	0.06878	0.01876	0.04038	0	0.00868	0	0.07796	0	0.0659	0	0.01029	0	0	0.02438	0.01862	0.07558	0	0.01871	0	0.05073	0.07507	0.10248	0.00919	0.03923	0	0.03985
Gm2367	0.174	0.08809	0.02872	0.10965	0.02951	0.2283	0.07613	0.16209	0.02848	0.19301	0.1284	0.05655	0.09021	0.13309	0.16372	0.14252	0.02721	0.08284	0.13491	0.05468	0.10383	0.10784	0.29252	0.08558	0.21496	0.37264	0.0853	0.17472
Gm36945	0.18414	0	0.24311	0.30461	0.2342	0.89094	0.71165	0.10292	0	0.78786	1.63058	0.49373	0.49324	0.9014	0.41873	0.4525	0.74867	0.40911	0.41405	0.75231	0.87903	0.85592	0.66558	0.31698	0.34124	0.45503	0.64695	1.01699
Gm36947	0	0	0	0	0	0	0	0	0	0.01157	0	0	0	0	0	0	0	0	0	0	0	0	0	0	0	0	0	0
Polg	4.69301	5.67949	5.53525	4.86136	5.86917	5.69663	4.04739	4.33159	4.45773	5.66389	6.51758	5.55465	5.54915	4.8735	6.15557	4.9536	5.12413	5.86383	3.93498	4.78139	4.89967	4.0986	4.95109	5.97994	6.705	5.2282	6.35795	6.68812
Mogat2	0.44756	0.10574	0.0517	0.19743	0.09107	0.22021	0.44384	0.2168	0.17582	0.39716	0.16513	0.05818	0.30938	0.73942	0.42113	0.14664	0.25195	0.24149	0.08328	0.19691	0.14243	0.13869	0.15049	0.58698	0.27646	0.14746	0.05851	0.41946
Acot4	5.17858	1.31658	2.61162	1.99296	1.3835	1.90926	2.09071	2.84283	1.6517	1.76084	1.57547	2.10162	1.72889	3.15117	2.20768	2.36367	2.42458	2.4918	1.9216	2.38415	1.94584	2.3413	2.27979	1.75713	1.8015	2.66781	2.22201	2.22214
Fam229a	0.10744	0	0	0.22343	0.26236	0.27489	0	0	0.08442	0.22474	0	0.18856	0	0.07889	0	0	0	0	0	0	0	0	0	0	0	0	0.16855	0.08631
Gm7039	0.27692	0.24034	0	0.14958	0	0	0	0	0.07771	0	0.35031	0.30857	0	0.18155	0.18612	0.19443	0	0.07534	0	0.0746	0	0	0.11971	0	0	0.46923	0	0.1589
Tbc1d19	1.80924	2.50776	3.3047	2.33287	2.74783	2.23416	1.8252	0.81978	2.09606	2.29221	1.7693	1.9952	1.28858	1.38248	2.45854	2.10965	1.74696	2.0363	1.36876	1.2876	2.58891	3.07399	1.93573	1.93947	2.68139	2.26578	2.51016	2.40765
Tekt5	0.0303	0.12272	0.12001	0.08592	0	0.23854	0.13256	0.25403	0.14879	0.14404	0.15092	0.17725	0.23563	0.12515	0.05702	0.03723	0.08529	0.1154	0.11277	0.05713	0.10848	0	0.12225	0.31294	0.2246	0.20964	0.11883	0.25101
Mir3471-1	0	0	0	0.09877	0	0	0	0	0	0	0	0	0	0	0	0	0	0	0	0	0	0	0	0	0	0	0	0
Syngap1	0.96805	0.82703	0.94458	0.81785	0.9829	0.41678	0.44294	0.36747	1.30531	1.06423	0.62059	0.60957	0.58134	0.609	0.67177	0.74586	0.34249	0.45895	0.20829	0.23958	0.32252	0.57558	0.3438	1.14464	0.76803	0.74356	0.54774	0.78981
Pnliprp2	0.41055	0.63681	0.96008	0.54496	0.64879	0.05158	0.54268	0.25388	4.95865	0	0	0.17033	0	0	0.03288	0.17172	0	0.19961	0	0.22236	0.20849	0.25985	0.57272	8.89291	0.32375	0.22449	0.29119	0.17543
Hspa12a	1.91004	6.27819	3.8701	4.13687	6.91118	6.02416	3.05853	7.23541	3.77996	7.08938	6.70991	5.41691	6.49598	6.10742	6.09937	7.60366	7.18182	7.54072	6.66882	9.5127	8.4312	7.68183	10.0139	7.91679	5.05937	7.13884	6.02788	5.05149
Gm45587	0	0	0	0	0	0	0	0	0	0	0	0	0	0	0	0	0	0	0	0	0	0	0	0	0	0	0	0
Gm48442	0.07294	0.02462	0	0	0	0.01196	0	0	0	0.02312	0	0.03556	0.02521	0.02231	0	0.02987	0	0	0	0	0	0.0226	0	0.00598	0.02253	0.02403	0.01192	0
AC160966.1	0	0	0	0	0	0	0	0	0	0	0	0	0	0	0	0	0	0	0	0	0	0	0	0	0	0	0	0
4933436N17Rik	0.03813	0	0	0	0	0	0	0	0	0	0	0	0	0	0	0	0	0	0	0	0	0	0	0	0	0	0	0
Gm48802	0	0	0	0	0.04908	0	0	0	0	0	0	0	0	0	0	0	0	0	0	0	0	0	0	0	0	0	0	0
Gm38409	0.02545	0.10309	0.0252	0	0.0259	0.15655	0.04455	0.14227	0	0	0.09861	0	0	0	0.07185	0.04691	0	0.08483	0.04737	0.048	0.05316	0.08874	0.14122	0.08137	0.02948	0.17612	0.11854	0.15336
E230014E18Rik	0.20715	0.24201	0.26823	0.18075	0.42153	0.84676	0.5159	0.39187	0.73555	0.81812	0.89952	1.072	0.54523	0.57039	0.74968	0.50904	0.44852	0.45517	0.38548	0.22535	0.43738	0.32589	0.06429	0.76803	0.39864	0.33076	0.4687	0.59203
Ccdc96	0.13745	0.10825	0.06049	0.04331	0.13985	0.18035	0.08018	0.22194	0.18749	0.18877	0.21976	0.1489	0.17419	0.07009	0.16526	0.11259	0.18628	0.15996	0.19183	0.07919	0.03645	0.04259	0.06162	0.15023	0.16981	0.12077	0.13477	0.14952
Psmd6	20.9571	24.1797	22.5764	24.2878	22.2182	33.6071	34.229	25.5743	29.0663	36.1377	34.7386	27.001	33.3222	29.739	26.0257	28.0978	35.762	27.9747	28.6097	24.6761	23.6161	20.5412	17.0911	35.0592	22.9602	23.1356	22.1439	23.9502
Mrps30	4.89732	5.41194	5.43893	5.51245	5.74956	7.22592	6.3623	5.19439	5.62858	7.126	6.24351	6.53665	6.547	5.68796	5.99534	6.30732	6.02635	6.54786	5.88445	4.60366	5.99156	5.3067	4.17773	6.21087	6.03694	5.32172	5.50632	6.1672
Hcn1	0.01813	0.00765	0.00898	0.00571	0.00769	0	0.00529	0	0.01781	0	0.01421	0.00589	0.00313	0	0.00569	0.00371	0	0.00288	0	0	0	0.00281	0.00914	0	0.0112	0.01195	0.01629	0.00303
Slc4a7	8.75914	9.02023	8.66878	9.14008	8.77284	9.31501	8.86569	9.01548	6.86619	8.09613	9.63952	11.3742	8.90388	9.84901	9.87749	10.5188	8.92013	10.1077	8.52169	8.96599	8.71823	8.68672	10.1666	9.01434	9.30872	10.6243	10.1839	11.9721
Fgf10	0.79134	1.45191	1.24902	1.31047	1.31973	1.52527	0.85384	0.50548	4.6077	2.25437	1.60695	1.75775	1.50224	1.2151	1.68236	1.00154	0.94624	1.16423	0.65879	0.76291	1.07576	1.01775	1.10132	3.55547	1.29556	1.22034	1.23384	1.19494
Atxn7	4.83484	3.88264	3.06647	2.39865	3.25215	2.39917	2.38402	3.2182	3.27404	3.60346	2.92078	2.83037	2.02803	2.80618	4.8528	2.50433	2.10072	3.88152	3.48003	2.67707	2.97917	2.74972	2.67037	4.34228	3.65474	3.18652	5.92973	3.36814
Olfr894	0	0	0	0	0	0	0	0	0	0	0	0	0	0	0	0	0	0	0	0	0	0	0	0	0	0.01673	0	0
Pawr	26.2775	28.0047	24.4509	25.0915	27.6062	27.8813	29.0334	23.5519	23.1039	24.2162	24.988	28.3125	25.2783	26.5304	28.4012	26.9953	27.9299	28.3443	23.4277	26.3572	27.5874	27.3525	26.4034	28.2473	31.6959	27.5941	30.4865	32.0422
9230105E05Rik	1.94063	1.39826	1.78908	1.5699	0.87894	3.75957	3.61976	4.78067	1.13521	7.17807	9.23189	5.75343	10.2755	5.13698	7.34987	4.84353	7.19756	6.25012	5.08859	4.62858	3.22349	3.65338	3.49778	3.17749	5.12382	3.41547	4.90297	2.56569
4930580E04Rik	0	0	0	0	0.08074	0	0	0	0	0	0	0.03868	0	0	0	0	0	0.03778	0	0.16833	0	0	0	0	0	0	0.05835	0
Gm18492	0	0	0	0	0	0	0	0	0	0	0	0	0	0	0	0	0	0	0	0	0	0	0	0	0	0	0	0
Zhx3	1.89022	1.67559	1.87271	1.62088	1.87175	0.97729	1.16077	0.72356	2.90988	0.92952	0.93243	1.01961	0.8285	0.72202	1.01606	0.80037	0.95213	0.99968	0.53021	0.72608	0.87966	0.92803	1.03508	1.14239	1.52089	1.0898	1.13871	1.26884
A630095E13Rik	0	0	0	0	0	0	0	0	0	0	0	0	0	0	0	0	0	0	0	0	0	0	0	0	0	0	0	0
AI182371	0.45327	0.24084	0.2133	0.18241	0.15068	0.22965	0.20027	0.16053	0.35261	0.08107	0.16393	0.14002	0.17683	0.18536	0.08446	0.06617	0.01684	0.12392	0.09186	0.08462	0.09105	0.18774	0.33046	0.20748	0.17049	0.34157	0.20681	0.14871
Gm43375	0.29252	0.39119	0.44814	0.13565	0.31448	0.22812	0.08693	0.17275	0.14094	0.42506	0.35433	0.23678	0.14307	0.20263	0.15061	0.217	0.05696	0.16291	0.07189	0.16652	0.15808	0.16932	0.23383	0.21716	0.14319	0.10911	0.16235	0.3547
Gm34086	0	0	0	0	0	0	0	0.12356	0.05428	0	0	0	0	0	0	0	0	0	0	0.05211	0	0.0685	0.16725	0.12685	0.03414	0	0.05419	0
Hykk	0.81796	0.70724	1.30592	1.02079	0.6234	0.37835	0.45839	0.29794	0.38512	0.34079	0.29162	0.51674	0.26206	0.33601	0.39924	0.51191	0.3133	0.65049	0.13967	0.40292	0.61056	0.89283	0.75246	0.59816	1.266	0.76157	0.83052	0.88289
Gm42490	0	0	0	0	0	0	0	0	0	0	0	0	0	0	0	0	0	0	0	0	0	0	0	0	0	0.02622	0	0
Gm47254	0.33881	0	0.33549	0	0.20683	0.53346	0	0	0.19965	0.12885	0.30002	0	0.21078	0	0	0.08326	0	0	0	0.57497	0.16174	0	0.1367	0.26661	0.31393	0.40187	0	0
Gm6093	0.08033	0	0.04772	0.06075	0.06538	0.05138	0.02109	0.09877	0.11045	0.01146	0.08002	0	0.04165	0	0.03023	0.01974	0	0.04589	0.05979	0.03029	0.01917	0	0	0	0.01489	0	0.05119	0.06453
Gm16556	0	0.61183	0.26015	0.29801	0.32077	0.3361	0.2069	0.17621	0.54186	0.57452	0.78517	0	0.32689	0.09646	0.09888	0	0.07395	0.07505	0	0.2477	0.56437	0.12212	0.0795	0.05169	0.48686	0.10387	0.36063	0.07914
E430024I08Rik	1.07587	0.76913	0.54144	0.83259	0.66762	0.64862	0.51209	0.40309	0.72282	1.01731	0.61506	0.7118	0.46583	0.45847	0.55901	0.46121	0.57405	0.69795	0.50052	0.56569	0.50441	0.84629	0.79008	0.66578	0.71753	0.70409	0.8636	0.58766
4930428E07Rik	0	0.00342	0	0	0	0	0	0	0	0	0	0	0	0	0	0	0	0	0	0	0	0	0	0.00664	0	0	0	0
Fgfrl1	6.95709	2.2717	2.28005	2.06499	1.96737	1.29759	2.17845	1.10549	1.70578	1.68408	1.7046	2.58565	1.44375	3.03921	1.6759	2.32741	1.68957	2.54854	1.0346	2.76468	1.93181	1.99423	2.01497	1.82939	2.31589	2.04743	1.67877	2.57405
Gm48496	4.59826	5.95521	4.97672	5.6607	6.52819	5.20902	4.16393	5.85736	2.8882	3.35523	4.20198	5.63016	6.43103	4.46585	3.72297	5.12418	3.06015	4.32741	5.57184	3.88157	4.84953	3.33027	3.39782	4.62823	5.94502	3.9109	6.3433	6.22809
Gm48530	0.11567	0	0	0	0	0	0	0	0	0.10998	0	0	0.11994	0	0.1814	0	0	0	0.1435	0	0	0	0	0	0	0	0	0
Ly6i	0.11841	0.94714	0	0.11193	1.48183	1.4099	0.25902	0.31766	0.40702	2.00392	1.52032	0.48487	0.9208	0.21736	0.69077	0.77106	0.31107	0.51862	0.41865	0.04465	0.05652	0.5944	0.09555	5.60221	0.48273	0.44474	0.15092	0.39237
A630052C17Rik	0.71453	1.00658	0.82441	0.77527	1.37182	0.82543	0.85901	0.3056	1.3486	0.77979	0.79777	0.8057	0.67001	0.4049	0.96464	0.86265	0.67623	0.73951	0.68216	0.50378	0.84531	0.87218	0.34471	1.17955	0.70811	1.13617	0.88333	1.04817
4931428L18Rik	0	0	0.08046	0	0	0	0.10271	0.04037	0.2749	0.03434	0	0	0.04681	0.09116	0	0.14422	0.09319	0.12036	0.10921	0.08513	0	0	0.1184	0.06217	0	0.13387	0	0
Gm9458	0	0.15251	0.29829	0	0	1.00051	2.04287	2.04152	3.08807	0.42963	0.81277	0.97292	0.93706	0.81221	1.02752	0.7634	0.45929	1.00393	0.82335	0.76329	0	0.07001	0.20891	0.29632	0	0.09305	0	0.69953
Gm13750	0	0	0	0	0	0	0	0	0	0.05598	0	0	0	0	0.0554	0	0	0	0	0	0	0	0	0	0	0	0	0
Fbxo31	6.48437	3.82764	5.43183	5.02491	4.44073	3.72741	4.34996	3.08976	7.37148	3.37819	4.16495	3.90727	4.16303	3.96928	4.5696	4.12316	3.58431	4.0892	2.86447	3.26037	5.21465	5.87255	5.74746	3.79702	4.72421	4.72622	5.44704	4.74623
Gm15499	0	0	0	0	0	0	0	0	0	0	0	0	0	0	0	0	0.06087	0	0	0	0	0	0	0	0	0	0	0
Gm15589	0	0	0	0	0	0	0	0	0	0	0	0	0	0	0	0	0	0	0	0	0	0	0	0	0	0	0	0
Man2c1os	0.91379	0.80316	0.82943	0.70782	0.71668	0.52455	0.63301	0.41143	0.61077	0.74212	0.77967	0.69914	0.5856	0.5475	0.81803	0.70951	0.3751	0.5438	0.53729	0.43076	0.73459	0.43654	0.76172	0.56178	0.75849	0.57706	0.77773	0.60536
Gm7331	8.48859	8.55916	10.4717	11.3339	8.96066	7.44841	6.12784	8.93538	6.80847	8.07084	7.32093	10.1385	9.82848	9.80389	9.2519	9.60398	8.86039	7.91419	8.19424	9.23688	10.3415	11.0806	7.70624	11.3069	8.97949	9.01972	10.1261	9.09214
Iqcb1	0.92743	1.05483	1.28818	0.783	1.0522	0.51259	0.70035	0.338	1.35506	0.80448	0.85499	0.72339	0.58225	0.48975	0.52598	0.83355	0.62461	0.64113	0.38772	0.34017	0.67015	0.77477	0.69458	0.91226	1.03825	0.72583	0.86697	0.80371
Mylk	67.8437	44.5618	50.807	47.0413	38.4601	20.0011	23.0288	21.5799	28.3712	25.1215	20.6748	29.6824	22.6643	22.8103	28.6127	22.9	19.0762	19.1155	20.2449	23.3239	28.1409	33.8401	33.9678	29.0683	33.5164	50.8608	37.2905	35.4341
Tcrg-V1	1.09796	0.29646	1.01471	0.41515	0.48409	0.10805	0.09607	0	0.21567	0.10439	0.32408	0	0.26564	0	0.13775	0	0.13735	0.20909	0	0.13802	0.43677	0.68046	0	0	0.37302	0.25323	0.50237	0
Trgv2	2.56473	0.90326	1.15937	0.42163	1.73021	0.13717	0.39029	0	0.54759	0.39758	0.37028	0.21744	0.14453	0.25587	0.26231	0.82205	0.52312	0.31853	0.10375	0.21026	0.23289	0.77747	0	0.21937	0.77491	0.22044	1.20265	0.67184
Ccdc14	1.00318	1.01575	1.01974	1.05224	1.22415	1.8104	1.21317	0.73021	1.06708	1.95514	1.75966	2.09266	1.61036	1.50808	1.10386	1.67892	1.46656	1.27571	1.45435	1.18775	0.97049	1.36944	1.82883	2.14073	1.1642	1.9568	1.44433	1.49931
Ropn1	0	0	0	0	0	0	0	0	0	0.04	0	0	0	0	0	0	0	0	0	0	0	0	0	0	0	0	0	0
Hcls1	6.47801	16.2251	16.318	12.9951	22.2333	12.5949	5.99094	4.07821	32.6418	21.0547	20.5571	11.4957	12.2422	5.73184	11.5124	10.0441	11.0472	10.4214	5.90126	3.59805	11.522	14.0752	7.36009	27.1625	16.922	9.76273	15.2542	12.7867
Tcrg-V3	0	0	0	0	0.27617	0	0	0	0	0	0	0	0	0	0	0	0.10914	0	0	0	0	0	0.11734	0	0	0	0	0
Trav2	0	1.11399	1.538	0.88705	0.79017	0	0.11326	0	0.31781	0	0.14327	0.09465	0	0	0	0	0	0.24649	0	0	0.15447	0.3309	0.13056	1.08221	1.70902	0.25588	0.69799	0.12997
Eaf2	0.43225	0.65015	1.8516	1.18432	1.23334	0.75209	0.45223	0.46568	3.15932	0.85769	0.82168	0.69629	0.83792	0.55198	0.47745	0.6273	0.58776	0.5935	0.24772	0.24511	0.66911	0.94634	0.37598	1.61752	1.61364	0.52942	1.22228	0.59131
Myl6b	0.54099	0.62281	0.95396	0.6655	0.74648	1.19602	0.74573	1.14321	0.70601	1.24012	1.38629	1.19221	1.49841	0.87746	1.19241	0.88323	1.0708	1.00201	0.59989	0.73363	1.25588	0.55804	1.15868	1.34858	0.87207	1.51631	0.93006	0.75161
Trub2	2.47708	1.95734	1.75536	1.66139	1.92497	2.37363	2.17697	1.69337	2.61373	3.10932	2.91214	2.37288	2.53022	2.18405	1.70475	2.25267	2.00894	2.08828	2.14949	1.78373	1.50007	1.69635	1.75976	3.18053	1.41566	2.3499	2.17797	2.09784
Gm14291	0	0	0	0.06437	0	0	0.08938	0	0	0	0	0	0	0.0625	0	0	0	0	0.04752	0	0	0	0	0	0.0631	0	0	0.08548
Gm12688	1.36683	0.86992	0.4447	0.35069	0.31787	0.42273	0.52966	0.32741	1.53418	0.14852	0.17291	0.64729	0.22271	0.30467	0.44095	0.28789	0.07328	0.40903	0.69038	0.55228	0.37284	0.74424	0.86663	0.72986	0.14474	1.25453	1.1104	0.43136
Gm15328	0	0	0.01226	0	0	0.01219	0	0	0	0.01177	0	0	0	0	0	0	0	0	0.00864	0	0	0	0	0	0.01147	0	0.01214	0.01244
Wdr70	2.95142	3.76703	3.32858	3.11527	4.7913	3.78004	3.40922	3.38927	4.04952	3.70094	3.3074	3.90585	4.32841	3.60631	3.80388	3.30238	3.12991	3.61567	3.21628	2.71701	3.81069	3.8739	2.72225	4.23225	3.59988	3.29734	3.77699	3.88295
Gm12531	0.28106	0	0.08349	0	0.08579	0.08298	0.22134	0.09426	0	0	0	0.08221	0	0	0.10579	0	0	0.08029	0	0	0	0	0	0.16588	0.10417	0.3056	0	0
Coa6	22.3	28.1455	28.4499	31.2816	24.4978	30.6181	30.2395	24.764	23.6472	29.4432	34.0133	26.7626	30.8362	29.0452	26.5693	29.6282	32.0979	28.9451	32.3591	28.6431	27.3785	25.6877	22.4202	28.3158	27.5896	26.0087	28.1526	25.3735
Gm4943	0	0	0	0	0	0.03177	0.33898	0.14435	0.12682	0	0	0.1259	0	0	0	0.07933	0.24231	0	0	0.30436	0	0.12004	0	0	0	0	0.12661	0
Ccnd1	19.8065	18.0004	17.6407	17.4147	18.6943	31.2131	26.0247	27.3102	19.3556	37.7631	36.4533	40.3938	40.0462	29.3018	29.8041	32.4035	31.5542	31.3443	28.1731	22.3788	16.6544	13.0705	15.8213	36.775	23.0896	20.8618	16.1879	28.9985
Hnrnph3	8.49246	8.52852	9.36838	7.12431	8.71586	7.73305	6.65946	6.89534	5.7425	7.17001	7.85188	7.53468	8.17506	7.00927	6.84642	7.59498	6.54561	7.20939	7.7885	6.83131	7.48592	6.92969	7.79082	9.49014	8.73421	10.4553	9.70656	8.61937
Gm10287	0	0	0	0	0	0	0	0	0	0	0	0	0	0	0	0	0	0	0	0	0	0	0	0	0	0	0.01323	0
Sirt1	5.35343	5.89109	5.46873	5.33471	5.66373	3.09772	3.71604	3.42124	4.14318	3.83518	3.14043	3.3971	3.16279	4.03929	4.36321	4.56804	3.84242	4.16591	3.60258	3.35514	3.9804	4.27018	5.18248	4.45515	4.56777	4.97684	5.31182	4.62026
Mybpc1	0	0	0.00898	0	0	0.0119	0	0	0.1069	0	0	0	0	0	0	0.01486	0	0.01152	0.01407	0	0	0	0	0	0	0	0.00593	0
Sox11	0.01976	0.01334	0.04892	0.00934	0.03351	0.00648	0.00865	0.01105	0.02588	0.02975	0.04375	0.01285	0.00683	0.01209	0.0062	0.04047	0.02009	0.02509	0	0.03106	0.03145	0.01531	0.01329	0.07128	0.04425	0.01791	0.00646	0.00992
Mypn	0.03762	0	0.01863	0	0.02871	0.00926	0.03292	0	0.01848	0.01789	0	0.00917	0	0	0.00885	0	0	0.00896	0.00875	0.00887	0.02245	0	0.03084	0	0.00872	0.02789	0.01844	0.02833
Herc4	6.84157	7.75611	7.11452	6.78731	7.39817	6.64308	6.31994	6.80642	7.92827	7.80645	7.84357	7.36766	7.6353	8.24982	7.65035	7.58719	7.59904	7.06379	6.86461	8.29826	6.3814	6.55255	7.30289	7.91888	6.65011	7.16081	7.14152	8.04467
Hsf5	0	0.01333	0.05215	0.01245	0.05359	0.06479	0.01152	0.09568	0.05173	0.05634	0.19676	0.05135	0.10923	0.09367	0.20134	0.20223	0.14826	0.11911	0.09801	0.09932	0.05107	0.07345	0.20588	0.06152	0.05795	0.09111	0.06455	0.12231
Cabp7	0.04688	0.02637	0.12893	0	0	0	0.02279	0	0.09208	0.07923	0	0.04063	0	0	0.0196	0.07039	0.01466	0.04463	0.02423	0.02455	0.13675	0.0581	0.12609	0.02562	0.00965	0.09267	0.1481	0.03661
Glis3	1.22605	1.33233	1.01323	1.19554	1.41599	0.76931	1.01322	0.32533	1.93697	1.30113	1.07265	1.13653	0.77368	0.5854	1.14636	0.91868	0.34133	1.2249	0.33416	0.59256	0.74822	0.98291	0.71986	1.43593	1.16758	0.72835	0.85453	1.01197
Pdilt	0	0	0	0	0	0	0	0	0	0.02282	0	0	0	0	0	0	0	0	0	0	0	0	0	0	0	0	0	0
Umod	0.03963	0.04013	0.15697	0.11239	0.06049	0.0195	0	0	0	0	0.02193	0.01932	0	0.01819	0	0	0	0	0	0	0.06503	0.01842	0	0	0.01836	0	0	0
Eef1akmt2	5.40065	6.63114	6.42337	6.60873	4.98176	5.20007	6.04289	3.99002	6.87405	5.25291	5.39383	6.19616	5.84923	6.04661	5.64388	6.78815	6.4577	6.13977	6.67827	5.24538	6.03775	6.05213	5.00935	5.85422	6.26227	6.01315	5.69079	5.22051
Trim21	5.89307	6.33263	5.03243	5.74126	8.89456	4.52257	2.74113	2.74377	3.37348	6.50011	5.20937	3.83407	3.66089	4.26556	3.91863	4.79992	4.73385	4.01803	2.69869	3.43298	5.21638	4.36146	3.76217	4.43723	6.14329	2.69207	4.9252	6.13962
Zranb1	10.0533	8.71278	10.5244	9.36829	9.10893	7.47337	8.31308	7.0772	9.75324	7.96503	7.46188	9.04582	7.28824	8.03112	8.29444	7.9018	7.1512	8.19097	7.71772	8.3203	9.27815	9.08536	10.7792	8.99811	8.30217	8.46093	9.46451	8.87933
Abraxas2	4.18226	4.03718	4.55972	4.51726	3.89805	3.57979	3.59841	3.26876	3.74036	3.65962	3.35905	3.7005	3.43818	3.49999	3.54372	3.77258	3.62661	3.68816	2.99297	3.57066	3.47423	3.13091	3.37428	3.86923	3.98509	3.89933	3.76272	3.76059
Gm4596	0.55742	0.53305	0.76661	0.93674	1.63845	1.88943	0.89422	1.48854	0.69954	1.14831	1.50823	1.69084	1.2844	0.68217	1.36953	1.71222	1.77239	1.41536	0.80678	1.43064	2.66095	0.92124	0.81218	1.3403	0.88951	1.25501	1.06271	1.49264
Sars2	2.35912	2.77355	2.96191	2.56978	3.50587	5.06997	3.68388	4.13349	3.12039	4.90636	6.59447	5.61537	6.01034	4.39127	5.14711	4.59406	3.92294	4.02442	3.971	3.16294	3.15562	3.42985	2.96311	5.44573	3.78606	4.27981	3.7268	4.06991
Gm44412	0	0	0	0	0	0.04582	0	0	0	0	0	0	0	0	0	0	0	0	0	0	0	0	0	0	0	0.27611	0	0
Slitrk3	0.22305	0.09148	0.13979	0.06939	0.14363	0.04723	0.05435	0.03787	0.11646	0.04832	0.10001	0	0.03513	0.08811	0.03188	0.18039	0.03709	0.07259	0.01051	0.03194	0.05391	0.11549	0.10253	0.06665	0.05232	0.10605	0.08305	0.04253
Ankrd46	7.14673	5.57986	7.00136	6.19057	7.08744	5.01795	5.25563	4.10582	7.16322	5.3044	5.06962	5.56726	4.80336	5.02434	5.31854	4.86399	5.19263	4.96014	4.88838	4.25634	5.36896	5.78835	5.36572	6.03957	5.82273	5.94462	5.5574	5.95229
Utp3	17.1581	25.6173	25.2185	24.972	23.673	28.8497	22.7117	21.4719	23.9816	30.4704	28.5345	23.0045	28.9167	22.2344	22.6517	25.5416	26.2134	25.2422	23.462	21.0567	23.3347	25.1446	18.35	31.234	27.74	23.6955	24.9132	21.7435
5830473C10Rik	0.01876	0.0095	0.02786	0.06649	0.07634	0.01384	0.01641	0.05766	0.02763	0.03567	0.02076	0.07772	0.0389	0	0.05736	0.06914	0	0	0.01309	0.05305	0.02798	0.06539	0.09933	0.03229	0	0.02781	0.06896	0.09417
Runx3	1.63335	3.68439	3.26717	2.19309	4.57361	1.44848	0.73017	0.50768	3.49853	2.48943	2.01688	1.84325	1.73614	0.83872	1.73768	1.73456	1.9355	1.75321	0.37166	0.48236	1.80233	2.14663	1.18117	2.30634	2.84176	1.26831	2.34718	2.02751
Rps12-ps10	0.34305	0.27788	0.50953	0.09728	0.10471	0.33759	0.06004	0.42183	0.438	0.84805	0.30378	0.43482	0.39128	1.03907	1.19433	0.2529	0.2575	0.19599	0.92565	0.67921	0.65505	0.82917	0.20762	0.67488	0.44501	0.81381	0.43726	0.72341
Ppan	5.13465	9.77842	7.67722	6.46937	8.21557	7.53218	5.88986	5.83144	5.38872	8.96435	8.8468	7.22941	7.44368	6.42597	6.10841	6.35919	5.84075	5.62795	6.53321	4.44454	5.84218	3.77226	5.31039	10.0105	6.09746	6.1025	6.55608	8.03265
Gm22129	0	0	0	0	0	0	0	0	0	0	0	0	0	0	0	0	0	0	0	0	0	0	0	0	0	0	0	0.25691
Rps12-ps16	0.03431	0	0	0.03243	0	0	0	0.0767	0.03369	0.03262	0	0.03345	0.03557	0	0	0	0.03219	0.03266	0.03192	0.03234	0.08188	0	0	0.03374	0.03179	0.03391	0.03364	0
Zfp994	2.1794	2.49355	2.72739	2.65668	2.71687	2.233	2.07637	1.78405	2.09913	1.9948	2.12981	2.2507	1.89332	2.00291	2.01109	2.18149	1.83165	2.49179	1.76159	2.18697	2.32309	2.43802	2.42471	1.79611	2.48716	2.24846	2.19184	2.57151
Fuk	5.3504	4.64195	4.80389	4.58803	4.63114	4.83448	5.84975	5.07827	4.56491	3.74718	5.99008	7.27979	5.62259	4.51715	5.90334	5.70811	4.90708	6.00504	4.51601	5.30434	4.38219	4.73995	3.77899	4.79794	4.64323	5.08089	5.50124	6.87128
Acbd6	3.16689	4.26757	4.50107	3.44271	3.25887	4.46488	3.28708	4.33915	4.83107	4.83622	3.04049	4.40509	4.66269	3.60369	3.03774	4.06046	2.64096	4.37468	5.16491	2.61179	6.04757	5.70469	3.50043	2.98364	2.8459	3.94796	5.82118	4.42397
Lrrc24	0.33567	0.28323	0.21543	0.17628	0.15179	0.08564	0.02176	0	0.14652	0.0591	0.13073	0.14546	0.19336	0.07988	0	0.17566	0.09915	0.13613	0.04627	0.14651	0.0816	0.1618	0.15049	0.1284	0.16703	0.14746	0.32911	0.28713
Smyd5	2.11086	2.77946	1.99515	1.14146	1.45959	2.35359	1.26754	1.75009	1.30089	1.74443	3.68344	2.89546	2.82202	2.01906	2.2108	2.46416	2.37793	2.3018	0.74685	0.62881	1.82372	1.90576	1.34789	2.96488	1.20777	2.00781	2.34498	2.54968
Stard9	0.81557	0.57692	0.65638	0.49225	0.79824	0.26508	0.24766	0.0902	0.92718	0.42136	0.45481	0.4454	0.3398	0.23528	0.51336	0.36148	0.30573	0.48993	0.09587	0.16326	0.28444	0.39929	0.25732	0.66608	0.46583	0.38099	0.48137	0.51731
Acp7	0	0	0	0	0	0	0	0	0	0	0	0	0	0	0	0	0	0.04671	0	0	0	0	0	0	0	0	0	0
Tedc1	1.77028	3.49789	2.5947	2.25126	4.0138	5.69936	5.34082	4.72301	3.80564	6.35727	6.35072	6.31424	6.16367	5.14337	4.81444	4.99567	4.91418	5.69954	4.37556	3.29903	3.16142	2.98062	1.88204	6.83063	3.26877	4.89381	4.13636	3.86541
Klf10	14.0973	10.7884	10.7352	10.7529	9.00794	15.4263	10.8594	15.8794	14.5273	13.7834	12.7036	13.0294	15.5205	17.7251	19.2467	18.0573	14.7018	17.6146	15.8136	15.0388	5.91025	5.68178	12.9777	16.3056	13.4202	10.7712	8.03818	12.6758
Fbxo27	0.2548	0.19463	0.30099	0.35917	0.49121	0.28594	0.09388	0.03998	0.44782	0.46753	0.29688	0.31381	0.38471	0.279	0.52157	0.27462	0.31456	0.31497	0.06655	0.05057	0.2454	0.24103	0.09018	0.32099	0.32307	0.14581	0.34625	0.40399
Ints7	3.11946	3.67173	3.84997	3.22629	4.75898	5.14204	4.14021	3.34909	3.90128	6.28218	5.7672	5.71276	5.44125	4.24841	4.96067	4.80476	5.58694	4.60496	4.15009	2.95514	3.64692	3.84399	3.29376	5.87749	4.59724	3.80248	4.56397	4.57094
Gm36949	0	0	0	0	0	0	0	0	0	0	0	0	0	0	0	0	0	0	0	0.01664	0	0.02734	0	0	0	0	0	0
Gm36951	0	0	0.02018	0	0	0	0	0	0	0	0	0	0	0	0	0	0	0	0	0	0	0	0	0	0	0	0	0
Gm36953	0	0.10343	0	0	0	0	0.08938	0	0	0.29136	0	0	0	0	0	0.50202	0	0	0	0.14446	0	0	0	0	0	0	0	0
Gm36955	0.06593	0.03338	0.02448	0.06232	0	0.07298	0.00721	0	0.1295	0.06268	0.09121	0.09642	0.13671	0.06051	0.04652	0	0	0.09416	0.06134	0.06216	0.03934	0.06895	0	0	0.09926	0.03258	0	0.0662
Lelp1	0	0	0	0	0	0	0	0.07142	0.06275	0.06074	0	0	0	0	0	0	0	0	0	0	0	0	0	0.12568	0	0	0	0
Sprr2j-ps	0	0	0	0	0	0.2384	0	0	0	0.30712	0	0	0.08373	0.07412	0	0	0	0	0	0	0	0	0	0	0	0	0	0
Tbc1d9	4.30608	5.24759	2.74434	3.32974	3.70703	1.84646	2.47193	2.8668	3.92771	2.38532	2.23646	2.43925	1.45133	2.50113	1.3061	2.08259	1.28928	3.20128	1.65496	1.33938	1.26531	2.41437	2.43681	2.33281	2.00786	2.23616	1.68241	3.42043
Tecr	42.5379	43.0267	44.2735	39.389	47.552	40.8151	42.8356	41.7683	36.8754	42.7551	45.6668	46.5603	44.3592	45.534	50.7654	51.3362	47.6718	52.5431	40.9796	39.9046	54.7541	49.9693	39.2784	41.5103	47.1419	48.604	52.4509	49.9353
Rfx1	5.21888	6.52777	7.0118	5.57305	7.16372	5.63423	4.09171	5.78154	4.50687	4.88919	4.70709	4.51355	5.3363	4.42088	4.48608	3.771	3.79227	4.38154	5.47963	4.52907	5.40783	5.35222	5.94704	5.10839	5.88087	5.96219	7.21632	6.09976
Dnaja2	51.1304	60.6273	60.3147	63.402	55.8664	62.5134	63.3601	53.0978	56.1454	60.7579	59.7986	54.6967	59.7712	58.9228	58.0073	58.7804	64.9166	58.9799	56.8073	57.6363	55.6168	54.7565	52.5223	58.4856	60.4976	58.7298	60.1104	59.0955
Gpt2	6.16838	3.66931	5.01986	5.00536	3.74393	1.82843	3.05212	2.07157	3.83072	1.56595	1.89553	2.5731	2.15794	2.42894	2.68864	3.0101	1.37006	2.60524	1.92287	2.84261	4.96456	5.05557	5.66178	2.11873	3.5668	4.03993	4.92062	4.66196
Itfg1	10.7446	8.40096	8.97643	9.24513	8.50109	9.2636	9.57955	8.96717	8.34468	8.38944	8.73383	8.79636	8.26243	8.71865	9.20977	9.05072	9.31248	9.22174	8.27903	8.98381	8.11217	8.13477	8.2442	8.53672	9.34238	8.42521	8.3816	8.9064
Ncstn	43.047	41.5363	32.1024	30.6786	44.2119	30.9788	35.8049	35.0053	37.3063	35.6835	36.0608	34.8832	35.7547	36.4034	37.838	34.9261	33.6589	38.5912	30.9083	34.371	34.7499	39.5536	39.3613	36.1105	29.4654	33.7304	35.8252	35.8297
Fmnl3	2.55437	3.18813	4.33521	2.80627	4.69035	2.56197	1.59822	1.27075	6.02684	3.39806	3.56365	2.96096	2.61465	1.64391	3.0294	2.64275	1.91322	2.6762	1.5853	1.3802	3.02565	3.30724	2.34287	5.12708	3.51863	2.81855	3.64581	3.40265
Tuba1b	111.291	201.704	151.417	155.513	232.321	283.038	242.583	192.913	206.704	342.118	334.037	234.377	320.776	220.155	198.598	266.403	301.297	257.493	258.347	160.255	168.441	151.488	107.717	351.736	204.236	219.259	178.275	192.339
Prpf40b	2.61484	2.15783	2.40856	1.90214	2.30051	1.34099	0.95537	1.05981	1.76728	1.31667	1.45328	1.68706	1.42442	1.52221	1.28482	1.54186	0.93363	1.13698	0.92843	1.07107	1.22053	1.16403	1.89317	1.74553	1.28056	1.76497	2.20875	2.05949
BC100530	0	0	0	0	0	1.61978	3.00187	0.44547	210.259	4.97506	3.60551	0.62505	2.11991	0.27035	0.57061	0.31933	0.24385	0	0.03224	0.21236	0	0	0	6.37407	0	0.0685	0	0.15659
Dhh	0.06845	0.0252	0.02465	0.1	0.02533	0.01225	0.21782	0	0.24142	0.00296	0.24109	0.04247	0.03226	0.06283	0.01171	0.07264	0.07299	0.13925	0.0608	0.01173	0.02228	0.02603	0.01255	0.3428	0.02306	0.16301	0.01525	0.16872
Bicd1	0.25653	0.2005	0.38126	0.3063	0.34953	0.37054	0.33867	0.23701	0.31088	0.36133	0.47102	0.39394	0.27013	0.29879	0.25173	0.45158	0.35329	0.39805	0.24798	0.30173	0.2954	0.17339	0.25573	0.33791	0.44063	0.32671	0.19023	0.40522
Stfa1	0	0	0	0	0	0	0	0	0.93267	0	0	0	0	0	0	0	0	0	0	0	0	0	0	0	0	0	0	0
Ndufb3	74.9871	70.6956	81.144	91.8091	63.6654	90.7578	96.759	113.964	81.7519	81.292	77.0447	87.0698	84.0769	96.258	81.1253	78.8652	88.5348	79.6679	110.414	102.884	98.2043	83.3354	82.643	82.4424	78.9719	93.9801	80.9981	73.2633
Cflar	9.57901	9.13348	7.65995	8.00488	10.6103	7.27447	6.69336	6.10995	11.4399	8.65972	7.17418	7.46021	6.54682	6.36939	7.83807	7.01572	6.70564	7.89766	5.41835	6.64041	6.15941	6.98755	7.11112	8.12152	8.88761	7.86743	2.5911	7.9242
Orc2	3.74047	5.65946	4.87396	5.17617	5.58589	6.36296	6.0926	3.75678	6.74777	7.42321	6.48535	4.66766	6.63083	5.01619	5.38285	6.10447	6.10664	5.01119	4.31895	3.47969	3.48983	3.31559	3.1072	7.66227	5.03757	4.09711	4.12324	4.58634
Nif3l1	2.01007	2.21736	1.99559	2.01506	2.26582	3.23254	2.28959	1.91581	2.35512	2.77116	3.29832	2.34661	3.04036	2.11357	2.80882	2.09492	3.49064	2.24802	2.50841	2.1777	1.71707	1.59652	1.55802	2.88426	2.32644	2.04782	1.79102	2.45398
Ppil3	1.82143	2.81968	2.70061	2.65047	2.07068	2.62427	3.08151	1.73655	2.79454	2.59011	3.61204	2.32327	3.39684	2.86341	2.64733	2.48093	2.97795	2.59387	3.27963	1.93078	2.51634	2.56806	1.52517	3.01849	3.13004	2.40575	2.3113	2.41838
Clk1	16.519	12.8095	13.5453	10.0748	12.0447	7.15727	9.02999	6.62309	11.6975	8.69803	8.10825	9.43643	7.9323	10.5595	13.0061	11.9557	10.0678	10.7669	9.45776	8.69799	8.44283	10.3744	11.7492	8.57805	11.2058	12.0389	11.1117	10.0364
Sgol2a	0.63683	1.06215	0.80273	0.87711	1.85439	3.89272	2.84429	3.12699	1.79384	4.08796	3.86176	2.91786	3.83223	2.96555	3.06041	3.72743	3.68214	3.36477	3.02987	2.78469	1.46171	1.51998	1.3005	3.82186	2.38197	2.4271	1.97659	2.20677
Gm13577	9.3478	12.7101	9.98339	13.5068	11.9567	14.324	17.4691	16.3458	14.4925	16.3154	16.4072	11.9785	15.3696	16.8532	13.8218	13.8644	14.9726	13.6053	20.0664	13.7233	13.1479	10.3038	10.7088	14.9745	11.8166	18.5454	15.1881	12.1356
Bloodlinc	0	0.10206	0.11977	0.15244	0.22562	0.27773	0	0.0676	0.07919	0	0.17851	0.07862	0.10451	0.12952	0	0.49537	0	0	0.20632	0	0	0.0937	0	0	0.22414	0	0.15812	0.06073
Nipsnap1	17.4134	15.4761	18.5729	19.9283	15.4094	22.5463	22.7019	21.8625	14.1233	18.0401	21.1162	25.9405	20.4076	21.2613	22.3749	22.265	19.8238	23.2521	22.2982	21.0698	20.4422	21.2125	19.3475	14.1145	19.0169	22.4778	19.8496	22.1141
Agrp	0.31078	0.3694	0.45491	0.40873	0.39869	0.26594	0.34288	0.13594	0.35831	0.2184	0.20939	0.47428	0.1401	0.16123	0.10171	0.23243	0.15213	0.14152	0.10058	0.20383	0.33864	0.07537	0.59971	0.34557	0.1878	0.57431	0.49019	0.36635
Gm13652	0.03209	0.0325	0.03178	0	0	0.01579	0	0.01794	0.0985	0.01526	0.01776	0.01565	0	0	0	0	0	0	0	0.02269	0	0	0	0	0.02974	0.11896	0.03147	0.06445
Fbxo36	2.68277	1.65177	2.27786	3.3672	1.15408	1.72448	1.69509	1.80932	2.10286	1.02999	1.41774	1.77692	1.29504	1.54994	2.02066	1.75381	1.61429	1.67465	1.4882	1.87446	2.26625	1.76533	2.21118	1.40406	1.88942	2.14785	1.84314	1.86207
Gm10553	0.0368	0	0	0.03478	0.03744	0.28967	0	0	0.18069	0.06997	0.12218	0	0	0	0	0.13563	0.17262	0	0.10271	0	0	0	0	0.18097	0	0.07274	0	0.03695
4930526F13Rik	0	0	0	0	0	0	0	0	0	0	0	0	0	0	0.02993	0	0	0	0	0	0	0	0	0	0	0	0	0
Rab18	59.1118	57.2736	57.5593	64.0688	55.7628	67.8204	63.9559	66.1455	58.8478	62.955	71.5317	65.8587	66.6871	62.4545	65.841	64.015	66.8987	64.161	64.1804	62.312	52.241	51.8513	57.0082	64.5816	59.1373	52.9254	55.0022	62.5974
Polr1a	2.1539	2.97479	2.90002	2.44366	3.39283	3.09881	3.11965	1.90761	3.56041	4.11443	3.7625	3.2636	3.39542	2.26691	2.7753	2.75976	3.36779	2.84795	2.17142	1.43823	1.79852	1.99161	1.67252	3.54661	2.9327	1.97741	2.45551	3.22459
Fzd9	1.03271	1.19071	1.20582	1.96931	0.31583	0.29372	0.91931	0.09342	0.08208	0.11351	0.06607	0.39577	0.04952	0.19724	0.22467	0.41073	0.33605	0.61386	0.33325	0.11819	0.08549	0.15538	0.57805	0.39928	0.57523	0.46613	0.29849	1.15089
Clip1	3.4971	3.83516	3.3151	4.28227	3.68406	3.11192	3.25243	2.01945	4.75311	3.69584	3.87576	3.41504	2.90085	2.80108	3.3415	2.76405	2.97635	3.48869	2.30389	1.84074	3.03946	3.47904	2.22241	3.67465	3.66824	2.76751	2.5307	4.20509
Lingo1	0.10451	0.16755	0.13798	0.1427	0.05907	0.05714	0.03048	0	0.15396	0.04416	0.10283	0.06227	0.04816	0.05329	0.05463	0	0.08716	0.04423	0.03241	0.04379	0.01386	0.05937	0.10542	0.11422	0.08608	0.1406	0.1964	0.04664
Tmie	0.95116	0.38075	0.45996	0.43492	0.45462	0.05224	0.51098	0.22254	0.71257	0.22293	0.19098	0.2588	0.20183	0.21927	0.179	0.22286	0.18264	0.24011	0.18111	0.19186	0.22703	0.30845	0.2142	0.47433	0.51649	0.37169	0.59859	0.34206
Pcgf1	2.88864	3.80734	3.13977	3.03656	3.47959	3.17753	3.59532	3.85073	3.69302	3.74879	3.50058	4.0061	3.68371	4.02268	3.77245	3.94694	2.53892	3.39067	3.50635	3.16167	5.55736	4.69939	4.74747	3.17615	3.26105	5.98124	5.4203	4.35098
Nkain2	0.27899	0.10299	0.2705	0.16757	0.11532	0.01716	0.26701	0.05198	0.26544	0.07184	0.1158	0.051	0.05424	0.03201	0.02188	0.0857	0.04635	0.11068	0.04326	0.09042	0.11098	0.04052	0.23158	0.09433	0.12387	0.17235	0.07978	0.08755
Gm10272	0.07822	0	0	0	0	0	0	0	0	0	0	0	0	0	0	0	0	0	0	0	0	0	0	0	0	0	0	0
Krtap10-4	0	0	0	0	0	0	0	0	0	0	0	0	0	0	0	0	0	0	0	0	0	0	0	0	0	0	0	0
Krtap12-1	0	0	0	0	0	0	0	0	0	0	0	0	0	0	0	0	0	0	0	0	0	0	0	0	0	0	0	0
Tspear	0.07934	0.0567	0.1756	0.03529	0.11396	0.03674	0.08576	0.17215	0.06875	0.14199	0.10848	0.15015	0.24679	0.17134	0.08782	0.13762	0.1226	0.12442	0.20408	0.0616	0.12253	0.14317	0.04707	0.23412	0.03892	0.12455	0.07779	0.07498
Gm11733	0	0.04798	0	0.06719	0	0	0.02073	0	0	0	0	0.0231	0	0	0	0	0	0	0	0	0	0	0	0	0	0	0	0
Usp27x	0.56646	0.77771	0.36443	0.65042	0.32236	0.59523	0.36405	0.61175	0.60977	0.75462	0.75807	0.88617	0.20574	0.51992	0.70465	0.61735	0.61856	0.5546	0.56279	0.6276	0.55762	0.75271	0.51006	0.72089	0.57527	0.31317	0.68719	0.71022
Rnf40	12.3437	14.6706	14.4337	12.7546	14.3728	11.7828	12.5652	12.8238	14.0316	14.3131	14.7061	13.5331	13.7432	12.6415	13.8991	13.4848	12.3171	13.1259	12.6858	10.9374	11.8192	12.9736	12.7238	15.888	13.486	13.9147	15.395	14.6691
C87977	0	0.0186	0	0	0	0	0.01607	0	0	0.02619	0	0.03582	0	0.03372	0	0.05078	0.06893	0.06995	0.01709	0.01732	0	0.03415	0	0	0	0.05446	0	0
Mtss1	5.24711	4.69717	5.68427	4.50603	4.96553	4.28136	3.78792	3.22066	3.8262	3.49073	3.79137	4.80417	3.54159	3.70198	4.7113	4.21743	3.71637	4.38497	3.38457	3.94258	4.32391	4.65803	5.5082	3.35501	4.81596	4.57346	5.08549	4.83641
Washc5	9.80468	9.43444	9.81391	9.13089	11.0686	11.556	10.5943	8.41835	13.5668	14.2715	13.0838	12.0877	12.3433	10.4852	12.8218	11.163	13.7262	12.5357	8.94255	8.18875	10.3962	9.89726	8.19832	15.6403	11.7354	9.69131	9.06929	11.5684
Sqle	7.42145	17.0006	10.2544	9.77054	14.0222	28.0422	23.125	26.753	15.2346	32.7632	32.5991	24.7709	35.2103	26.0462	30.6473	24.1199	28.325	25.2885	25.4506	22.8803	18.3735	16.1593	11.9797	22.7741	15.8294	19.3771	16.6196	20.5378
Gm22133	1623.2	1139.9	1252.78	1261.59	1103.28	1781.47	1712.18	1928.19	1980.35	2055.17	1997.4	1517.72	1826.29	1607.87	1461.29	1286.18	1464.41	1314.67	1716.51	1402.5	1433.76	1412.2	1472.28	1824.18	1520.18	1536.17	1553.58	1299.95
Klhl38	0.23514	0.29448	0.17769	0.27492	0.09444	0.08525	0.32488	0	0.12155	0.0353	0	0.04827	0.02566	0.02272	0.04658	0.13685	0.02322	0.28282	0	0.02334	0.1477	0.1093	0	0	0.25228	0.09786	0.14561	0.06835
Ndufb9	210.562	204.329	228.689	243.853	184.925	216.235	227.136	244.25	159.702	174.348	188.408	206.565	184.477	232.89	206.471	210.867	207.437	206.912	227.92	225.242	251.715	230.709	230.769	179.014	222.187	212.943	221.38	185.081
Gm22136	0	0	0	0	0.05197	0	0	0	0	0	0	0	0	0	0	0	0	0	0	0	0	0	0	0	0	0	0.20031	0
Gm22774	0.25115	0.2543	0.12435	0.1187	0.12777	0.12358	0.10988	0.14037	0.12333	0.1194	0.139	0.12244	0.13021	0.11526	0.23632	0.15429	0.11782	0.11957	0.11684	0.11839	0.14986	0.11674	0.12667	0.12352	0.11636	0.24825	0.12312	0.1261
Wdyhv1	2.07534	3.06755	4.11513	2.36101	4.32925	2.61699	1.91634	2.55889	2.13556	2.69704	2.73003	2.74029	3.51436	1.95748	3.28733	2.5435	2.49024	2.02076	2.01344	2.28602	2.34606	2.49645	3.38206	2.38504	2.17901	4.8758	2.75568	2.56569
Mir1938	0.27376	0.41578	0	0	0	0	0.11977	0.15301	0.53773	0.13014	0.90905	0.26691	0	0	0.38638	0.16818	0.25685	0	0.50943	0.2581	0	0.25449	0.27614	0	0	0.27059	0.40262	0
2900064K03Rik	0	0	0	0	0	0	0	0	0	0	0	0	0	0	0	0	0	0	0	0	0	0	0	0	0	0	0	0
Gm43006	0.13671	0.05191	0.03384	0.03231	0.01739	0.18498	0	0.0382	0.09231	0.09748	0.07566	0.09997	0.05316	0.06274	0.0804	0.04199	0.03207	0.03254	0.0477	0.08056	0.04079	0.00794	0.16375	0.10085	0.01583	0.10135	0.10053	0.13728
Gm10290	0.05481	0.01387	0.02713	0	0.02788	0.0809	0.1079	0.03063	0.05383	0.13027	0.01517	0.14695	0.05683	0.12576	0.05157	0.03367	0.07713	0.05218	0.0255	0.02584	0.13081	0.1019	0	0.21564	0.05078	0.04063	0.16121	0.02752
Gm43292	0.37447	0.51499	0.18817	0.17435	0.36964	0.34101	0.28366	0.07497	0.4117	0.38793	0.24127	0.33241	0.25499	0.12312	0.22614	0.17168	0.24647	0.30867	0.17681	0.33198	0.12006	0.13509	0.21987	0.22541	0.18643	0.13259	0.13152	0.38726
Gm6439	0.3017	0.69136	0.39309	0.49533	0.42007	0.39066	0.36126	0.33726	0.37429	0.33215	0.58002	0.29416	0.6092	0.36436	0.28389	0.54629	0.59594	0.6955	0.39891	0.62878	0.41691	0.25095	0.20823	0.73411	0.94164	0.61213	0.31138	0.57403
Gm15527	0.0901	0	0.04655	0	0	0.00771	0.05485	0.01314	0.00385	0.00372	0.03469	0.01146	0.0325	0.01438	0.01474	0.01925	0	0.02611	0	0.02955	0	0	0.02371	0	0.01815	0.01549	0.01536	0.03934
Dusp10	3.00125	5.60845	4.32183	4.15128	4.55071	2.19626	1.9765	2.93744	3.44257	2.13053	1.98724	2.91304	2.15082	3.49393	2.63347	3.17338	2.97212	2.67775	3.03528	3.55077	5.91764	4.40886	4.70673	2.87691	3.26032	3.7849	3.89116	2.96854
E030037K01Rik	0.42092	0.26835	0.36277	0.35368	0.34896	0.38354	0.34103	0.52281	0.59714	0.45209	0.36238	0.4408	0.31521	0.33626	0.35206	0.16281	0.1609	0.31915	0.31186	0.26457	0.48373	0.26812	0.65261	0.46004	0.05778	0.50852	0.47385	0.26613
Mgst1	53.1467	43.9397	40.0683	38.8676	39.9816	74.3548	106.92	65.1255	72.5923	38.9069	53.2197	74.1531	57.532	95.4446	74.9861	79.3103	73.4446	72.6697	111.963	87.6742	72.6364	59.6597	53.4722	46.3112	45.2306	53.789	47.2552	45.372
Gm22141	0	0.20014	0	0	0	0	0	0	0	0	0	0	0	0	0	0	0	0	0	0	0	0	0	0	0	0	0	0.19848
Ano8	4.444	3.71635	4.07578	3.11988	4.44023	4.30042	3.18364	3.76544	2.98826	4.04473	4.46094	4.48881	4.47108	4.03852	4.17778	3.75804	3.73442	3.57855	3.14345	3.1532	4.33015	4.54013	4.51092	3.99376	3.93244	4.75422	5.24316	4.61504
Rprl3	0	0.19116	0	0.17847	0	0.18579	0	0	0.37085	0.08975	0.20898	0	0	0	0.08882	0.11599	0	0.08988	0.2635	0	0	0	0.28566	0	0.17493	0	0	0.09479
Ankrd27	6.43496	6.40351	6.56202	6.08065	7.28755	5.65873	5.44092	5.71319	5.89835	6.6532	6.63254	6.73447	6.4661	6.12817	7.34754	6.45451	5.70688	6.88877	5.92003	5.17008	6.52278	6.89793	6.70522	6.932	7.53886	6.06129	7.43689	6.98128
Gm22146	0.57033	0.14437	0.14118	0	0	0	0.37429	0	0.28007	0	0.10521	0.09268	0	0	0	0	0	0.09051	0	0	0	0	0	0.14025	0.08807	0	0	0.09545
Card19	30.3134	33.4333	31.778	31.5278	29.2208	30.3321	27.7007	36.144	33.5581	24.1869	27.1525	27.1791	29.1155	28.0526	29.0638	29.4568	28.9458	30.7607	35.2925	32.6599	33.0134	32.7205	32.8489	23.6918	26.31	30.2469	30.1848	27.3313
Gm22148	0	0	0	0	0	0.25177	0	0	0	0	0	0	0.26528	0	0	0	0	0	0.23805	0	0	0	0	0	0	0.25289	0	0
Gm22149	0	0.10191	0	0	0	0	0	0	0	0	0	0	0	0	0	0	0	0	0	0	0	0	0	0	0	0	0	0
Whamm	10.2659	12.5503	7.79247	7.15786	12.0719	9.53827	7.31978	9.83282	8.79992	11.4899	9.54081	9.79908	8.43246	9.67561	8.73905	9.33559	8.43907	9.27012	9.67202	11.0521	12.7709	13.1453	13.6157	10.8992	11.0295	12.5072	12.6472	11.5463
Lkaaear1	0	0	0.05547	0	0	0	0	0	0	0.07102	0	0	0.05809	0	0	0	0	0	0	0.08803	0	0	0	0	0	0	0	0
Gm22772	0.22625	0.68724	0.56007	0	0.57549	0.22264	0.59391	0	0.3333	0.75289	0.62607	0.22059	0.11729	0.41531	0.21288	0.41697	0.21227	0.96941	0.63152	0.74657	0.135	0.52581	0.57054	0.89018	0.41926	0.7827	1.10913	0.11359
Ccdc149	3.44253	4.66005	3.84861	4.65375	4.0592	4.51691	3.84363	3.44821	3.19924	2.96809	3.37797	4.69982	2.73362	2.74066	4.32282	3.33021	2.60093	4.3	2.76679	2.71051	4.02982	4.0185	3.42686	2.52044	4.09673	3.60193	4.12536	4.83214
2210414F02Rik	0.31109	0.105	0.23958	0.22872	0	0.10204	0	0	0.10184	0	0	0	0	0.44416	0	0	0.09729	0	0	0.26071	0.165	0	0.17433	0	0	0.1025	0.40668	0.27767
CT030649.1	0.0507	0	0	0	0	0	0	0	0	0	0	0	0	0	0	0	0	0	0	0	0	0	0	0	0	0	0	0
Ulbp1	0.37038	0.89429	1.36423	0.86566	1.47219	1.61013	0.59832	0.83488	1.47904	2.08584	2.02732	1.67465	1.81892	1.43452	1.56828	1.74279	1.47596	1.85053	1.08118	0.91904	0.77718	0.75674	0.84985	1.99977	1.28034	1.06813	1.2371	1.24859
Gm36957	0	0	0	0	0	0	0	0	0	0	0	0	0	0	0	0	0	0	0	0	0	0	0	0	0	0	0	0
Gm33280	0.39108	0.23631	0.40286	0.32496	0.30485	0.26691	0.12695	0.09872	0.07434	0.12894	0.11869	0.12608	0.04578	0.22579	0.12167	0.20925	0.14204	0.11111	0.08803	0.13678	0.23336	0.10555	0.13043	0.09927	0.2104	0.10911	0.24429	0.24703
9430092D12Rik	0	0	0	0	0	0	0	0	0	0.06129	0	0	0	0	0	0	0	0	0	0	0	0	0	0	0.01991	0	0	0
Gm36958	0.0219	0.01478	0.01446	0.0069	0.01486	0.00718	0.00639	0	0.01434	0.01388	0	0.00712	0	0	0.00687	0.01794	0.0137	0.02085	0	0.00688	0.02614	0.00679	0.01473	0.00718	0.02029	0.01443	0	0.01466
Gm10344	0.03858	0.07814	0	0.03647	0.03926	0	0	0	0	0	0	0.11286	0	0	0.00908	0	0	0.01837	0	0	0	0	0.03892	0	0.0715	0	0	0.02906
Pcdha11	0.01453	0.00736	0.0072	0	0	0	0	0.00812	0.03925	0.01036	0.09249	0	0.00753	0	0.00684	0	0.02045	0	0.02704	0.00514	0.01734	0.10977	0.00733	0	0.01347	0.00718	0.18167	0
AC163018.1	0.35166	0.1526	0.18367	0.1863	0.20053	0.16733	0.10821	0.03456	0.20116	0.05511	0.27804	0.13941	0.04007	0.1135	0.02182	0.13295	0.14503	0.1619	0.02876	0.04008	0.11991	0.10777	0.17152	0.3079	0.28645	0.13751	0.15914	0.18626
Gm16268	0	0	0	0.04473	0.03611	0	0.04141	0	0.06971	0	0	0.0346	0	0	0	0	0	0	0	0	0	0	0.04773	0.04655	0	0	0.0464	0
Gm16165	0	0.08717	0.0341	0	0	0.06777	0.03013	0.03849	0	0	0	0.03357	0	0	0	0	0.04846	0.04918	0	0	0.0411	0.03201	0	0	0	0.03404	0	0.13831
Rnf224	0	0	0	0	0	0	0	0	0	0.02252	0	0	0	0	0	0	0	0	0.02203	0.02233	0	0	0	0	0	0.02341	0	0
4933413C19Rik	0.0247	0.09377	0.02445	0.10505	0.02513	0.04861	0.02161	0	0.11521	0.12914	0	0.02408	0	0	0.05809	0.06069	0.06951	0.02351	0	0	0.0221	0.02296	0	0.04858	0.02288	0	0.02421	0.0434
Gm14435	0.09077	0.386	0	0.26598	0.314	0	0.28593	0.17249	0.14263	0.2589	0.29136	0	0	0.11664	0.51244	0	0	0.25928	0.21113	0.27385	0.25998	0.03375	0	0.07143	0	0	0	0.39193
Gm16215	0.08595	0	0	0.14218	0.13118	1.33218	0.35725	1.46523	0.92858	2.10434	3.54391	1.82271	0.89122	0.23667	0.48525	0.10561	0.42338	0.4092	0.65977	0.99269	0.05129	0.43947	0.47685	0.29591	0.13937	0.04248	0.12641	0.51786
A830011K09Rik	0	0	0	0.02878	0	0	0	0	0	0	0	0	0	0	0	0	0	0.0145	0	0	0.01817	0.01887	0.06143	0	0.01881	0	0	0
Gm16553	0	0	0	0	0	0	0	0	0	0	0	0	0	0	0	0	0	0	0	0	0	0	0	0	0	0	0	0
AC087902.2	0	0.0521	0.10191	0	0	0	0	0	0	0	0.09493	0	0	0	0	0	0	0	0.03192	0	0	0	0	0	0	0.13563	0	0
Trav9n-1	0.08075	0.08177	0.11994	0	0.12325	0	0	0	0	0	0.04469	0	0	0	0	0	0	0	0	0	0	0	0	0	0	0	0.11877	0.04054
Ccdc159	0.92799	0.92057	0.68917	0.60456	0.58055	0.67256	0.35663	0.35045	0.33254	0.66174	0.73568	0.56855	0.57213	0.54673	0.59589	0.84744	0.37063	0.78808	0.5834	0.56751	0.47891	0.74611	0.75897	0.63527	0.72622	0.67555	0.79306	0.69259
Tgm3	0.70508	106.662	146.268	126.574	152.848	26.6985	5.78147	51.4012	6.694	49.1425	50.6151	12.061	98.4903	33.0352	63.5158	45.463	58.5697	31.1409	76.4816	92.8813	125.428	107.444	122.283	26.1953	93.5177	52.983	136.276	21.0177
Fbxo38	12.9704	14.9333	15.4718	14.4573	16.3992	12.2818	12.0645	11.3989	14.2919	12.685	12.2954	12.2416	12.6951	12.2426	13.4518	13.012	13.4338	14.4143	10.2483	12.3374	10.5762	12.2375	12.089	13.0282	14.7204	12.6848	13.2003	14.3618
Abhd14a	3.20961	2.613	3.20381	3.94107	3.44377	3.67532	2.76876	3.40663	2.03145	3.34141	3.8182	3.16728	4.20871	3.67197	3.42272	4.12678	3.60761	3.50061	3.87921	3.72294	3.90777	4.42438	3.23101	4.06916	4.60807	3.68523	3.47751	4.08241
Zfand4	0.13095	0.30828	0.31769	0.19496	0.22984	0.40593	0.18334	0.10247	0.91958	0.49803	0.45659	0.22982	0.33606	0.24339	0.42202	0.36202	0.28566	0.19639	0.12184	0.08334	0.1641	0.14304	0.10898	0.38643	0.20627	0.22652	0.27926	0.17752
Sprr2d	0	0	0.07961	0	0	2.84824	1.61806	2.9658	2.586	5.8478	5.295	0.39194	4.25153	1.32827	1.13475	1.38296	2.07443	0.80381	0.89767	0.6064	0.09595	0	0.1622	0.71175	0	0	0	0
Bag2	2.34917	1.38186	2.21094	1.9499	1.60711	1.65125	1.58181	1.77568	1.59966	2.03786	1.5552	1.9545	1.85121	1.24852	1.29679	1.0171	1.40223	1.03532	0.91593	1.23607	0.44857	1.2604	1.34053	2.29314	1.32258	2.63161	1.0661	1.89164
Sgsm1	3.25788	2.48934	1.99692	2.26333	2.03138	2.92994	2.98386	2.32198	1.8168	2.76635	2.89582	3.3784	2.73549	2.16399	2.42029	2.15573	2.40304	2.34094	2.21586	2.26433	2.25797	2.26337	2.42631	2.59865	2.45636	3.01725	2.646	3.07996
Olfr631	0	0	0	0	0	0.14031	0	0	0	0	0	0	0	0	0.04025	0	0	0	0	0	0	0	0	0	0	0	0	0.01432
Slc39a5	25.8193	15.3356	22.1792	21.4405	15.2913	13.833	14.0173	19.0693	5.62502	6.66212	9.11772	15.6968	7.9096	21.6935	12.3238	16.455	9.20626	15.1477	9.24979	18.6353	22.0104	23.3561	23.4502	6.42639	19.4031	20.7474	24.8506	19.6565
Med26	4.54891	4.00937	4.51335	3.71713	4.0707	3.23149	3.53679	3.76778	4.20298	4.09056	4.01898	4.31494	3.76007	4.60695	4.73579	5.40954	4.80794	4.9706	4.03274	3.13904	3.31938	3.89763	4.114	3.85904	3.86787	3.3903	4.23618	4.23762
Gm48095	0	0	0	0	0	0	0	0	0	0	0	0	0	0	0	0	0	0	0	0	0	0	0	0	0	0.10173	0	0
Gm10403	0	0	0	0	0	0	0	0	0	0	0	0.0312	0	0	0	0	0	0	0	0	0	0	0	0	0	0	0	0
Gm48600	0.055	0.01237	0	0.0231	0.03109	0.03608	0.01069	0.05465	0	0.02905	0.04058	0.03575	0.01267	0.03365	0	0.03003	0	0	0.05686	0.01152	0.01459	0.01136	0.04931	0.03306	0.02265	0.01812	0.03295	0.06136
Gm19198	0	0	0	0	0	0	0	0	0	0	0	0.06951	0	0	0	0	0	0	0	0	0	0	0	0	0	0	0	0
Zfp949	2.9274	2.29978	2.53265	2.85219	2.81586	2.35639	2.37212	1.75346	2.32231	1.67823	1.7252	2.60742	1.5125	1.94104	2.09957	2.01732	1.49986	2.24513	2.30233	2.06605	2.84973	3.47063	3.50718	2.29313	2.44705	3.24249	2.84737	2.49479
Gm48841	0	0	0	0	0	0	0	0	0	0	0	0	0	0	0	0	0.00904	0	0	0	0	0	0	0	0	0	0	0
Nt5e	2.11158	8.51027	16.9901	11.6196	9.46479	2.02156	2.70119	4.38997	3.47881	3.12723	2.96781	2.78796	3.53083	2.52667	5.37966	3.74989	5.03581	3.90904	6.70834	11.2457	13.783	13.6329	22.4681	6.13719	10.3281	8.88813	11.5062	9.24839
Syncrip	7.44667	9.43908	7.53676	9.15402	9.11013	8.45298	9.72528	6.52871	10.3691	12.0533	11.5408	8.42604	9.87494	7.48769	8.52136	9.27941	11.0379	10.6283	7.49721	5.69216	6.29128	5.04556	5.74759	10.5384	8.60469	7.71484	7.54025	7.9236
Snx14	9.08862	8.21306	9.11046	9.33064	10.0546	8.67695	9.02159	8.4434	7.27525	7.84221	8.27378	9.32901	9.00315	9.13393	10.2306	8.8096	9.65876	9.25787	7.34275	8.82025	8.04058	8.43655	7.86776	6.52363	9.37445	8.37651	8.44084	9.70933
Gm12367	0	0	0	0	0.02205	0.03199	0	0	0.03725	0.00515	0	0	0	0	0	0	0	0.02064	0	0	0	0.01007	0	0	0.01506	0	0.01594	0
Neil3	0.62341	0.96804	0.63681	0.60093	1.96806	2.01259	2.05908	1.20644	1.39152	2.2772	1.92556	2.31596	1.43076	2.01962	1.88033	2.05871	2.01597	2.14443	1.29076	1.44266	1.04981	1.09723	0.84507	2.38255	1.85389	1.78527	1.39883	1.31386
Myadml2os	0.10489	0	0	0	0	0.06451	0	0	0.10301	0	0	0.08948	0	0	0	0	0	0	0	0	0	0	0	0	0	0	0	0
Gm16344	0.19217	0.14151	0.0692	0.04954	0.0711	0.11175	0.03822	0.10741	0	0.08305	0.23205	0.06813	0.10869	0.24052	0.03288	0	0.06557	0.08317	0.04876	0.03294	0.10425	0.16241	0.11454	0	0.09712	0.25039	0	0.14911
AI847159	0.12175	0.03522	0	0.06576	0.0177	0.03423	0.02283	0	0.10249	0.03307	0	0.05087	0	0.03193	0.09819	0.04274	0	0	0	0.0246	0.05189	0.13743	0.07018	0.08554	0.15309	0	0.11937	0
Gm5855	1.10132	1.64613	1.97332	2.42911	1.54742	3.50937	2.40461	3.64641	2.51353	3.83945	2.91406	2.68957	4.50249	3.64864	3.02988	3.11871	4.2415	3.51546	3.88412	2.56121	3.14188	2.57418	3.04706	4.68401	2.26442	2.4882	1.85111	2.19073
Adgra3	7.33573	9.66553	11.8028	10.5545	11.7931	11.8759	9.39216	11.5987	7.73986	11.5657	12.4897	13.1679	13.6538	11.3895	14.8353	12.9829	13.2035	13.1922	11.3542	13.6939	13.3211	13.4038	13.373	10.1946	11.9339	10.7046	13.2568	11.7863
Cops8	3.8374	4.59902	3.98259	3.77283	3.96075	4.55453	3.5409	3.66698	4.37631	5.12611	3.60717	4.16149	4.65855	4.03335	3.80476	3.55035	3.94113	3.97324	3.59621	3.34229	3.63944	3.12108	3.44244	5.18822	4.31406	2.89876	3.86202	3.97078
Mndal	4.87828	7.33463	2.27886	2.19687	4.0268	2.40956	0.93757	0.76757	3.36452	3.68402	2.69357	1.5744	1.75256	1.28819	1.50166	1.55755	1.49736	1.62735	1.16544	0.94262	1.98112	1.68703	1.25207	2.97261	3.21962	1.89817	3.26265	4.35301
Rbpj-ps3	5.87979	6.79024	6.48993	6.26734	7.76074	5.21592	5.28623	3.03681	9.41308	6.85482	5.71967	6.60333	6.9929	4.74283	7.69549	6.61742	7.37937	8.59229	3.70314	3.11653	4.04697	4.50351	4.65663	9.62378	6.48658	3.69928	5.588	5.49409
Ccdc22	3.48287	4.31109	3.62669	3.88502	3.53961	4.80699	4.42459	4.34871	4.07574	5.15708	4.14691	4.77824	5.30101	4.67777	4.41968	3.10151	4.95416	4.59032	4.86087	4.07069	5.38153	4.68958	4.00875	5.85782	4.60382	5.02573	4.98521	5.38239
Gm1140	0	0	0	0	0	0	0	0	0	0	0	0	0	0	0	0	0	0	0.14657	0	0	0	0	0	0	0	0	0
Ablim2	2.01617	1.09546	0.9405	0.76747	0.68577	0.54858	0.56257	0.70132	1.00534	0.3749	0.54394	0.48671	0.59816	0.45104	0.6214	0.7446	0.46107	0.63991	0.50964	0.59883	0.66064	0.77825	1.11091	0.61521	0.75229	1.02907	0.96364	0.86209
2900011O08Rik	0.60581	0.49188	0.747	0.79415	0.42449	0.3487	0.26505	0.40887	0.88686	0.21736	0.1708	0.4012	0.35556	0.19933	0.27964	0.3511	0.22521	0.23944	0.3616	0.37718	0.38195	0.29753	0.28825	0.49471	0.61428	0.77958	0.38104	0.58537
Gm14044	0.52057	0.62011	2.12249	1.07099	0.43619	1.14508	6.61824	1.8142	0.54134	0.26203	0.74568	0.32841	0.50801	0.81507	5.53211	0.7901	0.34477	0.55398	0.79776	0.95271	0.40199	0.427	0.74132	0.69278	0.65258	0.60535	0.57045	0.76872
Gm8338	0	0	0	0	0.15346	0	0	0	0	0	0	0.07353	0	0	0	0	0	0	0.07017	0.28441	0	0	0.03804	0	0	0	0	0
Gm47776	0.25645	0	0	0	0	0	0	0	0	0	0	0	0	0	0	0	0	0.12209	0	0	0	0	0	0	0	0	0	0
Hspb8	17.4503	20.1708	22.1376	19.1825	22.0044	7.79175	10.804	8.29385	32.581	11.5927	11.1184	9.10237	9.86205	7.88587	10.898	12.1175	9.14788	7.95356	9.52887	7.96798	11.3593	12.5028	14.4159	22.3363	16.1038	19.1634	16.1734	13.5967
Disp3	0.01005	0.05595	0.12435	0.01899	0.0971	0.01977	0	0.01123	0.0592	0	0.02224	0.02204	0.01042	0.03919	0.04254	0	0	0	0.01869	0.00947	0	0.02335	0.05067	0.03953	0.03723	0.01986	0.0591	0.01513
Zfp729b	1.62341	2.41863	2.44049	2.6436	2.44184	1.97686	1.99414	1.46876	1.99231	1.77625	1.70972	1.84067	1.552	1.94711	1.88228	1.48647	1.77658	1.5404	1.3089	1.59952	1.95083	1.71057	1.74539	2.17803	2.37231	1.97451	1.5255	1.74317
Sox5	0.24375	0.16196	0.23287	0.27631	0.21216	0.09744	0.11997	0.02129	0.27867	0.09505	0.08431	0.10676	0.10366	0.04544	0.17201	0.12166	0.10899	0.14777	0.04075	0.02693	0.07727	0.13365	0.06819	0.31749	0.19762	0.12423	0.15963	0.10995
Pih1d2	0.43793	0.38923	0.27946	0.37717	0.46538	0.8667	0.54925	0.41339	0.34887	0.63845	0.75404	0.58354	0.69122	0.34389	0.46243	0.60982	0.71221	0.53282	0.60667	0.84871	0.56329	0.29855	0.48101	0.91898	0.39225	0.56273	0.37213	0.53748
Tmem150c	0.21684	0.35179	0.41966	0.32376	0.3886	0.26673	0.13152	0.13221	0.3509	0.16165	0.34093	0.197	0.21206	0.08142	0.2249	0.29367	0.12947	0.11262	0.18341	0.16262	0.27642	0.38712	0.18393	0.31509	0.42238	0.17049	0.45178	0.28949
C330018D20Rik	4.45395	4.38116	4.84207	4.71445	4.03632	4.75796	4.07141	5.57987	2.90654	4.08582	4.2411	3.54589	4.77624	4.63593	3.83635	5.00945	4.82243	4.08369	4.32137	4.6263	4.04213	3.61312	4.64647	3.13173	4.08765	4.27272	4.10129	3.97505
Megf10	0.30149	0.15982	0.19668	0.08717	0.06135	0.02094	0.07759	0.05551	0.15676	0.02698	0.08834	0.06225	0.03678	0.00651	0.06008	0.04358	0.02995	0.04391	0.066	0.07357	0.0635	0.07584	0.08587	0.11165	0.06573	0.19984	0.07999	0.06767
Lmnb1	14.076	20.878	17.2738	15.219	25.2817	35.3025	28.8713	26.495	35.8275	51.5824	48.1174	38.5859	46.7034	33.215	31.7768	33.5164	39.3733	35.8038	34.6855	20.8039	21.8833	20.4702	14.2405	53.2422	31.2401	32.0334	27.0585	26.6542
Slc12a2	69.8059	47.411	43.3237	50.4928	43.5811	58.0192	74.1462	45.0343	38.0205	59.8655	66.0571	67.8127	61.3113	46.7673	44.3729	54.1472	55.4024	62.3832	41.5822	46.0066	42.5769	42.0088	47.3885	56.5734	65.8723	55.9921	55.7837	74.0193
Prrc1	12.3963	13.8305	14.4683	12.5021	15.6035	15.776	13.5962	13.0221	12.466	14.4726	15.2045	15.4026	14.0537	12.456	16.5735	14.1275	12.2916	14.3253	12.4518	11.6658	14.9811	14.3785	14.1377	11.8767	15.2557	13.4789	14.5415	17.3663
Gm19680	1.40226	1.99692	1.70204	1.60772	2.16312	2.6263	2.47776	1.39558	2.04359	2.44286	2.63362	1.86115	2.79537	1.90982	2.33243	2.17865	2.20692	1.87788	1.26262	1.72294	1.83542	1.85865	1.48747	2.62516	1.65973	2.06565	1.97804	2.06217
Gm42938	0.05107	0.05171	0.10115	0.04828	0.03897	0	0	0	0	0	0.05653	0.01245	0.09268	0	0.02403	0	0	0	0	0.07223	0	0	0.10304	0.05024	0.04732	0.02524	0	0
Mdh2	72.7239	67.7523	75.9832	74.3378	76.7812	110.731	91.7687	105.77	68.1221	103.274	108.514	105.513	110.764	101.652	99.5319	93.9334	106.541	101.484	98.4491	90.1137	99.2223	91.2086	68.3955	91.5601	83.0109	86.404	90.1232	81.9283
Psma4	41.3754	54.3733	43.3144	50.1444	46.8928	63.0977	60.477	59.8089	49.638	59.7556	63.2498	50.7695	56.004	64.1575	45.8824	51.894	62.1105	49.2455	61.3406	54.5928	49.5365	45.4543	43.5707	62.8431	52.3844	53.8843	45.1824	46.7148
Gm37142	0	0	0	0	0	0	0	0	0	0	0	0	0	0	0	0	0	0	0	0	0	0	0	0	0	0	0	0
Gm47920	0.51932	0.33803	0.62442	0.40324	0.34911	0.40154	0.58425	0.53905	0.61934	0.31742	0.06159	0.35263	0.40386	0.23833	0.32286	0.31904	0.13922	0.49448	0.41417	0.63825	0.75257	0.72417	0.82318	0.42873	0.57571	0.67831	0.77286	0.50286
Ece1	38.7599	27.2559	28.8896	27.7597	31.7268	21.7092	23.8323	17.7865	34.5796	21.3949	20.3478	30.9315	18.188	21.1655	24.4904	22.2408	19.339	27.2786	14.5114	18.3883	22.5149	26.4096	25.272	23.5543	26.0905	24.1771	25.3749	28.7706
Dtnbp1	5.09255	6.65459	5.60977	6.12577	6.69817	5.29686	7.01665	4.82666	10.7496	5.37256	5.57995	6.31123	5.72959	5.61438	6.77138	6.0315	6.29728	4.79654	5.51718	3.95318	6.67783	7.73444	5.92946	7.17259	6.85166	5.72322	6.72466	6.04651
Fam219b	5.14791	5.24834	5.39159	4.46799	7.06942	5.86876	4.64032	5.04081	5.38253	6.40804	6.69934	5.70656	5.76532	5.27844	5.62824	6.34142	5.42076	5.62363	6.03571	5.5725	5.5033	5.96866	5.43425	5.80079	5.25879	5.63623	5.47777	6.25571
Wipi1	5.88174	4.71408	5.12333	5.2195	6.30022	5.14051	5.97228	2.75832	9.55965	4.43841	4.425	7.22356	4.05504	4.447	7.15817	5.8462	4.3362	7.06923	3.50302	4.59135	6.14517	6.69413	4.85907	5.17492	5.45845	4.31658	5.34082	6.2989
Git2	2.49286	2.74043	2.98364	2.38549	3.35456	2.04196	1.67978	1.53696	2.73635	2.39716	2.09085	2.36211	2.13192	1.92335	2.59859	2.43714	1.90324	2.1807	1.38418	1.57057	1.56936	1.99422	1.86882	2.7266	2.71741	2.037	2.52379	2.48264
Lman1	11.9883	12.7007	12.4712	14.1557	14.8196	20.3885	16.218	10.6779	15.5297	18.5013	17.0178	17.9773	16.858	12.4281	14.8824	14.2077	15.6571	16.9242	9.1281	8.63752	10.1258	10.585	8.40783	17.1371	15.751	11.166	11.0843	15.0804
Gm11930	0	0	0	0	0	0	0	0	0	0	0	0	0	0	0	0	0	0	0	0	0	0	0	0	0	0	0	0
Gm13213	0	0.05848	0	0	0	0	0	0	0	0.05491	0	0	0	0	0	0	0	0	0	0	0	0	0	0.05681	0	0	0	0
Inhbe	0	0	0	0	0	0	0.00901	0	0	0.00979	0	0.01004	0	0	0	0	0	0.0098	0	0	0	0	0	0	0	0	0	0.01034
Dlgap2	0.04897	0.03606	0.00882	0.03367	0.10871	0	0.01558	0	0.00875	0.00847	0.00493	0.00868	0.01846	0.04086	0.03351	0.01641	0.02924	0	0.01657	0.01679	0.01063	0.03311	0.00898	0.00876	0	0.05281	0.0131	0.05365
Rnf152	1.97007	2.16533	2.73233	1.74549	2.09098	0.56361	0.66119	0.64023	0.7437	0.98995	0.97312	0.7774	0.76852	1.2472	1.55785	1.19254	1.13344	1.30301	0.63738	0.91206	1.7844	2.47274	1.99208	1.83054	1.7496	1.4573	2.62685	1.59324
Adamts12	0.4863	0.24112	0.21594	0.23577	0.2678	0.42552	0.32134	0.12329	1.05124	0.63754	0.6118	0.46559	0.37038	0.18636	0.47409	0.49586	0.53271	0.46423	0.08979	0.10635	0.23633	0.29245	0.15298	1.19586	0.36581	0.29857	0.29493	0.47825
Olfr77	0.03546	0	0.06883	0.03621	0.04763	0.0335	0.0422	0.03806	0.06827	0.03777	0.04083	0.02905	0.06325	0.03906	0.03737	0.04706	0.04792	0	0.05676	0.03879	0.06941	0.06066	0.05438	0.05581	0.07624	0.02804	0.06676	0
Fam71e1	0.46389	0.46327	0.29574	0.49256	0.23276	0.0938	0.2113	0.33386	0.51177	0.21751	0.28839	0.09913	0.32286	0.09915	0.21526	0.63243	0.27426	0.4417	0.31337	0.23366	0.51569	0.28946	0.48716	0.11876	0.1472	0.52133	0.34268	0.58706
Sv2c	1.88666	0.95873	0.98508	0.92439	0.75808	0.293	1.25328	0.42117	0.95073	0.32737	0.41548	0.7856	0.29117	0.4844	0.55368	0.68312	0.35218	0.70675	0.39389	0.455	0.48164	0.73986	0.74444	0.64127	0.72697	0.76017	0.7236	1.05282
Nbeal2	7.52731	8.71398	9.13741	6.9217	9.26802	6.54174	6.24933	5.86794	6.18694	7.41977	8.07652	8.28336	6.71453	5.77405	6.89807	6.63806	6.03954	7.21775	4.60824	4.54253	5.72264	5.85487	5.64478	8.07781	7.81618	6.48723	7.64298	9.3008
4931428F04Rik	0.92719	0.76749	1.05212	0.68772	1.09142	0.85914	0.88237	0.91919	1.007	1.47677	1.38586	0.83472	0.95787	1.04668	0.73233	1.19741	0.962	0.79907	0.90991	0.86139	0.48461	1.14191	1.18102	1.09509	0.66471	0.89974	1.10483	1.31161
Fmr1	10.1079	12.7109	10.5394	9.22855	12.6982	10.1392	9.45641	7.92006	9.43397	10.9415	10.955	10.4222	10.3936	10.4516	10.6285	10.1196	10.4606	10.5358	9.49846	9.16992	9.70897	9.38381	9.76777	11.725	10.7179	11.2827	10.9493	10.7662
Adamtsl1	1.03889	0.42011	0.49365	0.43173	0.51706	0.31229	0.24016	0.11026	0.84132	0.37309	0.35127	0.37945	0.35796	0.35327	0.53467	0.34513	0.35308	0.45836	0.14365	0.12736	0.34546	0.37575	0.27794	0.55366	0.5265	0.44297	0.30905	0.34666
Adad2	0.04264	0	0	0	0	0	0	0	0	0	0	0	0	0	0	0	0	0	0	0	0	0	0	0	0	0	0	0
Gm10154	20.6091	35.3923	27.9878	37.5735	28.9158	29.2606	38.7396	25.026	29.0891	34.0061	34.8811	29.0662	30.2295	34.1409	31.3618	39.8117	44.804	31.9938	28.3134	37.0015	37.3312	38.6052	32.7624	46.9337	64.775	34.0151	30.708	31.4499
Rit2	0.77633	0.57028	0.76269	0.68205	0.42127	0.17976	0.37562	0.22461	0.57409	0.25183	0.15164	0.37995	0.29673	0.17325	0.17188	0.16833	0.21995	0.12175	0.19829	0.26694	0.2507	0.31415	0.48214	0.44021	0.4457	0.71319	0.54028	0.28737
Lypd3	0.06641	0	0	0	0	0.22872	0.4358	0.24125	0.40762	0.15784	0	0.22661	0.17214	0.21332	0.09373	0.12239	0.18691	0.12646	0.12357	0.06261	0.07925	0.0463	0	0.06532	0	0.19691	0	0.23339
Phex	0.08703	0.01762	0.04309	0.02468	0.02657	0.00856	0.00762	0.0073	0.03419	0.01655	0.00963	0.00849	0	0.04393	0.00819	0.01337	0	0.01865	0	0	0	0.00405	0	0.00856	0	0.02581	0	0.00437
Syt4	1.89826	1.12623	1.79974	1.49587	1.17812	0.58354	1.11144	0.90213	3.05325	0.63053	0.61364	0.97158	0.62577	0.54105	0.57117	0.61218	0.40164	0.65483	0.87168	0.82372	1.02593	0.88397	1.15737	1.91898	1.17041	1.49481	1.08369	1.1451
Gm15631	0	0	0	0	0	0	0.059	0	0	0	0	0	0	0	0	0	0	0	0	0	0	0	0	0	0	0	0	0
Gm15596	0.03492	0	0.03458	0.0165	0	0	0	0	0.03429	0.0332	0.03865	0.05107	0.05431	0	0	0.10726	0	0.03325	0	0.01646	0.04167	0.03246	0	0.03435	0	0	0.17118	0.03506
Pisd-ps1	1.93983	2.88704	3.40962	1.34763	3.72544	2.4839	1.26793	1.6372	2.24947	2.88876	2.56106	3.09903	1.55901	1.8305	2.00852	1.73251	1.23529	1.83963	2.06583	1.8656	1.38529	2.46236	2.71897	2.1763	2.80074	3.61148	3.2692	2.66759
Mir8111	0	0	0	0	0	0	0	0	0	0	0	0	0	0	0	0	0	0	0	0	0	0	0	0	0	0	0	0
Gm27285	0	0	0	0	0	0	0	0	0	0	0	0	0	0	0	0	0.10112	0	0	0	0	0	0	0	0	0	0	0
Gm22152	0	0	0	0	0	0	0	0	0	0	0	0	0	0	0	0	0	0	0	0	0	0	0	0	0	0	0	0
Gm19710	0.57604	0.63881	0.58397	0.20743	0.5861	0.20245	0.19202	0.36796	0.1347	0.39121	0.45544	0.3878	0.41241	0.214	0.27101	0.35388	0.39892	0.14365	0.12761	0.31034	0.34373	0.3825	0.51188	0.13491	0.66082	0.55582	0.37653	0.35808
Gm13056	0.38831	0.66348	0.96125	0.64235	0.59263	2.00614	1.529	1.62775	2.09753	2.19211	1.50434	0.85185	2.06347	0.71281	1.71269	2.02768	1.79887	0.46217	0.63227	1.07541	0.46341	0.81221	0.95474	2.67369	1.43917	2.01504	0.85663	0.51177
2210414B05Rik	0	0.04768	0.18652	0.05935	0	0	0	0	0	0	0	0.04591	0	0	0	0.07715	0	0	0	0	0	0	0	0	0	0	0	0.1261
Gm13524	0	0.06281	0	0	0	0.08139	0	0	0	0.15727	0.06866	0	0	0	0	0	0.194	0	0	0.07798	0.04935	0.05766	0.06257	0	0.32569	0	0.08109	0.12457
Firre	13.4588	9.16061	10.081	5.92731	8.87925	5.7835	4.33803	4.42866	6.42414	3.68476	4.4679	5.46478	4.02357	5.69742	4.07763	5.47339	2.29071	5.24676	4.43825	6.27174	4.04272	4.82477	12.3689	4.62512	5.71007	7.55471	9.62073	10.6598
Gm16150	0.04503	0	0	0	0	0	0	0.06711	0	0	0.04984	0	0	0	0	0	0	0	0	0	0	0	0	0	0	0	0.04415	0
Gm13115	0	0	0	0	0	0	0	0	0	0	0	0	0	0	0	0	0	0	0	0	0	0	0	0	0	0	0	0
Foxd2os	11.9259	6.64167	8.43738	6.97102	5.74524	7.25714	9.88189	5.07814	5.52491	3.56034	4.19655	12.1162	5.37506	6.4414	6.47568	6.98482	4.19854	7.63636	5.73578	5.72797	5.58358	4.71253	6.22258	3.64997	6.65213	7.81392	5.94016	9.33654
Gm43830	0	0.02598	0.02541	0	0	0.01262	0	0.05736	0	0	0	0	0	0	0	0	0	0	0	0	0	0.02385	0.01294	0.02524	0	0	0	0
Gm27402	0	0	0.22589	0	0	0	0	0	0	0	0	0	0	0	0	0	0	0	0	0	0	0	0	0	0	0	0	0
Gm27163	0	0	0	0	0	0	0	0	0	0	0	0.06526	0	0	0	0	0	0	0	0	0	0	0	0	0	0	0	0
Gm27403	0	0	0	0.18138	0	0	0	0	0.06282	0	0	0	0	0	0	0	0	0	0	0.18091	0	0	0.19356	0	0.47412	0	0.12543	0
Gm13024	0	0	0.13214	0	0.07759	0.52528	0.21686	0.46883	0.07489	0.74315	0.94956	0.91077	0.96858	0.7524	1.05834	0.70269	1.48459	0.68978	0.39023	0.97057	0.31851	0.23039	0.32691	0.4688	0.30029	0.18843	0.35514	0.09572
Gm22154	0.31346	0.52898	0	0.29631	0.21262	0.20565	0.73143	0.1168	0.61572	0.99345	0.23131	0.50937	0.32502	0.57542	0	0	0.39214	0.49745	0	0.09851	0.49879	0.2914	0	0.51389	0.38726	0.5164	0.20489	0.31477
n-R5s54	0	0	0	0	0	0	0	0	0.36009	0	0.13528	0	0.12672	0	0	0	0	0	0	0	0	0	0	0	0	0	0	0.36816
Rnu1b6	0	0	0	0	0	0	0.1443	0	0	0.1568	0	0	0	0	0	0	0	0	0	0	0	0	0	0.08111	0.1528	0	0	0
Gm22158	0	0.43998	0	0	0	0	0	0	0	0	0	0	0	0	0	0	0	0	0	0	0	0	0	0.42743	0	0	0	0
Gm22163	0	0	0	0	0.20632	0	0	0	0	0	0	0	0	0	0	0	0	0	0	0	0	0	0	0	0	0	0	0
Gm9497	0.02544	0	0	0	0	0.05007	0.02226	0	0	0	0	0	0.07914	0	0	0	0	0	0	0	0	0	0	0	0	0	0	0
5730455P16Rik	2.86365	2.8795	2.95313	2.78175	3.00281	2.84863	3.38388	1.83598	4.26453	3.36241	3.66411	3.39841	2.9927	2.85151	3.11745	3.35176	3.04488	3.35923	2.13576	2.06287	2.18613	2.93544	2.72319	3.00589	2.69789	3.05128	2.95739	3.63064
Gm43773	0	0.08334	0.15046	0	0	0.00623	0.04986	0	0.01865	0.07223	0.03504	0	0.13129	0.02905	0.02383	0	0.02376	0.05425	0.04713	0.01194	0.068	0.07651	0	0.05605	0.07039	0.03129	0.02483	0.05086
C030032O16Rik	0.09559	0.07743	0.24609	0	0.0389	0	0	0.08548	0	0.01818	0	0.01864	0.1784	0.10528	0.16189	0.07047	0	0.0182	0.05336	0.07209	0.02281	0	0.07713	0	0.07085	0.07558	0	0.09598
Gm43820	0.09	0.02485	0.06481	0.0232	0.01665	0	0.02148	0.01829	0.08035	0.03112	0.01811	0.09572	0.01697	0.04506	0.04619	0.0201	0	0	0	0.04243	0.13181	0.01521	0.03301	0.0161	0.03032	0	0.03209	0.03286
Gm7902	2.52943	1.72694	2.74793	1.77617	1.26474	1.13789	0.63237	0.66244	0.95111	1.27806	0.71994	1.57836	1.0341	1.02151	0.91122	0.58605	0.86793	0.92209	0.55138	0.50421	0.70723	1.41086	1.28302	0.69666	1.15176	0.98579	1.27545	1.26272
Smim20	6.88392	6.05544	6.22003	6.88079	6.5445	11.0574	8.78214	15.4113	6.40507	8.20044	7.81238	8.57438	8.80635	8.0113	9.01428	11.9384	8.44547	8.08244	7.85415	7.72789	11.5959	8.85781	7.87887	10.673	6.97571	9.13445	10.025	7.31888
Obscn	0.03031	0.03309	0.06003	0.02418	0.02988	0.01958	0.01948	0.01059	0.02698	0.02702	0.01153	0.02263	0.02652	0.00826	0.01827	0.01222	0.01333	0.00722	0.01058	0.00804	0	0.01057	0.01624	0.0205	0.02282	0.03839	0.01347	0.01522
Gm20760	0	0	0	0	0	0.04157	0.14787	0	0	0	0	0	0	0.01939	0.03975	0	0.03964	0	0.05896	0	0	0	0	0	0	0.02088	0	0.04242
Trav12n-3	0	0.11779	0	0	0	0	0	0	0	0	0	0	0.08041	0	0	0	0	0.07384	0	0	0	0	0	0	0.07186	0	0	0
Gm379	1.71098	2.99663	1.99946	2.84128	2.0702	4.82364	4.38353	6.11689	3.64845	4.61653	5.08439	6.02655	4.619	4.83856	6.43972	4.18552	5.04737	4.8434	5.57901	9.01022	3.16404	3.0092	6.0017	3.8815	2.59938	2.04163	2.35766	5.06141
Zfp853	0.06975	0	0.09496	0	0	0.03432	0.00763	0	0.15413	0.06631	0.06273	0.051	0.02712	0	0	0	0	0	0	0	0	0.03242	0.01759	0	0	0	0.03419	0.08755
Mir3470b	0	0.11	0	0	0	0	0	0.36431	0	0	0.12024	0	0	0	0.10222	0	0	0	0	0	0	0	0	0	0	0.10738	0.42605	0
Mapkapk2	39.9653	43.9344	45.8621	40.8627	45.5632	45.2861	40.5789	39.5679	69.8864	55.4849	53.8623	46.049	48.9531	42.6474	47.3037	43.6401	46.8347	42.931	41.9928	38.8804	43.0916	49.1871	42.32	60.4793	45.9889	45.9677	46.7754	46.527
Il10	0.04179	0.6242	0.24831	0.71114	0.97807	0.48327	0.47543	0.18688	3.40699	0.47686	0.72863	0.22412	0.30335	0.08631	0.11798	0.25676	0.15686	0.0398	0.03889	0	0.19951	0.17484	0.04216	0.72973	0.61961	0.22721	0.44052	0.29378
Dyrk3	0.27565	0.61055	0.42222	0.37049	0.5434	0.57643	0.36934	0.54405	0.57529	0.78216	0.51488	0.51232	0.46445	0.30044	0.34448	0.29635	0.5011	0.3732	0.24445	0.27613	0.19532	0.24024	0.10427	0.78377	0.49486	0.28098	0.28716	0.54495
Il19	0	0	0	0	0	0.04689	0.08339	0.05327	1.3104	0	0	0	0	0	0	0	0	0	0.04434	0	0	0.0443	0	0.16405	0.04415	0	0	0
Lnx2	8.3683	9.23047	9.31532	8.3135	9.20508	6.66247	7.12005	6.56087	7.37801	7.37102	7.25789	8.13562	7.69585	8.27351	9.61224	8.59529	8.47718	9.03197	6.36921	7.17036	6.54199	7.70682	6.18998	7.82369	8.39391	6.68908	7.76017	8.17989
Gm14760	43.9409	53.9809	58.6916	52.2601	57.0177	119.988	114.017	116.388	111.179	136.2	129.502	98.4954	148.319	125.406	122.683	113.954	161.104	126.705	111.23	115.86	87.4648	80.7931	67.7773	144.316	100.878	88.4095	72.7986	76.8826
Gm12247	1.00105	1.7376	0.80917	0.86902	0.99774	0.82427	0.73293	0.50242	1.40452	1.43739	1.13066	1.67318	1.1227	0.8813	0.59591	1.28016	0.44087	0.46686	0.66529	0.82823	0.78019	1.1775	1.23645	1.48706	1.13577	0.9087	1.86285	1.86682
Gm15173	0	0	0	0	0	0	0	0	0	0	0	0	0.26222	0	0	0	0	0	0	0.0298	0	0	0	0	0	0	0	0
Gm13082	0	0	0.09664	0.04613	0.1986	0.09604	0.0427	0.1091	0.23963	0.13919	0	0.09516	0.0506	0.17916	0.09183	0.35974	0.04578	0	0.0454	0.18403	0.05824	0.18146	0.04922	0.048	0.18086	0	0.50237	0
Gm8802	0.03699	0	0	0	0	0	0	0	0	0	0	0	0	0	0.06962	0.04545	0	0	0	0	0	0	0.05597	0	0	0	0	0
Gm16089	4.92925	5.7335	5.88937	6.1613	4.80807	5.81285	4.91918	5.14582	3.2808	3.64089	4.64444	5.32234	5.61791	7.25379	5.05978	4.0543	5.84797	2.59887	4.88957	7.22063	3.06286	4.4309	4.06814	4.72841	5.20897	5.19439	5.512	4.04979
Tmem61	0	0	0	0	0	0	0	0	0	0	0	0	0	0	0.01281	0	0	0	0	0	0	0	0	0	0	0.01346	0	0
Gm15556	0.18581	0.25085	0	0	0.25207	0.1219	0.14452	0.09231	0.06083	0.05889	0.11426	0.28181	0	0	0.03885	0	0	0.07863	0.03842	0.17518	0	0	0.0833	0.04062	0.09565	0.08163	0.08097	0.06219
2610307P16Rik	0.17042	0.13468	0.14817	0.08251	0.06767	0.08999	0.04365	0.04646	0.11022	0.11066	0.03681	0.01621	0	0.02671	0	0.03575	0	0.09499	0.01547	0	0.04961	0.04637	0.06289	0.10631	0.04622	0.13147	0.16709	0.04174
Cd63-ps	35.7135	33.1675	36.618	35.8144	28.363	33.482	35.2197	32.91	37.9638	26.3706	26.8559	29.2688	28.9043	35.45	31.0284	32.3094	27.4905	28.8368	33.8986	31.4291	32.6519	31.6443	37.6971	30.0977	37.3089	38.4549	34.2952	35.1866
4930442H23Rik	0.02199	0.17811	0	0.02079	0.04474	0	0.07696	0	0.04319	0.11499	0.04868	0.08575	0	0.08073	0.06207	0.05403	0.10315	0.06281	0	0.2384	0	0.10221	0	0.21629	0.13243	0.0326	0.08624	0
Rpia	6.10449	8.31977	7.35471	6.7941	8.91898	7.38714	5.32814	5.0822	4.53293	7.66671	7.34499	7.12976	6.93609	7.25101	7.44071	7.38114	6.67173	7.03338	5.79865	5.1196	6.86453	6.33263	5.45427	7.58996	8.37783	7.3139	7.61306	6.9147
Pate1	0	0	0	0	0	0	0	0	0	0	0.01665	0	0	0	0	0	0	0	0	0	0	0	0	0	0	0	0	0
Gm15538	0.5685	0.61991	0.25981	0	0.17798	0.38731	0.34439	0	0.0859	0.45737	0.77448	0.12791	0.31741	0.76263	0.04115	0.48358	0.32825	0.41639	0.04069	0.20615	0.20876	0.48785	0.13234	0.25809	0.36468	0.43226	0.25726	0.3513
Mcmdc2	0	0	0.02749	0.0175	0	0	0.01215	0	0	0	0	0.0203	0	0	0	0	0	0	0.00861	0	0	0	0.00934	0.02048	0	0.02744	0	0.00697
Gm5276	0.02615	0	0.05178	0.07415	0.05321	0.05146	0.20591	0.11691	0.02568	0.1243	0.23153	0.12746	0.16267	0.16799	0.12301	0.16063	0.04906	0	0.29193	0.02465	0.24963	0.02431	0.1055	0.23147	0.07268	0.18091	0.15382	0.18379
Gm23382	0	0.13326	0	0.12441	0	0	0	0.29425	0	0.12514	0	0.25665	0.68234	0	0	0	0	0	0	0.12409	0.31414	0	0	0	0	0.26018	0.51617	0.26432
Hoxc9	0.11829	0	0	0.0213	0.02292	0	0.01972	0	0.09958	0	0	0	0.02336	0.01551	0	0	0	0	0	0	0	0	0	0	0	0	0	0.04525
Acaa1a	26.5136	15.1562	17.6375	15.6766	14.9207	11.8097	11.4562	14.5313	11.2992	12.3391	12.2264	14.3857	11.9933	15.3241	13.2267	14.6613	11.961	14.5951	13.3358	15.2	15.732	19.4848	20.5041	12.6282	14.6394	16.4261	15.5063	15.3297
Gm28035	0.36497	0.53305	0.39976	0.28088	0.44363	0.71513	0.20913	0.53434	1.32593	0.06756	0.38967	0.13856	0.09377	0.04447	0.07902	0.1508	0.21212	0.19067	0.03306	0.54811	0.04625	0.18616	0.23131	0.15567	0.15262	0.20112	0.29134	0.13946
Mir6374	0	0	0	0	0	0	0	0	0	0	0	0	0	0	0	0	0	0	0.23805	0	0	0	0	0	0.23706	0.12644	0	0
AC153891.1	0	0.29885	0	0	0	0	0	0	0.07247	0	0	0	0	0	0	0	0	0	0	0	0	0	0	0	0.13674	0	0	0
Gm42547	1.93533	2.59453	2.87274	2.37789	2.48614	1.52856	1.45063	1.57923	1.17867	1.20616	1.22866	1.08226	1.14722	1.74986	1.80068	1.54983	1.35933	1.81874	1.16022	1.51883	1.30321	1.49761	1.51594	2.1341	3.29924	1.91295	1.91167	2.31251
Zakit	0	0	0	0	0.09043	0	0	0	0.08729	0	0.04919	0	0.04608	0	0	0	0	0	0	0	0	0	0	0	0	0	0	0
Gm38026	0	0	0.02795	0	0	0	0.03704	0	0	0	0.03124	0.01376	0.01463	0.01295	0.00996	0	0	0	0	0	0	0	0	0.01388	0	0	0.01384	0
9030607J07Rik	0.6076	0.08545	0.10863	0.2792	0.09445	0.11626	0.11076	0.1981	0.11603	0.25675	0.03736	0.23861	0.09625	0.24011	0.22233	0.1659	0.06334	0.21695	0.12563	0.40577	0.24171	0.40794	0.52776	0.06641	0.22676	0.3837	0.2234	0.21185
Gm43105	0	0	0	0.05638	0.12137	0.11738	0.05219	0	0	0	0	0	0	0	0	0	0.05596	0	0	0	0	0	0	0	0.05526	0	0.05848	0.11978
Gm2762	0.0075	0.02025	0	0.00945	0.02035	0	0	0	0.00982	0	0	0	0	0.00918	0	0	0	0	0	0	0	0	0	0	0	0	0	0
AI593442	0.01881	0.01904	0.00931	0.02666	0	0.07402	0.04525	0.06306	0.03694	0.2235	0.24978	0.04584	0.12187	0.0863	0.22118	0.09242	0.17203	0.06267	0.17497	0.20832	0.01683	0.03933	0.06639	0.04624	0.01307	0.03718	0.00922	0.01416
Foxd1	0.02162	0	0.02676	0.0511	0	0.01064	0	0.01813	0.04247	0	0	0.01054	0	0.01985	0	0	0	0	0.04024	0.0051	0.05161	0	0	0.01064	0	0.01069	0.0106	0.02171
Gm2606	39.7111	42.906	45.7468	45.5826	47.5346	101.843	91.6096	106.694	85.0199	105.582	102.215	76.9835	119.66	102.186	94.7321	92.6994	127.452	93.8985	105.215	96.1046	75.4813	70.976	58.7831	114.081	67.1222	77.2212	61.7719	60.4522
Spats2	3.78409	2.97371	3.20747	3.01171	2.72452	4.33845	4.70365	3.68037	4.57789	4.43495	5.00492	4.77137	4.44725	3.55858	3.98575	3.78809	3.82472	4.43507	3.66613	3.21997	3.10053	3.44986	3.06971	5.63068	3.53084	4.07858	3.22809	3.8899
Mterf2	2.85163	1.74825	2.71536	2.17123	2.71064	3.70573	2.60462	4.01735	2.77766	2.98614	0.63993	3.18405	3.30513	3.37745	3.49186	4.08927	3.74576	2.79707	3.04579	3.04209	3.49642	3.81303	3.31778	3.14313	2.83768	3.12756	2.84956	2.80073
Prss58	0	0	0	0	0	0	0	0	0	0	0	0	0	0	0	0	0.05247	0	0	0	0	0	0	0	0	0	0	0
Ighv2-9	56.226	198.97	330.566	411.001	139.191	99.4978	29.248	8.11537	391.006	107.889	126.731	57.9537	77.3537	22.8707	47.9955	62.9507	56.2307	298.07	12.0672	11.9068	66.2887	88.6506	23.3041	208.059	102.092	18.7994	99.69	42.5632
Apoa4	0.22625	0.3818	0.22403	0.25664	0.21485	0.02969	0.0264	0	1.38506	0.02868	0	0	0.06256	0	0.02838	0.14826	0.08491	0.11489	0.05614	0	0.288	0.05609	0.06086	0.08902	0.02795	0.02982	0	0.21204
Igkv9-124	5.70004	14.9587	159.303	23.2751	22.0935	32.0528	22.7328	3.641	110.44	30.047	71.2904	10.5857	24.2441	8.79073	22.8036	16.2461	22.6292	21.525	6.3137	3.36333	40.0284	18.348	6.61015	26.699	38.8745	4.17769	15.2074	11.8368
Gm22170	0	0	0	0	0	0	0	0	0	0	0	0	0	0	0	0	0	0	0	0	0	0	0	0	0.11853	0	0	0
Vmn2r26	0	0	0	0	0	0	0	0	0	0	0	0	0	0	0	0.0262	0.02	0	0	0	0	0	0	0.02097	0	0	0	0
Gm22171	0.12443	0	0	0	0	0	0	0	0.12221	0	0	0.12132	0	0	0	0	0.2335	0.11848	0	0.23464	0	0	0	0.1224	0	0.123	0	0
Gm22174	0	0	0	0	0	0	0	0	0	0	0	0	0	0	0	0	0	0	0	0	0	0	0	0	0	0	0	0
Gm9877	0	0	0	0	0	0	0	0	0	0	0	0	0	0.03826	0	0	0	0	0	0	0	0	0.01577	0	0	0	0	0
Ldah	3.77415	5.38269	4.17734	5.36735	5.46423	8.22364	6.64102	5.63429	5.48821	6.15666	7.58059	6.98827	7.77025	5.87962	7.4555	6.11222	6.42394	6.99257	4.65478	7.23682	5.01005	4.87222	1.58941	6.30667	4.94829	5.13594	5.31708	5.86182
4931403G20Rik	0.14502	0.08973	0.11168	0.04569	0.04918	0.00793	0.0141	0	0.03165	0.12256	0.16943	0.09426	0.08354	0	0.03032	0.07919	0.12094	0.03068	0.02998	0.01519	0	0.01498	0.04063	0.00792	0.02986	0.06371	0.06319	0.00809
Tnfsf12	8.07718	7.72101	9.19677	8.26713	8.88926	5.90359	4.60112	3.39346	9.21063	6.76912	6.69036	7.46119	5.41474	4.56092	7.9572	5.70585	5.45916	5.21326	3.75764	4.14833	3.39644	7.4416	6.7987	5.95435	6.82271	6.25129	7.1399	6.84062
Cdkn1c	4.81323	2.42658	3.68919	3.02686	1.75537	2.14697	3.68302	2.40881	4.79975	2.08713	1.99881	1.84573	1.78191	2.60015	2.26133	2.3507	2.469	2.67822	1.70516	2.01264	1.77853	1.70369	1.67932	1.83569	2.66219	2.64089	1.96141	2.64244
A330048O09Rik	0.12221	0	0	0	0.1658	0	0.14259	0.09108	0.16004	0	0	0	0	0	0	0	0	0	0	0	0.24308	0	0.10273	0	0.07549	0	0	0
Gm16897	0.26365	0.20578	0.20124	0.11423	0.2962	0.24864	0.11054	0.11666	0.33986	0.39168	0.36479	0.2035	0.14808	0.24703	0.32044	0.41167	0.35044	0.19874	0.16354	0.17607	0.17043	0.27063	0.13297	0.33498	0.17304	0.33118	0.517	0.26475
Carmn	1.29512	0.87223	1.4589	0.8536	2.2486	0.65478	0.54583	0.32541	2.02466	1.1636	1.45984	1.07738	0.5544	0.95424	0.79938	0.89783	0.42363	0.27152	1.33216	0.81216	0.95714	0.62408	1.31838	1.81156	1.37066	2.39586	1.84066	1.62264
Gdf7	0.42324	0.43828	0.45718	0.71831	0.4502	0.15145	0.13467	0.04301	0.57627	0.28351	0.17035	0.49706	0.07979	0.14126	0.27153	0.07091	0.16245	0.17402	0.0358	0.17231	0.06888	0.14307	0.37841	0.15139	0.2139	0.80816	0.36781	0.62783
Gpr160	6.65773	4.30831	3.49181	3.99457	3.54183	7.34513	5.86815	6.86312	4.6242	5.702	4.76711	5.05471	4.33132	5.30826	6.57836	4.81419	5.18322	6.28687	5.37204	7.26304	4.40554	5.72563	5.24255	2.91767	3.90653	7.89626	3.21623	4.49379
1700028E10Rik	0.15413	0.13005	0.13892	0.09153	0.12264	0.0875	0.14351	0.09277	0.26005	0.16345	0.09842	0.24661	0.15776	0.06166	0.15618	0.15538	0.1409	0.1016	0.13054	0.11737	0.15564	0.16349	0.11959	0.2002	0.14647	0.07422	0.24605	0.14683
Tmem147os	1.85598	1.10601	1.80906	0.82238	1.59332	0.67539	0.76972	1.01573	1.74686	1.19481	0.79178	1.16868	0.872	0.5767	0.90957	0.80764	0.68929	0.50623	0.70154	0.59239	0.56527	1.39288	0.94582	0.71313	1.12855	0.8886	1.11838	2.08695
Prrt1	2.58799	1.38834	2.06302	1.36345	1.15956	0.78856	0.72195	0.34503	2.0812	1.04407	1.14978	0.67133	0.80626	0.61563	0.80985	0.92622	0.46781	1.14167	0.86708	0.70513	0.76505	1.10913	0.7125	1.8275	1.18247	0.95634	1.86235	0.94771
Rn7s6	0	0	0	0	0	0	0	0	0	0	0.41652	0	0	0	0	0.17338	0	0	0	0	0	0	0.47447	0	0	0	0.50731	0
AC139579.1	0.27105	1.39509	0.20129	1.40917	0.29876	0.46677	0.41505	0.37873	1.53067	2.23347	2.32512	0.35236	2.9041	1.8451	2.44412	0.38853	1.56824	0.27959	0.33625	1.25642	0.35043	2.37274	1.89106	0.28883	0.48136	0.46885	1.21803	1.11137
A930029G22Rik	0.08005	0.9969	0.95906	0.0681	0.03258	0.96888	0.41325	0	0.83332	0.82195	0.64679	0.98336	0.37349	0	1.03939	0.99333	0.04506	0.9832	0.61816	0.77732	0.13374	1.09387	0.83165	0.70863	0.99385	0.12659	0.76913	0.08038
AC087559.3	0	0	0.02859	0.0091	0	0	0	0	0.01891	0.02746	0	0.01877	0	0	0	0	0	0	0	0	0	0.0179	0	0	0	0	0	0.01933
Gm48670	0	0	0.09445	0	0.1941	0	0	0	0.09368	0.15871	0	0	0	0	0	0	0	0.09082	0	0	0.11383	0.17735	0	0	0.08838	0	0.04676	0.11973
Gm26525	0	0	0	0.03578	0.06547	0	0	0	0	0	0	0.09227	0	0	0.03562	0	0	0.03604	0	0.02498	0	0	0	0.05957	0	0	0	0
Gm39375	0	0	0	0	0	0	0	0	0	0	0	0.05138	0	0	0	0	0	0	0.04903	0	0.06289	0	0	0	0	0	0	0
Gm16845	0.44447	1.31338	0.58382	1.69773	0.35071	0.27672	0.58735	0.21293	1.62139	0.20699	0.19077	0.30954	0.1693	1.28214	0.29873	0.20061	0.57873	0.28502	0.23631	0.81244	0.38971	2.15028	0.32024	0.4372	0.27736	1.58697	1.69869	0.27326
Redrum	0	0	0	0	0	0	0	0	0	0	0	0	0	0	0	0	0	0	0	0	0	0.02869	0	0	0	0	0	0
Aldoa-ps4	0	0.03681	0	0	0.03699	0.03578	0	0	0	0	0.04024	0	0.0377	0	0.06842	0	0	0	0.10148	0	0.04339	0	0	0	0.03369	0	0	0
Dock3	0.10611	0.14005	0.17261	0.08776	0.1041	0.04475	0.0572	0.03389	0.13585	0.05765	0.08284	0.04434	0.03045	0.04696	0.04546	0.06169	0.04178	0.05503	0.01851	0.04645	0.07688	0.10392	0.1357	0.09598	0.06145	0.08709	0.11983	0.09133
Ralyl	0.16029	0.1623	0.2067	0.14094	0.09102	0.08804	0.08481	0.10001	0.19403	0.02835	0.08252	0.02908	0	0.04106	0.08418	0.07328	0.06995	0.0142	0.06937	0.17572	0.07118	0.11782	0.14288	0.19067	0.06562	0.24686	0.10234	0.04866
Cplx3	0	0.07509	0.03672	0	0.01886	0.07298	0	0.04145	0	0.01763	0.02052	0	0	0	0.01745	0.02278	0	0	0	0.01311	0	0.01724	0	0.03648	0.03436	0	0	0
Wdr34	3.58588	3.19606	3.88395	4.1959	3.24703	3.76286	3.64036	3.16525	3.69846	4.52381	4.20035	3.06626	3.91666	3.69069	3.52697	3.64303	2.68938	3.45304	3.27164	2.76808	3.62852	4.58496	3.06107	3.21331	4.37094	3.32648	4.1132	3.67653
Plekhg5	3.2884	3.04374	3.02592	2.76044	3.9288	2.51145	1.95946	1.60589	3.06653	3.27922	2.79731	2.84454	2.121	2.33227	1.88569	2.45891	1.85951	2.1085	1.83373	1.74067	4.15897	3.76206	3.49852	3.57768	2.87509	3.54314	4.39933	4.08868
Gm17082	1.53063	1.06708	1.42866	0.91318	1.685	1.96306	1.80041	1.73905	1.31845	2.25453	2.16639	1.95719	1.61309	1.65821	1.5937	1.47985	2.20125	1.82775	1.17901	1.04091	1.04809	0.81643	0.73401	1.61666	1.49961	1.32692	1.42693	1.41101
Gm48553	0	0	0	0	0	0	0.05871	0	0	0	0	0	0	0	0	0	0	0	0	0	0	0	0	0	0	0	0	0
Gm10933	0.1471	0.03724	0	0.08343	0	0.0579	0.02574	0.03289	0.09391	0.02797	0.11398	0.11474	0.03051	0	0.13841	0.0723	0.0276	0	0.02737	0.18029	0.03511	0.1641	0.10387	0.07958	0	0.08724	0.02885	0.08124
Gm48119	0	0	0.01033	0.00986	0	0	0	0.01749	0	0	0.01154	0	0	0	0	0	0	0	0	0	0	0	0.01052	0	0	0	0	0.03142
Gm36607	0	0	0	0	0	0	0	0	0	0	0	0	0	0.13869	0	0	0	0	0	0	0	0	0	0	0	0	0	0
Gm36426	0.19064	0.12354	0.0302	0	0.05431	0.24013	0.05338	0	0.02996	0.10875	0.19413	0.23792	0	0	0	0	0.12163	0.11617	0	0.07189	0.1001	0.05671	0.18461	0.27003	0.11305	0.07537	0.02991	0.12252
AC166356.1	0.22077	0.11663	0.15207	0.25406	0.24416	0.24559	0.08399	0.15022	0.02828	0.22816	0.1275	0.22461	0.11943	0.22906	0.1987	0.03538	0.09907	0.18279	0.05359	0.22624	0	0.01785	0.17428	0.12274	0.1423	0.18027	0.24469	0.06747
Guca2a	2755.57	1345.25	1799.73	2148.92	678.358	301.619	999.366	753.322	655.348	86.7177	152.936	624.321	104.294	823.93	194.666	430.242	128.664	557.924	381.018	706.753	622.748	596.279	1111.86	226.598	922.977	1153.34	1005.03	899.911
Olfr719-ps	0	0	0	0	0	0	0	0	0	0	0	0	0	0	0	0	0	0	0	0	0	0	0	0	0	0	0	0
Eps8	13.2635	14.9251	15.7619	16.1622	12.6925	31.8336	27.355	43.3043	19.7759	40.6596	38.2762	25.5332	42.4136	30.9368	27.26	28.6073	39.5059	27.0442	37.574	41.7095	17.6601	18.5344	25.5812	27.4205	15.7705	17.7872	16.2904	18.217
Unc93a	0.00518	0.01573	0	0.00979	0.00527	0.01019	0.01359	0.02316	0	0.05909	0.05732	0.01515	0.04296	0.12834	0	0.01273	0.01944	0.00986	0	0	0	0.02407	0.01045	0.04075	0.0096	0	0.07617	0
Parp3	6.69036	10.9594	7.33192	7.40855	12.5601	9.86837	5.73116	7.21403	8.8168	11.7265	10.2152	9.23619	8.88622	8.47061	7.80984	7.5928	7.58265	7.89247	6.77581	7.58807	9.42402	8.20788	8.25658	11.462	8.72258	9.48424	9.88308	10.8278
Gipc1	35.5852	44.8486	41.9543	40.7843	50.6005	56.4967	55.2999	49.8317	48.9913	59.2528	59.9548	60.2288	60.9487	56.9598	63.5853	55.1808	56.3767	57.462	58.5441	48.6194	61.4864	59.5091	51.1714	58.4035	45.3101	51.1996	53.8529	49.2871
AC144772.2	0.0383	0.17936	0.11378	0.04526	0.15101	0.22615	0.15081	0.17126	0.07523	0.14111	0.11129	0.1307	0.16382	0.14501	0.05406	0.1	0.25604	0.10941	0.07127	0.11736	0.09713	0.16023	0.01932	0.12244	0.19519	0.08518	0.12205	0.21153
Vmn1r217	0.00551	0	0	0	0	0	0	0	0	0	0	0	0	0	0	0	0	0	0	0	0	0	0	0	0	0	0	0
AC154528.3	0	0	0.07984	0	0	0.01984	0	0	0	0	0.08925	0.05896	0	0	0	0	0	0	0	0	0	0	0	0	0	0	0	0
AC132112.1	0	0	0	0	0	0	0	0	0	0	0	0	0	0	0	0	0	0	0	0	0	0	0	0	0	0	0	0
AC167013.6	0.10263	0	0	0	0	0	0	0	0	0	0	0	0	0.0471	0	0	0	0	0	0	0	0	0	0.06309	0	0.1268	0	0
AC140267.1	13.1738	8.32865	12.9809	9.77998	15.2345	9.23281	10.1215	0.07183	10.2244	12.8309	9.53149	0.06266	16.8579	0.05898	11.4887	12.87	10.672	0.06119	4.60396	6.54336	6.74884	8.0649	5.83395	11.6308	13.5759	7.87638	7.68687	0.06453
Ccdc160	0.20496	0.4692	0.45885	0.26956	0.29014	0.14031	0.28071	0.15938	0.28007	0.33044	0.31564	0.17377	0.20328	0.16358	0.18447	0.17519	0.56019	0.33092	0.0995	0.10082	0.22333	0.29823	0.14382	0.42075	0.7101	0.35233	0.6553	0.41163
Rgs9bp	0.14955	0.15142	0.18922	0.14922	0.13314	0.04906	0.10178	0.03715	0.10404	0.13824	0.09196	0.10531	0.15291	0.06672	0.15635	0.09187	0.05846	0.07911	0.06957	0.06266	0.11898	0.13516	0.06704	0.1042	0.14242	0.05338	0.1059	0.1314
Gm48182	0	0	0.03227	0	0	0	0	0	0	0	0	0	0	0	0	0	0	0	0	0	0	0	0	0	0	0	0	0
Srp54	12.5141	18.0052	17.1635	19.6074	13.3868	23.8713	18.8906	12.5512	17.7685	20.3562	23.641	17.0065	20.6144	17.7105	17.4313	16.993	20.4178	17.4546	15.6931	16.628	16.8239	15.0733	13.9692	17.6437	16.53	12.5403	16.8701	20.3689
Gm47949	0	0	0	0	0	0	0	0	0	0	0	0	0	0	0	0	0	0	0	0	0	0	0	0.072	0	0.10853	0	0
Gm47830	0	0	0	0.08163	0	0	0	0	0	0	0	0	0	0	0	0	0	0	0	0	0	0	0	0	0	0	0.08467	0
Gm47992	0.06889	0.1395	0.12278	0.05209	0.14018	0.02712	0.07233	0.0308	0.14884	0.08515	0.07625	0.05373	0.2	0.03794	0.02593	0.03386	0.05171	0.10495	0.18587	0.02598	0.16442	0.24975	0.08338	0.05421	0.02553	0.11575	0.22964	0.22135
Gm19007	0	0	0	0	0	0	0	0	0.09229	0	0	0	0	0	0	0	0	0	0	0	0	0	0	0.07702	0	0	0	0
Gm47722	0	0	0	0	0	0	0	0	0	0	0	0	0	0	0	0	0	0	0	0	0	0	0.2088	0	0	0	0	0
Gm48898	0.79944	0.75757	1.03517	0.96883	0.65697	0.10086	0.5381	0.2406	0.48317	0.09745	0.09076	0.4247	0.11159	0.09407	0.16395	0.32742	0.0577	0.23422	0.07629	0.32854	0.29356	0.34301	0.42388	0.24196	0.17094	0.55719	0.34167	0.62266
Ank1	0.31369	0.23975	0.30861	0.3013	0.09369	0.06771	0.07703	0.08484	0.14211	0.13758	0.14561	0.13911	0.16577	0.05201	0.17329	0.1206	0.04747	0.07997	0.0998	0.11925	0.09299	0.09971	0.13167	0.19608	0.18564	0.09002	0.12501	0.11279
Ndufaf6	4.79906	3.19832	3.76428	3.21635	3.52963	5.35519	4.09259	3.40707	2.89547	5.3743	4.83354	4.77631	4.51636	4.54719	3.86905	3.81295	5.57379	4.52731	4.83645	3.43784	4.0739	3.24555	2.96264	5.46189	3.33756	4.10817	3.06444	4.94143
Pparg	25.6931	12.5359	12.8789	12.7941	8.95598	17.2831	24.7168	16.9434	16.9577	8.89798	11.9493	15.6143	11.4435	24.6288	13.9611	14.1696	13.4732	15.4429	14.2839	20.5133	16.2136	16.3787	16.762	10.1857	10.1316	17.1262	13.9613	14.3312
Kat6a	14.6615	17.2563	14.816	11.6914	18.7526	9.20582	9.2451	8.47547	11.1163	11.5498	10.391	11.0661	10.4512	10.4708	12.2467	11.5783	10.5874	12.5987	8.13527	9.22465	9.58585	10.6648	10.8681	11.4004	15.6448	10.4552	12.9776	13.6953
9130017K11Rik	1.28108	0.72434	0.71725	0.78374	0.49336	0.41532	0.28024	0.32121	0.25869	0.28459	0.58973	1.04185	0.2638	0.6044	0.44499	0.4928	0.19097	0.61845	0.11418	0.45716	0.30363	0.48416	0.55252	0.19726	0.79596	0.6568	0.61923	0.94377
Gins4	13.6168	15.2155	13.9856	16.5643	19.5739	21.987	21.2818	19.9853	19.8311	22.4493	23.6752	22.1206	24.966	22.463	21.3289	21.6425	22.8482	21.3033	22.6107	19.4387	19.0719	18.5446	14.5644	23.774	21.3416	18.9555	19.1907	18.0954
Gpat4	13.8394	12.924	14.079	14.0076	13.8893	13.2944	13.9937	10.3318	14.4995	14.1711	13.2122	13.4734	11.4272	12.4147	12.8178	12.6247	13.4941	13.1658	11.775	11.9258	10.9032	10.1271	10.5237	15.5494	14.3416	12.7581	13.0309	14.2405
Sugct	1.18157	1.44293	1.68383	1.53197	1.44995	0.65601	0.82432	0.65148	0.77625	0.58448	0.32255	0.76283	0.59602	0.82436	0.81882	0.78964	0.40075	0.75257	1.03995	0.86936	0.93372	1.58826	1.4254	0.59683	1.16508	1.51118	1.3581	1.42699
Gm4861	0	0	0	0.0676	0	0	0	0	0	0	0	0	0.04449	0	0	0	0	0	0	0	0	0	0	0	0	0	0	0
Ido2	0.01506	0.1944	0.01491	0.0427	0.08427	0.04445	0.04612	0.09679	0.14789	0.27918	0.12501	0.11745	0.05465	0	0.02834	0.10176	0.01766	0.02509	0	0.04614	0.05391	0.035	0.05696	0.2555	0.05581	0.05954	0.03322	0.12097
Sfrp1	10.3097	21.8003	14.5952	18.2006	28.8985	11.2454	8.67329	3.08327	28.2149	23.019	16.7172	14.0965	14.1407	7.97992	16.0433	10.6554	15.8476	14.8874	4.9521	4.0173	14.1121	17.7743	10.1247	40.4842	18.6963	14.6993	15.6215	14.3358
Prkcsh	27.3277	22.1977	25.0179	22.0034	24.5535	31.4138	24.7892	27.7885	22.8834	31.0424	30.4682	31.3239	30.1581	26.3314	27.1176	27.8487	27.2053	28.6303	24.8218	22.3233	27.1872	28.1877	23.1409	29.0443	27.7329	25.6698	25.488	28.4283
Dleu2	0.98667	0.48546	1.25204	0.81738	0.54926	0.59897	1.12226	1.62269	1.51702	0.3904	1.90622	1.75798	1.60785	0.31591	0.46704	0.32348	0.92008	1.24996	0.44722	0.49415	0.51597	0.53553	2.05144	0.52388	0.54719	1.94456	0.58968	1.90515
Gm42458	0	0	0	0	0	0	0	0	0	0	0	0	0	0	0	0	0	0	0	0	0	0	0	0.14595	0	0	0	0
Gm5432	0	0	0	0	0	0	0.02869	0	0.1449	0	0	0	0	0.03009	0	0	0.03076	0	0	0.09273	0	0	0.03307	0	0.06076	0.06481	0.04822	0
4930578M01Rik	0.0121	0.02858	0.0619	0.06671	0.02462	0.02183	0	0.01803	0.04555	0.07861	0.01786	0.02163	0.00627	0.02221	0.01518	0.00991	0.03595	0.06144	0.01501	0.02852	0	0.015	0.05695	0.00793	0.071	0.08371	0.03361	0.0405
E230029C05Rik	0.259	0.09747	0.15433	0.17549	0.23087	0.18044	0.10429	0.07686	0.35116	0.22228	0.18266	0.17431	0.12358	0.1683	0.16606	0.17178	0.16774	0.13967	0.02346	0.10805	0.05197	0.12571	0.06011	0.29309	0.19963	0.12687	0.22472	0.12428
1700125G22Rik	0	0	0	0	0	0	0	0	0	0	0	0	0	0	0	0	0	0	0	0.05995	0	0.17735	0	0	0	0	0	0
Tgif2	0.27861	1.21523	0.73215	0.31401	0.98854	0.23903	0.36569	0.69876	0.67357	0.78113	0.91332	0.46319	0.52963	0.37375	0.86042	0.61882	0.33179	0.22788	0.23264	0.40075	0.23446	0.58775	0.28825	1.26137	0.75461	0.42015	0.77049	0.48064
Ndufab1-ps	23.3395	26.2381	28.034	29.8863	26.4847	32.149	28.5353	29.1632	18.068	28.559	30.6901	29.115	28.0517	27.6768	27.3551	21.5972	28.6214	27.4587	27.3217	19.6056	24.6774	26.999	19.7664	28.7979	20.3791	28.0999	24.1455	25.4924
Mob4	9.35172	8.19288	9.20138	7.614	6.81281	12.4599	12.6778	8.3611	10.9346	11.5533	9.00935	5.53615	5.12747	6.28552	6.4888	11.6114	8.55996	8.46954	8.64344	5.32147	10.4068	6.64144	7.87184	7.1438	7.81339	6.69373	5.86301	9.02822
Rftn2	2.02135	1.29364	1.37822	1.61982	1.30942	0.65846	0.6263	0.46651	1.55476	0.56304	0.64515	1.33888	0.75665	0.55423	1.11442	0.80208	0.9778	0.77697	0.54882	0.59568	0.84027	1.05984	0.91247	1.26361	1.32422	1.03701	1.19324	0.92709
Boll	0.01169	0.0986	0.11185	0.02946	0.04756	0.01533	0.01023	0.01742	0.05738	0.01852	0.05174	0.02279	0	0.0143	0	0	0	0.01484	0.04349	0.01469	0	0.02173	0	0.04598	0	0.0308	0.05347	0
9530059O14Rik	0.00827	0	0.01228	0.01564	0	0	0	0	0.00812	0	0	0	0	0	0	0	0	0	0	0	0.02468	0	0	0.01627	0	0	0	0
Maip1	1.9842	2.21138	2.32947	2.00864	2.25042	2.71858	2.27745	2.62783	2.39412	2.86287	2.99631	2.52411	2.58883	2.37614	2.44412	2.3504	2.69469	2.27973	2.51706	2.13936	2.34102	2.21768	2.14519	2.56871	2.08481	2.45758	2.28105	2.52807
Emp1	147.213	34.1803	10.4935	38.293	23.069	48.7522	124.403	79.7862	85.4411	13.9286	19.1485	60.6409	5.16052	127.684	4.53548	10.9946	19.7497	52.697	61.925	75.8881	5.06985	16.4488	53.5879	9.85466	19.6042	68.0081	17.7372	39.8725
Hoxaas2	0.76157	0.37112	1.113	0.63135	0.52624	0.41279	0.17818	0.11836	0.39998	0.28267	0.28399	0.52811	0.31671	0.29904	0.2874	0.41532	0.1261	0.27532	0.1061	0.31485	0.26245	0.08708	0.60388	0.26039	0.18113	0.16504	0.55902	0.56026
Rtn1	2.56991	1.83957	3.68234	3.26586	1.90165	1.00077	1.3324	1.2382	3.38241	1.43731	1.02527	1.68562	1.33091	1.09487	1.37846	1.60749	0.97738	0.89505	1.15848	1.0806	1.88938	2.54748	2.20413	2.14666	2.46014	1.55672	1.7894	1.53731
Ccdc175	0	0	0.06203	0.0148	0	0	0	0	0.03076	0	0	0	0	0	0	0	0	0	0	0	0	0	0.02106	0	0	0.00516	0	0.01048
BE692007	1.67046	4.56333	3.49453	2.84178	5.17601	1.08561	1.12772	0.78608	1.5071	4.07627	3.96421	3.13504	2.4829	1.56921	2.11296	0.97322	2.26389	1.78223	1.12616	1.03269	1.91868	1.12276	0.96512	4.22484	1.57686	2.29197	3.61144	3.55694
Drosha	8.08125	6.88182	7.1616	6.24809	7.99706	9.24615	8.9985	9.77089	8.0048	11.0868	11.8475	12.2078	12.0261	10.0146	9.85001	9.6033	10.3282	9.99391	8.96966	8.44095	7.81946	7.41394	8.25629	10.1473	8.28276	7.97413	8.72391	9.4789
Gm17169	0	0	0	0	0	0	0	0	0	0	0.08633	0	0	0	0	0	0	0.07426	0	0	0	0	0	0	0	0	0	0.15664
Psmb5	55.9999	61.3112	64.3005	66.8669	61.0053	102.379	88.3298	98.1195	72.779	98.3523	99.4493	87.8225	102.095	84.0579	84.4972	88.4105	91.7838	90.1158	99.1226	86.6455	79.3505	76.4468	60.0198	111.126	80.526	89.1387	69.1329	73.6927
Pabpn1	23.0867	26.0794	23.9008	16.75	21.6175	23.4911	22.1666	22.7975	18.5238	26.4444	27.8406	21.6563	19.6826	17.6631	19.1728	23.0629	16.5409	19.2212	23.478	18.9301	20.4904	17.6426	27.0226	28.0769	20.2338	27.2241	21.3534	26.9279
6030458C11Rik	6.65366	8.81814	10.2165	3.58847	5.03563	4.469	3.12837	4.05764	3.15325	4.26369	4.55003	4.28116	4.64267	3.97582	3.80144	3.95038	3.33946	5.50009	4.68549	3.87986	4.99821	4.84243	4.67282	3.64224	4.06218	4.30866	10.3955	10.4682
Pdzd2	1.65348	1.22649	1.88598	1.17804	1.51752	0.5982	0.52736	0.29573	1.39111	0.86554	0.70329	0.86874	0.70119	0.45495	1.04398	0.93772	0.67145	0.77623	0.37476	0.35942	0.95339	1.17098	0.87029	0.91446	1.22427	1.1525	1.2321	1.11785
Slc22a17	2.00909	1.46357	1.72233	1.42077	1.10687	0.63219	0.86441	0.78926	1.28867	1.04298	0.98613	0.72681	0.62841	0.63414	0.95234	0.84517	0.47765	0.9262	0.53288	0.61425	0.87517	1.02541	1.11569	1.32642	1.08942	1.50961	1.10525	1.18977
Gm43648	0.01652	0	0	0	0	0	0	0	0	0	0	0	0	0	0	0	0	0	0	0	0	0	0	0	0	0	0	0
Gm43300	1.09208	1.05828	1.088	0.51299	0.87256	1.07468	0.68005	0.59915	1.17127	0.98737	1.74275	1.31953	0.64607	0.94701	0.43499	0.79026	0.25773	0.48484	0.34286	0.92223	0.41578	0.79724	0.84478	0.96877	1.01189	0.86754	1.12987	1.52719
Gm42682	0	0.04382	0.04286	0	0	0.04259	0	0	0	0	0.09582	0.0844	0.17951	0.03973	0	0.05318	0	0	0	0	0.10331	0	0.04366	0	0.0401	0	0.07426	0
Gm43662	0	0	0	0	0	0	0	0	0	0	0	0	0	0	0	0	0	0	0	0	0	0	0	0	0	0	0.02364	0
4921539E11Rik	0	0	0	0	0	0	0	0	0	0	0	0	0	0	0	0.02443	0	0.01893	0	0.00937	0	0	0	0	0	0	0	0
Gm43251	0.23217	0	0	0	0	0.01987	0.12366	0	0.05453	0	0	0.05413	0	0.04632	0	0	0	0.01922	0	0.07614	0	0	0	0	0	0.03991	0	0.04054
Gm36960	0	0	0	0	0	0	0	0.00752	0	0	0	0	0	0	0	0	0	0	0	0	0.00803	0	0	0	0	0	0	0
Gm39147	0	0.03143	0	0.02934	0	0.06109	0.05432	0	0	0	0	0	0.1931	0	0.05841	0	0.05824	0	0.02888	0	0	0	0	0	0.05752	0	0.03043	0
Gm6929	0	0	0	0	0	0	0	0	0	0	0	0	0	0	0	0	0	0	0	0	0	0	0	0	0	0	0	0
Gm18255	0.07157	0.07247	0.03543	0	0.09102	0.05282	0	0	0.14058	0	0	0	0	0	0	0	0.06715	0.06815	0	0.13495	0	0.1996	0	0	0	0	0.14035	0.07187
Gm6524	0	0	0	0	0	0	0	0	0	0	0	0	0	0	0	0	0	0	0.05295	0.01789	0	0	0	0	0	0	0	0
4930445N18Rik	0	0	0	0	0	0	0	0	0	0	0	0.11088	0	0	0	0	0	0	0	0	0	0	0	0	0	0	0	0
Gm36963	0	0.02385	0	0	0	0	0	0	0	0	0	0.04594	0	0	0	0	0	0	0	0	0	0	0.02376	0	0	0.02329	0.00577	0.02366
Gm36964	0.06913	0	0	0	0.14067	0	0.06049	0	0	0	0	0.1348	0.21504	0	0	0	0	0	0	0	0.165	0	0	0	0	0	0.13556	0
AY702102	0	0	0	0	0	0	0	0	0.04584	0	0	0.04551	0.14519	0	0	0	0	0	0	0	0	0	0	0.04591	0	0	0	0
Gm10273	12.9099	15.2379	15.6601	16.6388	12.9373	22.2981	20.0506	20.5053	16.5474	21.2088	21.0039	18.6079	22.02	19.2912	17.4776	17.236	18.9559	15.6838	20.1214	15.4493	16.1322	14.1485	11.6612	18.5697	15.7126	15.2238	13.5755	15.4537
Zfp945	1.89717	1.7561	1.62542	1.55931	2.39575	1.41411	1.06079	0.95508	1.42982	1.71681	1.6174	1.91401	1.28073	1.40168	1.28883	1.43992	1.30282	1.39389	0.98775	1.2825	1.75348	1.94378	2.03312	1.65967	1.94112	1.95503	1.83505	2.37929
Hyal5	0	0	0	0	0	0	0	0	0.19879	0.02406	0.05601	0	0.0787	0.09289	0	0	0.02374	0	0	0	0	0	0.02552	0.056	0	0	0	0.07622
Hyal6	0	0.03212	0	0	0	0	0	0	0.01558	0	0	0	0	0	0	0.01949	0	0	0	0.04486	0	0	0	0	0	0	0	0
Ing3	3.01955	3.3377	3.27254	3.53414	3.53107	2.53893	2.83446	2.15348	3.04688	3.07446	2.66308	2.64908	2.69293	2.57762	3.01845	2.73518	2.90806	3.33166	2.50145	2.72575	3.06882	3.08299	2.74931	3.44459	3.62817	3.06644	3.42509	2.49618
Wnt16	0.20092	0.10172	0.27978	0.17212	0.17888	0.05561	0.02198	0	0.074	0.0985	0.14595	0.1255	0.10417	0.01153	0.10044	0.01929	0.07953	0.08071	0.01168	0.08288	0.1686	0.10507	0.04433	0.12043	0.04945	0.06206	0.14467	0.1261
Fam3c	9.85392	6.11411	6.76403	6.29339	7.00654	6.86368	5.91922	5.07693	8.93562	10.049	9.634	6.45893	7.54545	8.76011	6.90627	6.45446	6.8035	6.54641	4.6168	4.20549	5.9129	7.0323	5.25432	9.77614	7.7606	7.58648	8.38195	7.78857
Auts2	1.43097	1.2376	1.38734	0.7874	0.42225	0.38426	0.47511	0.41043	0.6889	0.34511	0.27932	0.59819	0.27468	0.43634	0.41975	0.57382	0.22274	0.61607	0.41784	0.45666	0.49313	0.33577	0.47169	0.33645	0.68095	0.38301	0.30429	0.6443
Limk1	1.11039	1.18817	1.17899	1.14176	1.59452	1.26761	0.98332	0.63024	2.11916	1.80077	1.63524	1.07517	1.15531	0.70342	1.04481	1.09661	1.205	1.04454	0.63127	0.55858	0.88496	0.63428	0.64582	2.08859	0.9775	1.18067	1.17116	1.45278
Eln	5.69285	6.5275	6.67136	7.15641	8.80701	11.6734	9.40956	4.1946	30.7296	15.2127	16.5278	12.0404	12.6784	5.51369	14.2934	8.39022	11.6849	11.0182	3.67223	3.77364	5.31532	5.5845	4.45002	22.1379	9.48306	7.08557	5.89489	11.9253
Pot1a	1.40999	1.1383	1.43994	1.37611	1.52136	1.76666	1.50181	0.8878	1.75853	1.51475	1.60264	1.4163	1.6519	1.30864	1.48569	1.43366	1.41329	1.53349	0.98283	1.03311	1.26062	1.29756	1.29486	1.76278	1.39862	1.34375	1.64718	1.37622
Snrk	19.9587	4.65896	5.48476	3.01083	3.6576	2.29313	4.41372	3.12635	9.06839	2.61636	3.62518	3.62963	2.75749	4.32976	10.0718	4.13753	3.13066	4.4466	2.67052	3.80004	2.32311	2.60877	2.85695	2.67881	10.8439	4.12676	11.7836	12.4939
Notch3	2.64602	1.57822	1.54171	1.742	2.56583	1.48362	1.33112	0.27962	3.82708	2.12751	1.45594	1.90296	1.57029	1.09171	2.32964	1.70185	1.47361	2.18569	0.72354	0.4845	1.17783	1.31454	0.94919	2.95758	1.95822	1.3977	1.52157	2.32724
Cd84	1.15884	1.9777	2.14152	2.3043	2.6246	1.64077	1.28517	0.59769	4.22031	2.99211	2.44703	2.02567	1.64736	0.96748	2.37177	2.14513	1.9268	1.90344	0.89141	0.81479	1.31526	1.94359	1.35164	3.52699	3.06351	1.41293	2.43932	2.05339
Tmem181a	6.05288	3.46427	6.31134	2.80379	5.76018	8.26601	6.31424	6.35139	5.00349	6.64455	3.7266	8.12764	7.26035	6.70473	6.92273	2.9004	5.81793	7.20042	5.46236	5.88481	5.33552	2.641	7.75884	5.90461	6.38881	7.32393	6.57523	3.78078
Stox2	0.83508	0.62214	0.82472	0.69614	0.79316	0.42706	0.36823	0.09147	1.47671	0.48625	0.37766	0.51573	0.3212	0.28768	0.41316	0.37792	0.38593	0.50783	0.13052	0.15016	0.33307	0.30835	0.35595	0.7129	0.49011	0.2737	0.35673	0.66468
A530017D24Rik	2.71243	1.85039	2.7999	2.3066	2.07783	2.47856	2.0023	2.00187	2.50968	1.78734	2.41694	1.87369	1.92203	2.40307	2.02997	2.00733	1.5869	1.18664	1.54445	1.92538	2.34968	2.90612	3.86639	2.40023	1.76122	2.10656	2.88536	2.68165
Tmprss11a	0.01677	0.0291	0.00949	0.00453	0	0	0.03563	0	0.00941	0.00455	0	0.03269	0	0	0	0.01177	0.00899	0.00456	0.00223	0.00903	0	0	0.00966	0	0.0111	0.00947	0.01644	0
G530011O06Rik	0.31632	3.56384	0.4385	1.71792	1.98954	0.35089	0.29188	0.23787	0.41798	0.76007	0.32466	0.37009	0.46514	0.2217	0.60609	0.20492	0.84178	0.44904	0.16053	0.23316	1.01581	1.40078	0.56852	1.02394	0.50624	0.79586	0.9135	0.90092
Serpina1e	0	0.19713	0.33528	0.23205	0.36174	0.04165	0.14814	0	0.45725	0.12877	0	0.05777	0.56174	0.13985	0.21506	0	0	0.20956	0	0	0.30307	0.25182	0.2647	0.60783	0.17255	0.12551	0.37348	0.238
Hormad1	0	0	0	0	0	0	0	0	0.01555	0	0	0	0.03283	0	0	0	0	0	0	0	0	0	0	0	0	0	0	0
Ecm1	13.4544	11.0886	15.1235	16.1567	16.352	7.68862	10.6706	6.81589	32.5337	12.9162	13.9308	10.8681	13.4439	7.93863	15.8835	11.3942	14.7886	14.1705	7.17358	4.94494	15.2013	18.6554	12.3995	26.1268	15.1327	9.81579	16.8914	12.6707
Pmel	0.71067	0.65911	0.81606	0.85242	0.82637	0.5583	0.50166	0.34714	0.60413	0.78926	0.30407	0.86758	0.65019	0.4988	0.77546	0.71175	0.72842	0.87001	0.77792	0.95154	0.54166	1.04373	0.92167	0.6168	0.56995	0.63162	0.90758	0.59968
Cdk2	3.87371	4.61757	4.48736	2.7983	4.62883	5.60321	4.79933	4.12599	4.40543	5.71923	5.57649	6.39703	3.84084	4.62007	5.61237	5.48425	5.62935	5.62905	1.21438	4.58801	3.51711	3.34945	2.32892	7.38255	5.06166	5.14511	4.7411	5.60266
Pias3	5.9321	5.82958	5.67328	5.13851	4.57473	3.6167	4.10243	4.50668	4.92714	3.87637	4.47409	4.54731	4.1042	4.04025	3.97757	5.88495	2.91728	5.38557	2.77922	3.801	3.63145	3.5108	5.47981	5.39864	3.91034	5.53891	4.8777	6.30406
Nudt17	0.83753	0.77994	0.65982	1.05174	0.52249	0.40909	0.3798	0.5467	0.71449	0.9765	0.77141	0.72122	0.70995	0.71261	0.82258	1.11167	0.45887	0.67523	0.23321	0.45533	0.7004	0.64788	0.99282	0.73363	0.97429	0.96683	1.1928	0.77963
Cd63	111.083	96.8539	99.4729	110.274	85.4142	89.2108	96.5068	97.6603	110.839	76.8448	81.272	86.6665	77.9746	87.2707	81.894	85.7335	74.6384	87.6428	92.8989	93.093	104.436	87.925	103.931	79.6282	86.4643	108.762	92.6825	95.8474
Pex11b	4.22999	2.98184	3.27754	3.84665	3.79867	2.26093	3.15614	1.77385	4.00621	2.73058	2.48383	3.05164	2.90717	2.57788	3.08246	2.85281	6.8232	2.99874	1.92937	2.6434	2.31784	3.13138	1.79707	2.92549	3.0038	3.59891	2.57243	3.62682
Dgka	28.4536	36.4849	39.0129	33.8059	35.1358	29.3976	25.4382	41.4942	23.4932	23.4978	26.5473	34.5466	27.6312	37.5764	29.5129	37.63	30.8066	36.2996	36.7734	47.9397	42.5739	44.9798	52.2416	29.6252	37.4489	47.3876	45.7459	39.4563
Polr3gl	12.1022	9.53755	10.702	10.4028	9.33105	7.53195	6.7123	7.54024	12.8288	8.01879	8.4909	10.145	7.25184	8.1972	9.77451	8.6248	8.09799	7.28779	8.7084	8.82418	8.78647	11.7047	13.4266	9.74598	10.1573	11.3523	13.0003	10.9218
Tars2	3.20673	3.59281	3.77554	3.57439	4.30944	3.91735	3.41241	2.8496	3.40154	5.835	4.09151	3.90241	5.30688	3.11544	4.56132	4.2554	3.94059	4.22092	5.19751	3.65814	3.91651	3.73368	3.64097	4.55078	3.67199	5.2229	3.60294	4.93518
Dnajc14	10.365	22.2663	22.9097	23.8749	15.5323	15.6326	9.35452	15.2052	15.3927	9.21395	15.3541	14.8983	15.5517	12.2127	12.8009	20.0337	12.1611	10.0442	21.0357	15.4611	15.5033	17.5735	16.7082	18.9867	16.2702	17.7547	23.2352	15.8071
Gm44827	0	0	0.07297	0	0	0	0	0	0	0	0	0	0	0	0	0	0	0	0	0	0	0	0	0	0	0	0	0
Gm45088	0.03889	0	0.00963	0.07352	0	0.07653	0	0	0.03819	0.00924	0	0	0	0	0	0	0	0	0	0	0	0.03615	0.07845	0	0	0	0.11438	0
Gm19950	0	0	0	0	0	0	0.03175	0.01352	0	0	0	0	0	0.0111	0	0	0	0	0	0	0	0	0	0	0	0	0	0.01214
Gm44799	0.0911	0.04612	0.0451	0.04306	0	0	0	0	0	0	0	0	0	0	0	0	0	0	0	0	0	0	0.04595	0	0	0	0.04466	0
Gm29683	0.01637	0	0.04458	0	0	0	0	0	0	0	0	0.01596	0	0	0	0	0	0	0.01523	0	0	0	0	0	0	0	0	0.0411
Gm44888	0	0.05454	0.04267	0.02037	0.08769	0	0	0	0.12697	0.06146	0.05963	0.04202	0.0391	0.05933	0.02027	0.02647	0.02022	0.02052	0	0.01016	0	0.04006	0.05434	0.07948	0.03993	0.0213	0.07394	0.02164
Actg1	421.177	644.383	557.432	525.869	629.934	712.084	593.017	813.202	559.721	794.764	793.747	710.725	815.286	721.173	717.062	679.104	722.374	629.955	895.763	744.899	871.54	839.289	785.519	813.394	599.8	684.893	771.953	620.448
Ces2f	0.2418	1.56463	0.65773	0.5123	1.6288	6.22755	0.92169	4.73783	1.09184	15.8734	16.3136	1.40366	9.38586	5.8314	6.747	7.60473	9.28839	6.22151	3.51426	2.05169	1.34994	1.57604	0.58312	3.04272	0.62577	1.07413	1.20172	0.90701
4833420G17Rik	8.30187	5.8708	8.53694	5.73259	7.03758	5.0022	5.21577	5.7198	6.19844	5.9553	5.53957	7.47374	5.29098	6.00371	6.00707	7.23077	4.8482	6.3564	5.86956	6.33881	5.22648	8.01219	8.93694	6.92503	6.93626	7.4022	8.4916	7.46924
4930431F10Rik	0	0	0	0	0	0	0	0	0	0	0	0	0	0	0	0	0	0	0	0	0	0	0	0	0	0	0	0.0594
Gm5366	0	0.01036	0	0	0	0	0.03581	0	0	0	0.04529	0	0	0	0	0	0	0	0	0.03858	0	0	0	0	0	0	0	0.12327
Gm47483	1.37218	0.96981	1.40581	0.98244	0.96071	1.87842	1.9318	1.52629	0.92735	1.44028	1.47373	1.37098	1.18331	1.70835	1.31671	1.50234	1.32569	1.15132	1.54218	1.76122	1.062	0.77674	1.51432	1.49005	1.12036	1.36303	1.49191	1.55524
Raver1	3.99613	1.10226	1.48654	3.85699	4.94703	1.86205	1.19724	1.30491	1.45844	6.32127	1.80596	1.15404	1.27796	1.15118	1.33086	4.33955	1.17422	1.1658	1.609	0.98029	0.0648	0.95144	1.19394	5.43418	5.44587	1.26119	1.91646	1.5484
Gm47159	0	0	0	0	0.09474	0	0	0	0	0.04427	0	0.04539	0.03621	0	0.08762	0	0	0	0.04332	0	0	0	0	0	0	0.04602	0	0.05844
Gm47503	0.02209	0.01118	0.0328	0.01044	0.02247	0.0326	0.01449	0.05864	0	0.03675	0.03667	0.02153	0	0.02027	0.03117	0	0	0.01314	0.01027	0.01041	0.01318	0.0154	0.02228	0.06517	0.04093	0.04912	0.01624	0.01109
Ccdc137	2.62743	2.97377	5.11067	1.8134	2.92965	1.76032	1.40463	1.13057	1.50941	4.27762	2.00789	1.80023	1.50398	1.64185	1.33434	2.26419	4.16042	2.38524	3.09433	1.1232	3.38904	3.99506	3.69954	1.83036	4.85231	2.41562	4.82052	6.2164
Gm15843	0	0	0	0.02446	0	0	0.09056	0.05785	0	0	0	0	0.21463	0.095	0.04869	0	0	0.04927	0	0	0	0	0	0	0	0	0	0
Gm10779	0	0	0	0	0	0	0	0	0	0	0	0	0	0	0	0	0	0	0	0	0	0	0	0	0	0	0	0
Gm48430	0	0	0	0	0	0	0	0	0	0	0	0	0	0	0	0	0	0	0	0	0	0	0	0	0	0	0	0
Cox10	10.0372	11.6872	11.1838	11.2474	10.9277	12.7646	12.3518	12.4896	8.63166	14.3084	15.2456	15.7053	15.8236	13.0059	13.4308	12.3877	13.6714	12.4881	12.2198	9.63304	11.7149	12.3015	8.72883	14.1157	11.2086	11.1284	12.6516	12.2467
Cd177	39.2995	38.7624	36.4325	45.7867	22.9351	263.704	122.184	99.0946	47.4017	178.978	187.059	255.004	118.758	100.05	183.41	136.586	175.573	208.989	82.674	84.4457	99.9212	122.958	47.9259	41.6008	64.0879	57.1387	38.3572	158.031
Opa3	12.3492	12.2531	14.231	12.6078	13.3486	14.4929	12.3424	14.2862	10.6155	17.4087	16.4626	15.0788	16.3095	13.3914	13.2647	12.5985	13.8307	13.7025	12.4976	11.0639	10.7423	12.6495	10.4653	15.9464	13.3216	12.5845	12.5808	11.5567
Gm42895	0.22387	0.03701	0.14476	0.03455	0.11156	0.07193	0.06396	0.06129	0.14807	0.03475	0.22757	0.03564	0.0379	0.11741	0.0172	0.11227	0.05144	0.0348	0.017	0	0.08724	0.09344	0.0553	0.16178	0.1016	0.12193	0.10751	0.05505
Cep112it	0.06257	0	0.00282	0.01075	0.00289	0.0084	0	0	0	0	0	0.01109	0	0	0	0	0.00267	0.01083	0	0	0.00679	0	0.02295	0	0	0	0.01115	0
Gm14703	0.09025	0.03046	0.17128	0.11375	0	0.18502	0.04607	0.15133	0.20682	0.0286	0	0.06599	0.07798	0	0	0.05544	0.04234	0.17187	0	0.08509	0.10771	0.10487	0.15931	0.22933	0.11846	0.09664	0.03687	0.21146
Gm15407	0	0	0	0	0	0	0	0	0	0	0	0.0421	0	0	0	0	0	0	0	0	0	0	0	0	0	0	0	0
Gm14798	0.11512	0	0	0.1197	0.18741	0	0	0	0	0	0	0	0.15518	0	0	0.09901	0	0	0	0	0	0	0.12774	0.1925	0	0	0.07901	0.10404
Ighe	0	0.20986	0.22233	0.19592	0.08787	0.36543	0.06045	0.23168	2.01861	0.29559	0.12427	0.10946	0.14327	0.10304	0.34129	0.08488	0.21067	0.23024	0	0.07328	0.1649	0.06423	0.10453	0.11043	0.33607	0.06829	0.29635	0.22547
Gm30414	0.04218	0.22423	0.26105	0.16946	0.20922	0.90283	0.46137	0.86053	0.53856	1.10791	0.8871	0.35472	1.11529	0.58074	0.44651	0.55066	0.64312	0.44682	0.64757	0.71087	0.19507	0.41174	0.3138	1.17732	0.2687	0.47427	0.24815	0.32826
Gm20236	0.05125	0.01221	0.01791	0	0.01227	0.00593	0	0.02696	0.03553	0.02007	0.01335	0.03527	0.02188	0.0166	0.00567	0.00741	0.00566	0.02297	0.01122	0.02274	0	0	0.01216	0.00593	0.00279	0.01788	0.02365	0.01211
Gm36970	0.07363	0.01491	0	0	0	0.02898	0	0	0	0	0	0	0	0	0	0	0	0	0	0	0	0	0	0	0	0	0	0
Gm44577	0.03198	0	0	0	0	0.08392	0	0	0	0.05068	0	0	0	0	0	0	0	0	0	0.0201	0	0	0	0	0	0	0.05226	0
Rap1b	48.2682	63.2275	57.2128	62.76	66.5	74.6349	57.8757	64.6254	96.9089	87.4489	81.6799	63.0722	82.1784	65.3124	72.6724	69.2773	77.7591	65.9747	59.9732	60.1262	49.1927	52.2927	48.9708	85.3915	61.8304	54.2825	57.5538	61.3462
A930012L18Rik	0.0221	0.03917	0.04377	0.03656	0.02249	0.10332	0.12088	0	0.04342	0.02102	0.06728	0.11853	0.01719	0.0913	0.0572	0	0.05703	0.02105	0	0.13546	0.07914	0.02055	0.07804	0	0.13825	0	0.09753	0.0222
Rps8-ps1	2.91744	2.79853	3.3884	2.92366	2.49968	3.71283	3.07106	2.64822	3.2531	3.71239	3.76342	2.78033	4.4352	4.02669	3.73587	3.31505	3.4782	3.90577	3.34719	2.79194	3.95293	3.65017	3.51813	4.01329	6.99175	4.03286	4.08638	3.74456
2610044O15Rik8	2.50418	2.47092	2.50772	2.41072	2.36745	2.41542	2.33708	1.76442	2.36189	2.06393	2.1358	2.15452	2.0044	2.07706	2.26283	2.4841	2.3096	2.56002	2.55769	1.72557	2.3197	2.60164	2.17535	2.30272	2.32029	2.66455	2.54569	2.32225
Gm10250	44.7553	48.6804	49.9122	52.2918	37.273	50.4418	51.9589	62.7272	36.4809	43.2008	46.8669	48.5369	48.938	54.5798	42.4861	54.4311	47.3471	50.0235	53.5848	51.004	48.8702	49.8161	48.2672	50.42	53.9936	50.4131	55.0464	36.0158
Rspo3	1.20046	1.68196	1.20623	1.76704	1.60001	1.05492	1.31012	0.60411	5.28159	2.27854	1.33857	1.42094	1.1942	0.85788	1.94234	0.99601	1.09723	0.87309	0.48634	0.83527	0.8987	1.57719	1.1126	5.74723	1.46528	1.56751	1.68951	1.50792
Echdc1	6.5403	5.01626	4.40616	6.0914	5.68214	9.44681	7.47954	8.21609	5.38056	9.63842	7.77558	7.27293	7.34232	10.0932	7.6059	6.62113	8.77655	7.3112	7.61359	6.98901	5.53617	5.68212	5.33536	7.67364	7.82485	6.69099	5.52763	6.77408
Gm10097	0	0.01991	0.01947	0	0	0	0	0	0.05795	0	0	0	0	0	0	0	0	0	0	0	0	0.01828	0.01984	0.01934	0	0	0.01928	0
Mgat4c	38.9689	12.5514	17.2669	17.0584	8.69009	46.0487	62.7514	54.0861	32.2734	26.4716	31.0159	48.0009	36.9983	45.099	29.8537	34.633	34.8327	38.1778	46.0203	49.7766	11.4306	10.0014	23.5227	21.7519	14.4681	24.6091	11.6556	23.4539
Ptprk	7.59569	8.31064	7.24154	6.63052	8.56946	6.5742	6.8306	6.10519	6.08416	6.74635	7.05704	8.17777	6.36155	6.86135	7.21377	7.80323	7.1912	7.68612	5.75148	6.93564	7.75459	8.541	7.75816	7.70985	8.71841	7.23886	9.40182	9.50005
Daw1	0	0	0	0	0	0	0	0	0	0	0	0	0	0.02348	0.02407	0.03144	0	0	0	0.07236	0	0	0	0	0	0	0	0
Gm23553	0.60319	0.46981	0.22972	0.04386	0.04721	0.18264	0.2842	0.25934	0.04557	0.22058	0	0.18096	0.52922	0	0.26195	0	0	0.48598	0.17269	0.34996	0	0.38821	0.28082	0.09128	0.12898	0.22931	0.22747	0.18637
Bola2	8.01726	9.11669	10.2993	10.4851	8.50555	13.2585	11.5006	14.2641	11.435	13.3042	12.9082	11.1425	13.9409	11.0493	10.7387	11.1851	11.111	10.5676	15.0088	10.4079	10.7045	9.70405	9.62535	12.5915	11.2437	11.7853	11.5225	9.92573
Gpr21	0.176	0.04455	0.08714	0.02773	0.07088	0.01443	0.10267	0.0164	0.02881	0.04184	0.08523	0.1287	0.08364	0.06731	0.0138	0.00901	0	0.01397	0.01365	0.01383	0.05251	0.06817	0.05918	0.07935	0.10872	0.10148	0.06471	0.09573
Cdh22	0.01479	0.16473	0.23065	0.17475	0.22196	0.10552	0.01294	0	0.10168	0.12656	0.23737	0.07931	0.16869	0.12217	0.12177	0.03634	0.12489	0.05633	0.04128	0.05578	0.1412	0.08249	0.10443	0.25459	0.29805	0.10233	0.13776	0.17821
9030619P08Rik	1.8592	6.10703	5.97229	7.32042	5.06429	7.86578	8.58255	6.00579	4.71592	2.26879	4.19685	5.02422	2.47422	5.17311	4.97271	5.03635	4.49147	4.75327	6.02048	5.52084	9.78369	8.69629	7.54586	3.06719	4.74754	4.73174	4.66489	7.14433
Gm12268	0.27871	0.06271	0.06133	0	0.09453	0	0	0	0	0	0	0	0	0	0	0	0	0	0	0	0	0	0	0	0.11478	0	0	0
Spag7	17.5815	18.1764	20.541	20.1687	20.0245	19.4038	16.8732	22.5791	16.0774	22.1154	20.7198	20.7578	20.8286	20.254	19.5193	20.6018	20.0796	20.2366	22.7779	19.3662	25.2976	24.1424	20.3747	26.0546	23.0431	24.7646	25.635	20.2921
Psmb6	41.3926	52.8463	52.1076	50.6767	50.2466	68.2987	63.7309	59.5524	59.2882	69.2285	68.1705	56.0129	66.1109	60.2795	56.2375	55.8887	63.0879	55.8574	68.4948	56.7004	58.0111	55.0721	42.4684	66.7084	54.9584	57.8115	51.0654	50.0597
Rtn3	55.3446	28.8182	33.3559	50.4019	44.6046	56.5918	34.4766	62.1373	29.1502	30.1035	50.8923	33.1994	53.3535	35.8465	53.7224	54.4055	53.7934	56.1125	58.2345	63.0932	53.9876	35.1382	36.9084	52.3756	48.4313	56.0711	53.1458	52.7465
Atl3	17.4378	15.5603	14.6585	15.9001	16.1932	15.6216	17.8638	11.5933	23.3681	16.7584	17.1889	16.94	16.462	15.1104	19.4749	17.669	17.172	18.6702	13.0494	14.6968	13.616	15.1031	15.5654	20.0552	18.7628	16.7272	16.2277	19.3407
Cxcl14	17.726	13.1311	14.0803	14.2631	14.3537	14.5167	11.0397	4.47217	42.7138	19.6389	18.3933	14.6166	13.6488	9.58577	16.0517	12.3994	11.4367	13.3898	5.012	6.71029	11.7127	12.641	9.99818	27.1121	17.4795	10.1231	16.8656	17.6041
Olfr1418	0	0.01028	0.0067	0.0064	0	0	0	0	0	0	0	0	0	0.00311	0	0	0	0	0	0.00319	0	0	0.00683	0	0	0	0	0
Ddx46	12.8247	12.52	12.7064	10.9203	13.1154	13.5086	12.8243	9.32104	12.59	16.3842	15.5641	14.392	13.4183	11.6557	13.5133	12.1955	13.6841	14.3248	9.76428	10.1364	9.98478	10.6001	10.792	14.9552	13.253	12.3092	13.5879	14.5775
Caml	10.7709	13.2592	11.507	13.0272	12.9587	10.9063	10.9057	9.60771	10.8925	10.3002	9.67752	11.0339	10.691	9.18443	10.7659	9.63072	8.97884	11.1097	11.5818	9.75041	10.1735	9.99119	10.4634	10.2802	13.745	10.1607	11.1111	11.9356
Ctla2b	1.35051	1.42374	1.52606	1.86234	1.4145	1.36809	1.77259	0.22201	12.624	1.28405	0.87933	1.07663	0.78253	0.78019	0.79983	0.2733	0.67828	0.75642	0.31784	0.47935	0.59728	0.29541	0.85743	1.85979	1.55314	1.28778	1.48771	1.10086
Spata5l1	3.25606	4.3361	3.91627	3.17823	4.20415	3.84851	2.72525	2.90785	3.867	4.96341	3.82933	2.73468	4.67889	2.36323	3.83803	3.89191	3.81874	2.86443	2.98015	2.36911	2.05907	1.59572	1.49048	4.85642	4.01715	2.37008	4.06867	3.53614
Mir218-1	0	0	0.12321	0	0	0	0	0	0	0	0	0	0	0	0	0	0	0	0	0	0	0	0	0	0	0	0	0
Gm14169	0	0	0	0	0	0	0	0	0	0	0	0	0	0	0.02045	0	0	0	0	0	0	0	0	0	0	0	0	0
Gm2415	0.93451	0.53805	0.66044	0.90415	0.69727	0.76455	0.75038	0.45472	0.59748	0.60977	0.503	0.54669	0.67638	0.50455	0.68966	0.55834	0.68081	0.48155	0.77403	0.44226	0.67353	0.55873	1.00549	0.64887	0.49916	0.71361	0.62521	0.75072
4930563I02Rik	0	0	0	0	0.05182	0	0	0	0	0	0	0	0	0	0	0	0	0	0	0	0.06078	0.03551	0	0	0	0	0	0.02557
Gm15326	0.07328	0.20612	0.13707	0.16934	0.28168	0.12821	0.07838	0.07282	0.26391	0.42581	0.27039	0.23817	0.2364	0.08968	0.36777	0.45021	0.18336	0.06203	0.06061	0.06142	0.3304	0.35577	0.33676	0.4245	0.31688	0.2656	0.32733	0.42518
Gm12065	0	0.08451	0.16529	0	0	0	0	0	0	0	0.09238	0	0	0	0	0	0	0	0.05824	0	0	0	0	0.24629	0	0	0.2455	0
9530068E07Rik	43.9456	42.6252	41.2077	38.4315	43.9692	39.2201	37.6284	37.2169	48.3566	45.6683	43.3103	43.4338	43.4348	36.9237	45.6447	37.932	38.5823	39.0876	33.5354	31.1113	34.6034	41.1852	38.6437	49.6483	40.834	41.4179	40.0132	43.5779
Edc4	8.27695	8.64037	8.95027	7.00721	9.73635	7.557	6.7588	6.38811	8.21709	9.22147	8.91629	8.62837	8.06323	6.925	8.29655	7.25703	7.79387	7.81705	6.82771	6.14611	6.18999	7.26162	7.13584	8.84942	8.08445	8.02865	8.53767	8.70393
Lrrk2	0.74142	2.5695	2.9423	2.04238	3.36461	2.20133	1.66085	1.31235	3.57608	3.50815	3.42858	2.8791	3.80781	2.09034	3.85056	3.23168	3.32622	3.0628	2.07489	1.92909	2.14785	2.35804	1.9741	3.16176	3.16264	1.96987	2.9497	3.08949
Macrod1	22.7558	12.7607	15.7984	16.4222	10.4178	5.24412	10.4165	7.21806	9.99275	4.2189	6.23157	8.29646	4.3224	8.20458	7.8045	9.861	4.41527	9.1764	6.85765	7.33374	12.0527	12.3551	13.8287	5.73856	12.4239	8.46395	10.7448	11.8675
1110004E09Rik	13.4564	15.8975	13.9622	13.0148	16.067	19.8184	18.2828	15.1658	14.3922	20.2199	18.7603	17.1628	22.2699	13.6995	15.1334	17.6587	20.2932	14.9785	18.2419	11.6145	14.1492	14.521	12.3349	22.7402	17.5413	15.6684	13.9633	15.5437
Synj1	9.36902	6.52771	6.47925	5.14509	7.06245	4.96141	3.19687	4.77856	7.45573	5.87854	5.82233	6.11074	5.26452	6.3399	6.48194	6.17798	5.3896	6.19337	4.6784	5.52271	4.99655	5.93501	6.49963	6.50466	5.92487	6.1063	3.42111	6.52132
Ifnar2	5.71937	6.09497	6.11928	7.50128	6.68102	7.52997	5.14128	2.40842	15.7975	8.67876	9.03405	5.84896	6.44615	4.27581	6.55772	5.47122	6.57368	6.08005	3.50813	2.41895	5.27989	5.86732	3.11062	10.8674	7.73383	5.19399	5.46254	7.07262
Paxbp1	11.1903	10.7066	9.49343	7.11771	9.76242	7.56881	6.70833	6.86427	7.32448	8.57455	8.87373	8.91643	7.26895	7.29664	6.58704	7.75244	5.39538	7.10103	7.15165	8.23077	6.38226	5.99037	10.6435	8.94419	7.52489	10.1447	10.2652	10.5881
Ighv4-1	11.7041	9.60784	20.7233	33.5344	21.5294	9.85832	5.61248	0.99788	44.2264	14.9318	11.7474	5.93137	11.93	4.00568	23.6745	18.524	27.1121	10.3887	0.76906	2.43137	2.88037	11.8948	3.33503	25.4319	14.9803	1.83009	9.75743	19.2891
Mis18a	3.02156	5.46533	4.31746	3.83688	5.84702	8.69443	7.76444	6.86214	7.13249	8.87768	8.39301	6.0971	7.64409	7.27116	6.07759	7.27813	7.7872	6.26392	7.83355	6.4367	4.81557	4.95118	3.64104	9.17505	6.67138	6.89475	5.78915	4.80082
Gm30346	0.02417	0	0	0	0.03279	0	0	0	0	0.05362	0	0.04713	0	0.01479	0	0	0	0	0	0	0	0	0	0.0634	0	0	0	0.01618
Gm2436	0	0.21487	0	0	0	0	0	0	0	0.90797	0.03915	0	1.15521	0	0	0	0	0	1.25053	0	0	0	0	1.30465	0	0	0	0
Terb2	0	0	0	0	0	0	0	0	0	0	0	0	0	0	0	0	0	0.0493	0	0	0	0.02407	0	0	0	0	0	0
N4bp2l1	1.71592	2.83512	2.65883	2.21245	2.82335	1.49429	2.24277	1.48875	5.59871	2.01033	1.93905	2.20851	1.4107	1.20592	1.87129	1.58784	1.50554	1.66802	2.00069	1.84115	2.1549	3.20034	3.17565	3.78883	2.52789	2.58315	3.92444	2.79725
Chst1	3.89184	2.23405	3.10014	2.67948	3.99616	2.76935	1.9798	1.2332	4.34398	2.95248	2.7588	2.51972	2.37779	1.98762	3.38806	2.93057	2.0414	2.29539	1.29732	1.7335	3.0842	2.50694	1.79285	4.30545	2.98612	2.40806	3.63055	3.52338
Ripk2	4.78783	5.98474	5.02003	4.47526	4.73294	7.36151	8.47672	7.19944	6.00555	8.54983	8.54385	9.6727	7.65071	7.53528	8.94609	7.66238	7.00505	9.70544	6.15525	5.86589	4.02581	4.1346	5.42278	5.53667	6.02609	6.36601	3.96992	7.84369
Pex16	18.9239	15.7411	16.272	13.2813	17.5439	18.3796	15.4859	19.5851	13.981	15.9103	19.1028	19.3003	16.6873	20.0941	13.83	16.0598	16.0044	16.3961	17.3276	20.2917	20.4122	24.4743	19.6021	14.9128	13.2829	18.5146	20.1497	15.0224
Duoxa2	3.54233	28.8941	16.4567	15.6451	22.6048	95.6169	67.7326	112.757	60.4862	118.019	107.93	80.501	92.8494	60.9224	66.8647	66.3205	76.3053	60.0819	75.1738	60.2042	25.5187	27.1677	25.5412	42.5315	17.3113	29.2178	12.1729	51.232
Duoxa1	0.19274	0.79107	0.52824	0.41318	0.85795	1.79507	0.37645	2.10449	0.82478	1.45948	2.30481	1.69798	1.4132	0.9161	1.15614	1.39127	2.4542	1.32396	1.54032	0.97671	0.80916	0.94387	0.83668	0.99532	0.51981	0.72802	0.56017	1.23381
Sord	32.4388	26.6051	38.3155	38.4421	33.088	19.8725	26.7602	16.049	15.5981	17.3855	19.4538	30.2942	23.8052	23.6576	29.0992	27.8438	26.6626	31.5799	26.121	25.8758	37.0738	43.0646	35.1867	17.889	39.2722	29.9469	40.0733	29.4589
Gm22190	0	0.12599	0	0.11762	0.12661	0	0	0	0	0	0.13773	0	0	0	0	0	0.11675	0.11848	0	0	0	0.11568	0.12552	0	0	0	0	0.12495
Gm27295	0	0	0.08859	0	0	0	0.15656	0	0.08786	0.17012	0	0	0	0.24634	0.25254	0	0	0	0	0	0	0.16633	0	0.264	0	0	0	0
Gm22191	0.24887	0	0	0	0.12661	0	0	0	0.36663	0	0	0	0	0	0.35126	0.15289	0.11675	0.23697	0	0.46927	0.44551	0.34704	0.37655	0	0.46119	0.123	0.24401	0.12495
Gm27297	0	0	0	0	0	0.25657	0	0	0	0	0	0	0	0	0	0	0	0	0	0	0	0	0.1315	0	0	0	0	0
Adgre1	4.18861	3.9763	3.60455	7.65957	6.95268	6.83659	3.21113	1.16937	7.64754	5.68696	4.69698	4.09621	4.09377	1.73834	4.5723	2.66908	5.4022	5.12088	0.62403	1.04989	2.65291	3.83111	1.15732	9.07831	5.42875	3.0895	2.86194	2.55411
S100pbp	2.12098	2.00967	2.07292	1.89124	1.67894	0.98799	1.236	1.11582	2.04039	1.20665	1.13054	1.51706	0.8277	1.07841	1.26777	1.67146	1.309	1.4443	1.17947	1.16511	1.31747	1.57442	1.77702	1.51626	1.65112	1.86447	1.88921	1.89267
Anxa4	48.5484	54.9631	36.8238	50.8914	51.9265	72.0177	66.0509	65.4725	43.551	64.1269	63.8421	61.2	68.0757	72.8318	63.094	69.183	76.1155	67.5984	77.9766	73.6069	64.3494	58.8237	55.4272	71.7604	61.262	63.3254	59.6368	63.214
Nfu1	3.94001	3.41742	3.98851	4.32007	3.76619	4.25714	3.91455	3.59833	5.52562	4.85267	4.81671	4.52786	4.43262	4.91119	4.45786	4.44337	4.3146	4.23537	4.24697	3.39083	4.20408	4.25386	3.35869	4.2553	4.02154	4.69972	3.74895	4.04761
Gfpt1	96.595	82.7931	74.4372	84.3587	85.3847	92.9926	97.1989	79.5684	57.9587	81.4061	89.7737	100.995	92.7354	87.3404	86.6422	87.7275	86.9922	92.9194	88	90.933	94.5327	92.5984	90.5393	55.9839	93.5476	77.2847	89.5159	99.4407
Tgfa	1.41097	4.42689	5.85792	4.98012	5.42051	0.91943	7.98907	0.98312	1.03362	0.89235	5.75684	8.06287	6.83389	7.60765	6.56475	7.58746	6.075	6.78969	7.08407	7.67139	4.62875	5.70157	6.99073	0.90866	5.10826	6.00388	5.52123	6.65212
Pcyox1	18.5835	12.9096	16.2165	17.089	15.0676	14.4311	14.8694	11.5222	15.5993	13.7531	13.5473	14.9448	13.102	13.7096	16.6294	15.7062	13.9545	16.4685	10.5717	12.0624	12.8543	14.3578	12.1441	15.323	16.684	13.1922	14.6913	15.2859
Bbs1	1.11347	1.01568	1.15598	1.23336	1.04058	0.68302	0.62021	0.40576	1.04781	0.87212	0.92572	0.95889	0.69679	0.67983	0.81001	1.17824	0.73406	0.63986	0.70284	0.52489	0.82832	1.14	0.85351	1.28343	1.17033	1.05454	1.06046	1.06146
A530013C23Rik	0.02754	0	0	0.00868	0.00934	0	0	0	0.08791	0.04801	0.02032	0.00895	0	0	0.01728	0	0.00861	0.00437	0	0.00433	0.01096	0.01707	0	0.03612	0.00425	0.00907	0	0.02766
Zdhhc24	6.42146	6.25003	6.82793	2.66673	6.97773	4.45297	3.04357	6.87384	6.67092	3.04826	5.7413	6.66363	6.45385	6.69524	7.04483	6.84594	6.72518	3.47729	2.06583	4.00514	8.76704	4.06263	3.97259	5.69771	6.99811	3.92525	8.21524	5.90138
Snora57	8.04623	10.2073	12.821	7.25618	10.5392	14.0159	8.821	12.3027	5.17747	14.1574	13.2058	15.0589	11.0281	13.5819	8.87638	9.43162	6.85517	12.5048	12.9077	11.0739	5.84979	9.37151	9.32906	12.2813	8.5694	15.3579	13.2392	10.2157
Angpt1	0.63903	0.7642	0.81244	1.07885	0.94986	0.44252	0.428	0.14992	2.40971	0.66759	0.56179	0.49998	0.2754	0.34999	0.46272	0.76577	0.6045	0.53835	0.22266	0.24298	0.44879	0.54272	0.35015	1.03987	0.8114	0.63684	0.57756	0.58887
Slc34a3	0	0.04702	0	0.02195	0	0	0	0	0	0.01656	0	0	0	0	0	0	0	0	0.0216	0	0	0	0.01171	0	0.02151	0.01148	0	0.02332
Gm5846	1.86828	1.61726	2.56886	2.05885	2.09789	2.3815	1.61785	1.11456	1.77786	1.93281	2.00368	1.94426	3.98477	1.96357	1.93101	1.85543	1.92548	1.75127	1.70229	1.87094	1.42096	1.79081	2.03102	1.95199	1.92842	1.63618	1.82231	1.62332
Gm36972	0	0	0	0	0	0	0	0.09054	0	0	0	0	0	0	0	0	0	0	0	0	0	0	0	0	0	0	0	0
Gm36975	0	0.02275	0	0	0.00762	0.03684	0	0.00837	0	0.02848	0.05802	0.10951	0.01553	0.01375	0.02818	0.0276	0	0	0	0.02118	0.02681	0	0.03021	0.05892	0.02775	0	0.02202	0.0376
Gm36976	0	0	0	0	0.01255	0	0	0	0	0	0	0	0	0	0	0.01515	0	0	0	0	0	0	0	0	0	0	0	0
Wdr49	0	0.03017	0	0	0.06568	0.02199	0	0	0.01219	0.03777	0.07145	0.00968	0.0103	0.01823	0	0.0122	0	0.02837	0	0	0	0.00462	0	0	0	0	0	0
Mir681	0.12443	0	0	0	0	0.24491	0	0	0	0	0	0	0	0	0	0	0	0	0	0	0	0	0	0	0	0	0.24401	0
Mir690	0	0	0	0	0	0	0	0.14037	0	0	0	0	0	0	0	0	0	0.35871	0	0	0	0	0	0	0	0	0	0
Btbd19	0.88127	1.7061	1.52884	1.3995	2.0085	2.87573	1.19679	1.91901	2.20188	4.56152	4.41297	2.10683	3.57831	1.76332	2.79613	1.66316	2.17295	1.96018	2.06958	1.42908	1.26627	1.63195	1.3583	3.20735	1.73763	2.12543	2.17051	2.26542
Kncn	0	0	0	0.04106	0	0	0	0	0	0	0	0	0	0	0	0	0	0	0	0	0	0	0	0	0	0	0	0
Kti12	11.1503	14.6847	15.3009	14.9165	14.0294	18.7122	15.1975	12.436	12.0073	18.7105	17.3737	15.238	17.059	12.7252	14.0417	13.3799	14.8529	13.8572	13.7598	12.0335	10.5793	9.69384	8.88259	17.6792	15.9449	13.0562	12.4154	16.2844
Faddos	0.09099	0	0.10297	0	0	0.3198	0.06825	0.17437	0.31917	0.09887	0.40287	0.13941	0.20217	0.21476	0.07339	0.06389	0	0.04951	0.06047	0.03677	0	0.04834	0.05245	0.19179	0.26498	0.05139	0.10196	0.09137
Lrp8os2	0	0.03442	0.01683	0.01607	0	0.02091	0	0.019	0.00835	0	0.09878	0.03315	0	0.0156	0.03199	0	0	0	0	0	0	0.0158	0	0	0	0.0336	0.0125	0.0128
Gm22196	0	0	0	0	0	0	0	0	0	0	0	0	0	0	0	0	0	0	0	0	0	0	0	0	0	0	0	0
Gm23111	0.26072	0.26399	0.25816	0	0	0.25657	0.22814	0.29144	1.02425	0.12395	0.28859	0.2542	0.54067	0	0.12266	0.16017	0.12231	0.74475	0.60646	0.36871	0.15557	0.48475	0.26299	0.64114	0	0.38656	0.38344	0.65451
Gm22204	0.33487	0.67814	0.37304	0.43525	0.38331	0.08238	0	0.46792	0.20555	0.1592	0.50966	0.20406	0.08681	0.03842	0.15755	0.77146	0	0.55799	0.15579	0.43411	0.19982	0.07783	0.42223	0.45292	0.15514	0.28962	0.36937	0.71456
Gm22208	0.12443	0.25199	0.36964	0.23525	0	0.36736	0	0.69549	0	0.59156	0.13773	0	0	0.34263	0	0	0.35025	0.23697	0.81045	0.23464	0.1485	0.23136	0.75311	0	0	0.24599	0	0.2499
Srsf2	67.8099	90.6998	78.5954	59.2085	87.6711	82.285	73.5513	70.7212	66.3528	95.4729	90.1519	88.3298	91.3932	79.4017	87.0125	79.9159	75.2234	76.1897	84.521	70.4537	62.5302	65.9031	82.1559	103.479	75.3417	87.9697	88.7216	94.0201
Mks1	2.22377	1.3503	1.59198	1.36618	1.93887	2.37487	1.71779	1.64586	1.57569	2.43936	2.24415	2.84138	2.21804	1.52847	2.03511	1.20603	1.62597	1.97238	1.57778	1.48069	1.63191	1.92254	2.20557	1.89774	1.89425	2.28504	2.19693	2.05628
Pomt2	2.1184	2.41154	2.20838	2.40588	2.64914	1.84249	2.01024	1.56971	2.05857	2.12377	2.13148	2.17449	1.98062	1.46735	1.85079	1.89238	1.91331	2.07279	1.18326	1.25253	1.79084	1.51499	1.19601	2.6305	2.17491	1.71969	1.802	2.25508
Tspan8	281.18	292.09	269.089	307.299	223.811	300.142	351.665	326.244	220.747	206.752	227.378	252.758	249.555	287.169	234.327	243.434	241.134	234.811	326.053	349.473	264.752	237.103	267.996	201.287	247.559	257.094	234.362	258.493
Gm6181	0.51848	1.10245	1.23215	1.12724	0.7913	1.27555	1.1342	1.27507	0.56014	1.18311	2.06602	1.51654	1.66656	2.09388	1.65872	1.6563	1.11886	0.69115	1.54371	1.41759	1.17564	1.44598	1.46438	1.275	2.16183	1.38371	1.22005	0.72889
Svip	6.35384	4.44077	6.39429	6.01337	4.26291	4.05493	4.37581	3.214	3.63168	3.75333	3.95257	4.99569	3.55912	4.14189	4.85014	3.82073	4.53692	4.7177	4.29528	5.08443	4.42672	4.13077	4.69151	3.11172	5.2533	5.32673	5.10666	5.1567
4930522N08Rik	0	0	0	0	0	0	0	0	0	0	0	0	0	0	0	0	0	0	0	0	0	0	0	0	0	0	0	0
Cds1	56.2074	44.8363	49.2768	32.9792	47.8016	62.7462	57.1674	84.3858	38.5653	67.3641	68.6498	62.1235	78.5116	72.71	72.1628	68.6248	67.8026	65.4437	80.4553	72.4466	57.7602	62.7638	63.5529	51.0119	40.624	51.6178	58.6122	48.0805
Bmp3	18.6779	2.89253	3.95909	4.91455	1.7432	1.78614	7.78725	2.42191	7.16865	0.9517	1.1018	2.3343	0.85179	2.70863	1.09679	1.79363	0.56592	2.17043	1.39958	2.15606	1.50148	1.84385	2.76775	2.34955	1.94064	3.16385	1.30613	3.25319
Prkg2	24.2552	0.96543	1.45407	1.26279	0.24383	0.95335	5.2446	1.67856	4.9852	0.11877	0.29348	1.37706	0.11895	3.7533	0.17512	1.07128	0.06698	1.47591	0.61911	1.17296	0.09736	0.1185	1.35267	0.17052	0.48898	1.50945	0.33495	1.60769
Fgf5	0	0	0	0.02069	0	0.02154	0	0.02447	0	0.02081	0	0	0.0681	0.02009	0.0412	0	0	0.02084	0	0	0.02613	0	0	0.04307	0.02028	0	0	0
Antxr2	11.0716	6.79745	7.66578	8.42816	7.13187	4.71797	5.71231	3.18892	12.9241	5.21351	5.25896	5.71925	4.48278	4.80443	6.26651	4.61195	4.57162	5.66369	3.42168	4.11097	4.82572	5.81451	5.08297	6.59946	7.82498	5.89772	5.27343	6.40871
Gm13196	0.28893	0.47539	0.75099	0.44381	0.44095	0.49756	0.69524	0.52483	0.31923	0.41206	0.55966	0.31691	0.56171	0.56352	0.50974	0.35499	0.67771	0.65338	0.67207	0.8853	0.47411	0.70506	0.29144	0.49735	0.70274	0.39268	0.53116	0.83411
Gm22213	0	0.46586	0	0	0	0	0	0	0	0	0	0.11215	0	0	0	0	0	0	0	0	0.41181	0	0	0	0	0	0	0.231
Gm22214	0	0.08058	0	0.82748	0	0	0	0.26688	0	0	0	0	0	0	0	0	0	0	0	0	0	0	0	0	0	0	0	0
Hnrnpa1	62.8564	79.4464	76.3352	65.1738	92.8587	110.582	102.883	63.5133	87.7287	140.275	132.787	117.003	128.148	94.7564	109.138	99.5735	120.903	108.382	94.4004	75.0395	101.742	111.333	70.0554	148.868	102.19	101.195	99.2216	97.1069
Gm13392	0.45626	0.0924	0.09036	0.08626	0.09285	0.0898	0.39924	0.30602	0.08962	0.26028	0.40402	0.08897	0.47309	0.08376	0.08586	0.44848	0.17123	0.26066	0.33962	0.2581	0.1089	0.08483	0.09205	0.08976	0.08455	0.0902	0.17894	0.09163
Gm15057	0	0	0	0.09692	0	0	0	0.11461	0	0	0	0	0	0	0	0	0	0	0	0.04833	0	0	0	0	0	0	0	0.05148
Gm11449	0.05751	0.11647	0.05695	0.08155	0.11703	0.08489	0.17613	0.06429	0.05648	0.05468	0.03183	0.05607	0.05963	0.10557	0.13529	0.14133	0.08094	0.16428	0	0.10844	0.06864	0	0	0.16971	0	0.02842	0.05639	0.05775
Scarna2	2.21518	1.20516	3.6012	2.71901	2.18658	1.822	1.15721	2.21751	1.10404	0.37722	0.80512	1.93414	1.78265	1.5173	1.24439	0.40623	0.62042	1.29072	0.92287	2.46254	0.86806	2.24371	3.06822	0.84556	1.71554	2.45101	1.3615	1.95879
Bex3	10.6774	17.7195	12.7039	14.694	15.444	18.2735	18.3288	15.3637	13.1393	16.7058	16.3187	16.6648	14.3239	12.2534	13.8855	13.7412	14.8092	14.6271	15.6414	10.7696	14.8579	12.1492	8.03162	21.4205	16.8538	15.4624	13.9171	13.3351
Mid1	3.41992	5.52519	3.32386	3.04792	5.12722	3.19707	2.82318	2.33611	3.73691	3.74159	3.33453	3.66805	3.35174	2.61548	4.7723	3.61383	3.38838	4.0845	2.36519	2.14314	3.49069	2.97287	3.11685	3.53829	2.95364	5.72994	3.96025	3.75526
Klhl35	0.11708	0.21015	0.17917	0.06037	0.11913	0.08903	0.07451	0	0.2927	0.1771	0.15905	0.03113	0.06622	0.01954	0.10015	0.03269	0.06491	0.08108	0.06932	0.0853	0.05081	0.04947	0.25767	0.17275	0.10848	0.11573	0.11479	0.11757
G2e3	2.92468	3.06854	2.69663	2.49554	3.64153	4.82869	3.54333	2.84829	3.12301	4.28417	4.95293	4.89078	4.5785	3.48095	3.93276	4.28443	4.05504	4.37138	2.82458	2.56266	2.00514	2.01051	2.40388	4.13514	3.47544	3.41585	3.002	3.78216
Cops4	9.43876	10.2464	10.5185	12.4115	10.7164	12.9666	11.7499	10.5327	10.9028	12.4371	13.4681	11.754	12.7694	11.2758	11.5081	11.1604	12.5681	12.3719	11.6366	10.5049	11.0457	10.1116	9.85466	13.7356	11.568	12.008	11.4876	10.9662
Sgcg	0.04298	0	0.02837	0.01354	0.04373	0.0141	0.01253	0.01601	0.09849	0	0	0.02793	0	0.03287	0	0.0352	0.01344	0.01364	0.01333	0.02701	0.03419	0.02663	0.01445	0	0.06637	0.01416	0	0.07192
Wdr38	0.3242	0.26551	0.36823	0.4732	0.35411	0.22051	0.33791	0.18653	0.16857	0.19945	0.18998	0.39047	0.262	0.24068	0.21982	0.17573	0.27287	0.34047	0.173	0.25172	0.30725	0.41662	0.45206	0.06097	0.1502	0.31102	0.30384	0.15799
Golga7b	0.45809	0.32468	0.46267	0.36374	0.45211	0.18933	0.26456	0.09217	0.24295	0.14809	0.30423	0.10719	0.038	0.26909	0.03448	0.25891	0.16333	0.13958	0.13639	0.22458	0.32255	0.18312	0.24028	0.39653	0.22921	0.35318	0.3144	0.2208
9430015G10Rik	2.69312	4.2122	3.76347	2.61576	4.85083	5.29678	2.90109	3.67303	3.59821	5.07537	5.21565	4.92649	4.89348	3.37627	3.56581	4.16008	3.08292	3.65422	4.80473	3.71258	2.54645	3.20612	3.80767	5.9941	3.71385	5.74504	5.2883	5.15196
Gatad1	13.7535	13.8095	14.0024	15.0062	15.524	15.5898	14.3507	14.1849	13.4207	15.7744	15.5579	15.8335	15.8407	14.3748	15.7316	14.6389	16.2535	15.1095	12.5065	12.3291	12.4984	13.9489	12.9126	17.1239	14.9983	12.2052	13.472	16.8083
Mark3	5.46949	5.33801	6.81593	6.1439	6.65041	6.2572	4.98595	5.67236	6.21023	5.74236	5.14034	6.38249	6.38522	5.48639	5.40804	5.66258	6.17901	5.69831	5.45138	5.24048	5.55736	4.43263	5.69361	5.70066	7.03433	4.73814	5.05276	6.11571
Pcdhb18	0.26067	0.30518	0.18014	0.16427	0.18786	0.10688	0.11167	0.11534	0.26668	0.14457	0.16831	0.12972	0.13233	0.18941	0.13797	0.13011	0.1121	0.18615	0.10358	0.09216	0.11666	0.14136	0.10956	0.25641	0.32204	0.17177	0.21032	0.28357
Hsbp1l1	2.17736	0.66472	0.88841	1.10667	0.54549	1.01212	0.88081	0.57485	0.23641	0.21846	0.62977	0.71475	0.31766	0.66281	0.46329	0.24198	0.20532	0.87513	0.39703	0.588	0.75735	0.88493	0.91605	0.47355	0.88201	0.61646	0.51494	0.56034
Gm25072	0	0	0	0	0	0	0	0	0	0	0	0	0	0	0	0	0.05465	0	0	0	0	0	0	0	0	0	0	0
Grin3b	0.13704	0.06728	0.05757	0.04711	0.08451	0.13895	0.05087	0.05106	0.08973	0.05923	0.1379	0.04049	0.1421	0.06099	0.14849	0.12756	0.03896	0.15026	0.16615	0.04698	0.08921	0.04247	0.05865	0.14297	0.0885	0.06568	0.08551	0.09591
Zfp995	2.88279	2.10932	2.63198	2.02232	2.29548	2.36476	1.76991	2.10163	2.3219	2.14918	2.13365	1.95106	2.24967	1.9557	2.17165	2.31531	2.01945	2.53502	1.89406	2.27375	2.30561	2.47903	2.48064	2.64007	2.03836	2.62304	2.39425	2.90345
Gm22221	0	0	0	0	0	0.5231	0	0	0	0	0	0	0	0	0.75026	0	0	0	0	0	0	0	0	0	0.12313	0	0	0
Gm12366	23.989	28.4808	33.5502	27.5078	30.2146	50.7316	47.0442	56.664	34.6014	56.3205	61.6272	49.4535	50.2676	43.8059	50.7064	45.7915	38.1012	38.4724	56.6466	36.8227	40.8101	42.9984	34.6678	51.3728	50.0335	51.0343	44.4737	35.157
Zbtb2	3.09619	2.0712	3.49777	2.81094	2.54966	1.89425	2.1911	1.92765	2.64526	2.1055	1.85738	2.15006	1.87464	1.86558	1.51605	1.9249	1.74683	1.97601	1.93608	1.89532	2.57412	2.28815	2.60262	2.03037	2.49045	2.02742	1.96558	1.69247
Gm13582	0.02062	0.02088	0	0.04873	0	0.02029	0	0.09221	0.04051	0.02451	0.02283	0.02011	0.03207	0.01893	0.0194	0	0	0	0	0	0	0	0.0416	0	0.03822	0.02038	0	0.09836
Fign	0.11259	0.2002	0.19306	0.17132	0.1397	0.14728	0.10092	0.08595	0.16721	0.07702	0.17934	0.06827	0.15091	0.12854	0.09819	0.16195	0.22287	0.08106	0.08687	0.10356	0.11143	0.16976	0.09695	0.28362	0.15775	0.19407	0.18847	0.09927
Bola3	8.79415	8.97774	8.83032	8.86491	7.90241	13.99	11.1715	13.1947	8.23928	14.2018	12.4472	10.7812	15.3772	12.8997	10.7857	11.2974	12.7306	9.5912	13.0252	10.0635	7.73267	8.71821	6.78956	11.5938	9.19901	11.2585	9.7885	8.44119
Gm42726	0.04257	0.21554	0.35834	0.06037	0.24908	0.23043	0.03725	0.26176	0.21952	0.16192	0.07069	0.04151	0.13244	0.17585	0.1302	0.07847	0.15978	0.14189	0.08913	0.24084	0.07621	0.15832	0.25767	0.04188	0.0789	0.04208	0.16697	0.2672
Rpl30	4.91765	6.25967	16.2599	5.21834	17.6622	6.46282	7.71772	4.93478	6.44119	7.79561	8.33294	6.75233	11.904	5.62019	5.01104	6.96102	16.5083	6.4691	7.03833	15.6312	14.1122	5.28367	9.2763	8.82736	19.2466	6.72447	19.2109	5.4888
Gm15820	0.07521	0.07615	0.07447	0	0	0	0.18097	0	0.07386	0	0.04162	0	0	0.05177	0.05307	0	0	0	0	0	0.08975	0.13983	0	0	0	0.07434	0.07374	0
Gm22229	0	0	0	0	0	0	0	0	0	0	0	0	0	0	0	0	0	0	0	0.23898	0	0	0	0	0	0	0	0
Snora62	0.18373	0.27905	0.72771	0.60786	0.28041	0.54241	0.80384	0.41076	0.27067	0.34938	1.32188	0.62697	0.28576	0.25295	0.69151	0.45149	0.25858	0.08747	0.51284	0.08661	0	0.3416	0.37066	0.54217	0.85119	0.81722	0.63049	0.46123
Svs3b	0	0	0	0	0	0	0	0	0	0	0	0	0	0	0	0	0	0	0	0	0	0	0	0.04312	0	0	0	0
Zfp965	0	0.01788	0.62959	0.02783	0.43727	0	0.82423	0.22375	0.72276	0.55975	0.48874	0.62566	0.62875	0.12428	0.06647	0.89695	0.82855	0.42603	0.01096	0.36633	0.47074	0.33932	0.02375	0.42853	0.54549	0.4248	0.02309	0.49067
Gm4724	0.46823	0	0	0	0	0.41981	0	0	0	0.25227	0.52979	0	0	0	0	0.37075	0.33193	0	0.15006	0	0	0.34339	0	0	0	0	0.49479	0
Pcnt	4.13203	4.17355	4.25098	3.1905	4.957	3.63509	3.58408	2.79605	4.38006	5.26073	4.90151	4.92251	4.98038	4.00238	4.96358	4.86657	4.5489	4.77618	3.03983	2.89549	3.48909	3.78368	3.63067	4.41782	4.60288	3.84604	4.44774	4.22498
Gmcl1	7.67978	6.98413	6.66513	6.30098	7.07816	5.87086	6.07804	5.54724	4.59013	5.4879	5.36217	6.57721	6.29739	6.56703	6.2126	6.10498	6.29768	6.25463	5.91178	5.78964	6.44555	6.63178	5.886	6.18973	6.52008	5.81566	7.13088	6.8057
Mxd1	67.307	129.409	118.51	102.449	134.467	88.4412	83.0542	137.712	73.1662	81.9039	66.7518	91.9697	88.8905	122.975	99.253	119.311	113.228	108.404	140.036	154.907	139.543	136.613	158.451	83.55	114.417	124.998	135.05	96.7167
Ftcd	0.08576	0.02605	0	0.02837	0	0.01688	0.03002	0	0.1811	0.03262	0	0	0	0	0.01614	0.07903	0	0	0.03192	0	0	0.00797	0	0.01265	0.01589	0.02119	0.01261	0
Gm11008	0.14542	0	0	0	0	0	0	0	0	0.1037	0	0	0	0	0	0	0.08528	0	0	0	0	0	0	0	0.05053	0	0	0.05476
Gm9625	91.7444	107.305	118.903	130.823	109.781	146.08	156.179	132.997	124.143	147.599	159.789	143.28	162.361	157.692	173.731	184.204	182.634	167.37	153.974	142.657	147.838	160.357	145.212	209.276	189.497	159.564	146.277	162.821
Snrnp27	13.1588	15.821	14.1512	16.3055	14.7153	17.4	16.0651	16.0422	16.3998	17.9309	16.6354	15.9609	17.3062	16.3794	15.0178	16.4333	16.6877	15.3035	17.3598	15.2864	15.7662	12.8008	12.0783	15.4429	16.1071	15.2088	14.8597	13.6101
Zfp968	0.31497	0	0	0	0.15108	0.00886	0.25198	0	0	0.1968	0.11455	0.25445	0.1493	0.13629	0.13972	0.17138	0	0	0	0.08485	0.1611	0	0.18609	0.15934	0.1626	0.14232	0.18088	0.33436
2610507B11Rik	35.8936	41.4553	38.4117	34.8249	47.1957	38.5201	33.7247	33.1634	31.1649	42.8443	42.3785	41.9389	39.6968	39.0407	41.8106	39.9017	42.1741	42.4207	31.6914	35.5114	34.4344	37.8832	34.8989	37.1751	40.1528	35.2157	35.2872	43.1418
Gm15799	0	0.09591	0.60968	0.13431	0	0.18643	0.16577	0	0	0	0.05242	0.23089	0	0	0	0	0	0.09019	0.08814	0.22327	0	0	0.09555	0.18635	0.13165	0.37452	0	0
Gm14170	0	0.12561	0	0	0	0	0	0	0	0.07864	0	0	0	0	0	0	0	0	0	0	0	0	0.16685	0	0	0	0.16218	0
Gm5353	0.36248	0.20973	0.11964	0.19579	0.33368	0.20383	0	0.19295	0.06781	0	0	0.25244	0	0.06337	0.1949	0.10604	0	0.06574	0.06424	0.04882	0.0824	0.03209	0.36563	0	0.14394	0.27298	0	0.13866
Gm12503	0.41147	0.3989	0.23839	0.23999	0.27613	0.46522	0.22215	0.09786	0.11178	0.41619	0.29071	0.46946	0.16339	0.2049	0.11533	0.19362	0.13964	0.17922	0.16291	0.20635	0.22985	0.21974	0.21194	0.21959	0.22713	0.24662	0.30472	0.36922
Gypa	0.08888	0.26999	0.20536	0.54612	0.12058	0.08747	0.11018	0.13247	0.26188	0	0.03279	0.15888	0	0.16316	0.02788	0.14561	0	0.268	0.2481	0.15363	0.35358	0.26165	0.05977	0.02914	0.10981	0.14642	0.17429	0.08925
Scarf1	3.46108	2.06427	2.41308	1.95403	2.8365	1.535	1.36076	1.72777	2.84045	1.87528	1.75281	1.39142	1.37158	1.71456	1.68187	2.10296	1.08986	2.09469	1.40723	1.60474	1.58996	1.51179	2.75471	2.51371	1.87583	2.2729	1.91987	2.62802
Sltm	6.95075	6.78589	6.44746	5.79122	6.38045	6.13762	5.82287	5.53767	5.7178	6.3917	6.32851	6.1899	6.21273	6.17245	6.02168	6.02703	5.83816	6.47497	5.55236	5.82073	5.51656	5.61075	6.31454	6.31526	6.37622	6.64241	6.69598	7.14664
Nedd4	17.1332	14.6197	15.4101	17.2273	17.6925	15.8721	15.8007	7.9551	18.1208	20.4198	19.6285	19.7161	16.9916	13.5296	21.3632	16.8163	18.6032	20.8366	8.74886	10.4293	11.9452	14.4513	11.9662	19.8738	20.1666	14.368	13.9354	19.0921
Rnf111	5.60724	5.00561	5.41287	4.62192	6.22764	4.46608	4.15931	3.89567	4.72922	5.11657	4.82826	5.91947	5.46919	4.85125	5.48566	5.50015	4.95185	5.2168	3.8312	4.00463	4.03905	4.74963	4.88215	5.3162	5.02063	5.08219	5.04881	5.71909
Rsl24d1	17.1656	22.049	22.2655	19.7172	11.5894	11.5938	20.3318	20.8559	19.6792	27.3481	15.8483	21.0372	25.5484	12.2997	21.811	23.3842	23.1107	20.3776	25.115	14.567	18.0107	17.767	13.6139	25.5313	21.9361	21.2405	20.9442	21.8026
Grid2ip	0.0485	0.05934	0.07204	0.0363	0.04524	0.01193	0.00707	0.0384	0.03573	0.04612	0.0179	0.04729	0.02095	0	0.00761	0.00745	0.00758	0.01539	0	0.00381	0.03618	0.062	0.00815	0.0159	0.02434	0.01199	0.06539	0.06697
Ccnb2	6.54442	14.9276	8.69343	7.75817	18.6206	33.8812	26.5437	22.9163	20.8366	47.0756	42.1669	35.6696	43.1248	32.6185	37.0484	33.1743	35.8687	33.4725	29.0649	22.6321	24.8603	21.5512	11.3901	41.7198	25.3737	29.6131	23.3961	21.3578
Gm16224	0.33223	0.13456	0	0	0.06761	0.09808	0	0	0.26103	0	0.36774	0	0	0	0	0	0	0	0	0	0	0	0.20107	0	0	0	0	0.13344
Gm16135	0.0482	0	0.02386	0	0	0	0.04217	0.10775	0	0.06874	0	0	0	0.02212	0.02268	0	0	0.04589	0	0	0	0	0	0	0	0	0	0.0242
Far1os	0.75836	0.57905	0.56627	0.32905	0.65776	0.48937	0.39162	0.18066	0.2442	0.40189	0.42659	0.47273	0.23203	0.3195	0.43282	0.3055	0.24495	0.48534	0.15038	0.3868	0.25222	0.38139	0.31351	0.23235	0.43773	0.4301	0.4632	0.74903
Gm11789	0.03492	0	0	0	0.03553	0	0	0	0	0	0	0	0	0	0	0	0	0	0	0	0	0	0	0.03435	0	0	0	0
Slc36a1os	0	0	0	0	0	0	0	0	0	0	0	0	0	0	0	0	0	0	0	0	0	0	0	0	0	0	0	0
Gm12980	0	0	0	0	0.1658	0	0	0.18215	0	0	0	0.15888	0	0	0	0.15016	0	0	0	0	0	0	0	0	0	0	0	0
Crocc2	0.01343	0.00583	0.0038	0.00726	0.01562	0.00755	0.02687	0.00644	0.09802	0.10219	0.06373	0.0131	0.02388	0.01057	0.00722	0	0.0072	0	0	0	0.00458	0.00714	0	0.06607	0.00711	0.01518	0	0.00771
Gbp2b	29.1503	257.943	38.6108	100.581	237.402	65.302	34.5313	60.9053	41.5012	163.487	92.633	45.4355	70.8676	80.1637	44.9754	66.1156	105.229	62.7466	77.3883	82.5177	277.352	181.724	127.804	109.409	207.915	157.86	104.854	132.808
Dnm3	0.08509	0.09296	0.1297	0.05239	0.10765	0.04407	0.04506	0.02315	0.2584	0.09421	0.07621	0.0453	0.06327	0.05446	0.08322	0.08047	0.04149	0.08048	0.04792	0.04855	0.09553	0.04267	0.07736	0.15528	0.09959	0.0913	0.11581	0.10961
Klhdc4	4.60691	5.41966	3.49806	4.5816	6.20847	6.93105	4.3703	7.71232	5.08654	8.5147	10.3171	6.84195	8.22927	7.37262	4.73427	5.29752	7.01702	7.44099	5.04892	3.81093	3.80187	5.36027	3.43313	8.86703	4.42253	6.67357	5.65703	4.7521
Daam2	2.09052	1.74501	1.97567	1.63837	2.0985	0.80799	1.10466	0.61084	2.22931	1.27225	0.98638	1.10929	1.09833	0.8102	1.57417	1.22574	0.8177	1.20472	0.5306	0.60106	1.28756	1.50835	1.19852	1.99568	1.36058	1.35448	1.7035	1.42667
Plekha1	4.77237	3.73019	5.36772	3.84353	4.16318	2.04092	3.20814	1.18789	2.68487	1.78112	2.6883	2.29756	1.52129	2.58426	2.67799	2.01175	1.56334	3.28924	1.4622	1.75406	2.32567	2.60551	2.66036	2.13952	3.05504	1.96113	1.92644	3.51396
Mrps28	23.5648	35.0467	27.3842	28.571	30.7884	46.8948	41.377	44.3197	30.9727	43.1481	46.4586	39.8492	45.8949	43.5302	40.7931	40.6377	50.2058	39.6654	53.2847	39.9015	38.4077	35.6225	22.1829	39.3257	33.5128	37.3748	33.3713	29.2449
Wnt2	0.16996	0.1598	0.07213	0.13771	0.27174	0.27477	0.02125	0.16285	0.155	0.45016	0.36281	0.24857	0.44057	0.26742	0.5483	0.38782	0.54104	0.45081	0.03953	0.13735	0.07244	0.04514	0.19593	0.62095	0.35433	0.21599	0.11903	0.24381
Thada	1.8056	1.87042	1.57644	1.67888	2.36176	1.57523	1.31104	1.04218	1.94215	2.17564	2.44058	2.25812	2.20522	1.38476	1.87213	1.93691	2.00034	1.79528	1.05323	0.86426	1.22867	1.4542	1.09454	2.22521	2.16205	1.40204	1.7397	1.85321
Dync2li1	3.24621	3.47532	2.97893	4.09466	3.34496	2.44165	1.70068	1.15565	4.01064	3.27322	2.63194	2.30826	2.17606	2.21091	2.82103	2.62937	2.50256	2.4511	1.34667	1.82268	3.19549	4.19989	2.49235	3.5592	3.56342	3.10649	2.19959	2.86522
Abcg8	0.56957	0.32902	0.71582	0.54185	0.53493	0.93056	0.31948	1.14685	0.68131	3.44362	3.35023	0.45209	2.33578	1.46443	1.55969	0.97794	2.2609	1.44272	1.01912	1.20134	0.71459	0.48536	0.89493	0.47765	0.45332	0.40419	0.45105	0.36296
Adcyap1	0.15733	0.25223	0.38947	0.14872	0.16675	0.05161	0.16635	0.20518	0.29616	0.19945	0.15963	0.06392	0.08157	0.04814	0.35776	0.03222	0.07381	0.02497	0.0488	0.04944	0.09388	0.17064	0.17193	0.41269	0.328	0.23327	0.19925	0.23698
Slc25a46	13.9822	12.8352	14.4435	13.9807	13.1685	13.63	13.9144	11.6358	12.5729	10.8586	12.1768	12.8357	11.7736	12.5748	11.3914	12.8933	11.8025	12.0641	12.0218	11.2664	11.1443	11.1875	11.4158	12.4536	12.3519	13.8113	12.4257	12.2574
Polr2d	14.9478	22.9637	20.9259	21.154	22.1576	27.6441	23.9793	21.927	20.8117	29.0234	27.0369	21.3306	29.1721	27.9125	25.5299	23.6611	26.0345	23.8032	24.2057	23.8526	22.3499	17.8091	16.9844	27.4067	24.1051	22.1766	20.8467	20.7465
Gm22816	0	0	0	0	0	0	0	0	0.2298	0.11123	0	0	0	0	0	0	0	0	0	0	0	0	0	0	0	0	0	0
Olfr1253	0	0	0	0	0	0	0	0	0	0	0	0	0	0	0	0	0	0	0	0	0	0	0	0	0	0.00823	0	0
Kbtbd2	12.3838	11.8838	11.1702	10.73	12.9035	9.24048	10.5163	8.77654	12.7782	10.8468	10.0115	10.9464	11.4083	9.68015	13.0498	10.9318	10.4238	11.7212	9.55094	9.30497	9.04981	10.6054	9.27231	11.1359	12.6082	11.4884	11.8165	10.9507
Plg	0.01987	0.06037	0	0.05636	0	0.01956	0	0	0	0	0	0	0	0	0	0	0	0	0	0.03747	0.04743	0	0	0	0	0	0.01949	0
2610301B20Rik	3.18868	3.83727	3.62223	4.29127	3.18028	2.91254	3.11075	1.55504	4.64414	3.56517	2.75642	3.40477	2.78391	2.56415	3.15118	3.43953	3.4537	2.83993	2.25843	2.27766	3.53213	2.9909	2.73715	4.16701	2.87496	3.31025	3.64279	2.97199
Olfr48	0	0	0	0	0	0	0	0	0.01375	0	0	0	0	0	0	0	0	0	0	0	0	0	0	0	0	0	0	0
Gm11696	1.04028	0.74352	0.88657	0.54799	0.40306	0.16164	0.34945	0.59043	0.76548	0.39196	0.43848	0.11933	0.39071	0.73015	0.58488	0.40363	0.35355	0.54893	0.46747	0.67713	0.71106	0.73354	0.7537	0.53856	0.55804	1.21607	0.59682	0.69532
Csn1s2a	0	0	0	0	0	0	0	0	0	0	0	0	0	0	0	0	0	0	0	0	0	0	0	0.03074	0	0	0	0
4930465K10Rik	0.02211	0.08956	0	0.04181	0.14624	0.07616	0.05805	0.14831	0.02172	0.02102	0	0.04312	0.06878	0.0203	0.02081	0.08151	0.10374	0.06317	0	0.02085	0.05278	0	0	0.10876	0	0.02186	0.02168	0.0222
Lrrcc1	2.03441	1.74471	1.88935	1.5388	1.90597	2.40924	2.0285	1.53316	1.64556	2.65508	2.51128	2.95477	2.69043	2.39332	2.00902	2.40512	2.29878	3.00068	1.47035	1.86798	2.13287	2.72367	2.11307	2.73602	2.37366	2.24437	2.57459	2.80044
Ano5	0.18729	0.16482	0.16292	0.12244	0.07836	0.06201	0.06433	0	0.13925	0.05991	0.14725	0.09557	0.05808	0.03856	0.15646	0.04301	0.07226	0.09333	0.05537	0.0198	0.05849	0.04393	0.04237	0.12913	0.10542	0.14706	0.07894	0.12831
Slc2a9	5.0222	2.46486	2.62646	2.24258	2.81112	2.18357	3.05378	2.81454	2.494	2.32991	1.95235	2.2212	2.16394	2.08358	2.55663	3.34173	3.05716	3.08201	2.27503	2.8562	2.78628	3.44964	2.5805	3.60769	2.43524	2.72828	3.08912	2.69866
Eif2ak4	4.16491	2.97558	2.80269	3.05553	2.86492	2.23985	2.73369	1.68459	2.69694	2.89709	2.43201	3.1874	2.36956	2.421	2.44566	2.52369	2.15105	2.91004	1.55246	1.94517	2.20812	2.5852	2.3922	2.6036	2.78758	2.6816	2.606	3.68087
Wdr1	26.4744	32.078	32.6054	31.0739	34.7552	41.2403	34.0795	40.9714	29.373	44.1583	39.8596	35.9216	38.7614	40.111	39.9409	35.8903	42.1891	37.4709	36.0402	39.0701	34.3887	38.4856	35.7316	45.0049	34.5051	41.358	35.8142	37.7081
Zfp458	0.53718	0.40537	0.5386	0.40558	0.45202	0.39896	0.36214	0.16995	0.37494	0.39028	0.3833	0.47104	0.31352	0.31784	0.4228	0.47322	0.28846	0.33938	0.22004	0.2803	0.27619	0.29209	0.21299	0.31404	0.53686	0.32893	0.3594	0.39523
Soga1	2.25102	1.77235	1.88603	1.60114	2.22403	0.95827	0.64356	0.30471	2.74119	1.10843	1.25434	1.51274	0.97592	0.56019	1.21309	0.9479	1.03107	1.20961	0.44186	0.33782	1.05778	1.26226	0.74707	1.55146	1.46143	1.18452	0.95813	1.23606
Gm6161	8.50833	11.9981	10.4173	10.7197	14.5966	19.3735	17.1397	11.3854	15.4805	20.4425	19.9903	16.3368	21.4435	14.5241	15.9415	15.9022	17.5391	16.8059	15.3821	10.6565	12.2589	10.4268	7.78054	21.4666	13.9141	11.9335	12.1174	12.9964
Gm12464	0	0.02728	0	0.05094	0	0	0	0	0	0	0	0	0	0	0	0	0	0	0	0	0	0	0	0	0	0	0	0.05411
Gm7432	10.2309	13.7648	14.525	11.4667	13.3089	22.2351	18.0679	25.9192	15.615	25.6287	26.8543	21.5442	23.3315	21.925	25.5245	20.7592	19.0082	18.0596	28.0937	16.0761	19.922	20.8313	17.3883	28.9957	26.1879	24.1039	21.6347	17.482
Rpl23a-ps4	0	0	0	0	0	0	0	0	0	0.05721	0	0	0	0	0	0	0	0	0	0	0	0	0	0	0	0	0	0
Gm15803	0	0	0	0.13136	0.03535	0	0	0	0	0	0	0.13549	0.03602	0.03189	0	0.08537	0	0	0	0.06551	0	0.12918	0.07009	0	0.25752	0	0.30656	0
Gm13870	0	0	0	0	0	0	0	0	0	0	0	0	0	0	0	0	0	0	0	0	0	0	0	0	0	0	0	0
Gm7669	0	0	0	0	0	0.05042	0	0	0	0.00812	0	0.04163	0	0	0	0.01049	0.03205	0.04878	0.02383	0	0.04076	0	0	0	0	0	0	0
Cd36	24.4132	6.82932	9.41957	9.12199	9.34532	3.53816	6.2855	2.7533	14.8887	4.71992	3.59146	2.88473	2.98085	6.10666	5.02621	10.1001	5.03687	7.36609	1.84117	2.71399	5.89708	3.49839	2.68064	7.4783	7.14683	5.06888	3.55513	15.4676
Gm8129	11.3744	14.3149	12.79	14.0321	9.023	18.4656	19.0622	18.7489	13.8219	13.1975	16.0755	11.0273	16.1916	18.6385	13.9679	18.0022	13.6867	9.85135	21.2261	18.1154	12.5774	12.1272	16.9184	19.469	32.2129	14.2918	17.516	11.6798
Pcolce2	1.06247	0.49444	0.47181	0.59029	0.77087	0.23299	0.29263	0.12572	0.86037	0.3855	0.47827	0.35203	0.33449	0.34226	0.25341	0.34908	0.32211	0.27616	0.17623	0.15346	0.53332	0.32465	0.22091	0.61425	0.38939	0.45635	0.27857	0.38634
Cd48	5.07682	9.31342	10.2592	10.5338	12.6852	5.82294	3.91851	1.62145	11.9847	8.63602	7.58178	4.92742	5.52665	4.40612	5.90353	6.35089	7.3556	6.67552	3.83461	1.92109	7.24027	7.94085	3.90173	11.2785	9.1627	4.07367	7.59631	6.09208
Rpl26-ps4	0.0625	0.28478	0	0	0.44515	0	0.02735	0.27947	0.09208	0	0	0.15235	0.0324	0	0.26465	0.30717	0.11728	0.08927	0.05815	0.53034	0	0	0.06305	0.18444	0.23165	0	0.36769	0.53347
Clpx	14.2285	14.8867	14.9346	15.0199	13.313	16.2647	17.0916	17.1182	13.7703	17.3684	16.6425	17.4898	15.4356	16.5149	14.8737	15.9466	17.8451	14.5774	16.654	15.4497	14.8532	15.4815	13.8663	15.0015	13.5067	14.5402	16.1592	17.537
Dxo	7.9712	9.39979	9.00579	7.52835	10.9014	10.1384	8.08045	9.65959	8.63083	9.96806	9.72711	10.0993	9.37973	8.67448	8.51843	8.7734	7.36108	8.15486	9.43645	8.77879	8.1718	7.48813	8.62498	8.14977	7.36645	9.97643	10.512	9.88277
C1qtnf1	3.57169	3.07642	3.26395	3.98782	3.91427	2.30161	2.12689	0.81122	11.1204	4.74265	3.72601	3.58894	2.99174	2.09455	4.14643	2.57827	3.17886	3.06369	1.37891	0.89028	2.51994	3.32441	1.68894	5.90848	3.23245	2.21244	3.22333	3.38022
Bptf	6.33796	7.20775	7.79662	5.7531	7.91537	4.52181	4.78797	3.55763	6.77557	5.98631	5.87913	6.13303	5.47204	4.89826	6.87099	5.85955	5.797	6.56795	3.46768	3.79698	4.79234	4.95484	4.3389	5.93022	7.46588	4.70043	5.94159	6.45704
Lrrc52	0.0479	0	0.04743	0.04528	0	0	0	0	0	0	0	0	0	0	0	0	0	0	0	0	0	0	0	0	0	0	0	0
Ltbp4	22.7164	20.9596	21.7659	28.5681	35.0444	10.2102	6.53063	2.65155	17.8446	18.0927	13.7396	16.5297	12.2689	8.78632	22.676	11.322	17.1983	18.0927	4.71157	4.2291	13.459	17.379	8.82085	14.3264	22.6927	9.72171	14.8824	14.7039
Sox30	0	0	0	0.05181	0	0.05393	0	0.04084	0.08971	0.1129	0	0	0	0.0503	0.08595	0.02245	0	0.01739	0	0	0.0218	0	0	0.07188	0.05078	0	0.04478	0.03669
Usp42	5.08851	5.2256	3.96744	3.79782	5.32469	3.29511	3.37349	2.70549	3.73256	3.62387	3.45131	3.97287	3.46511	3.92728	4.09425	4.2786	3.45461	4.31235	3.07264	2.75559	3.02718	3.64114	3.31342	3.5052	3.81417	4.21634	4.12641	4.31644
Gm9824	14.5174	24.1613	18.8687	50.5095	72.0421	66.8447	96.6711	23.2649	28.1566	46.3733	28.3301	37.2058	34.0522	83.3072	25.4834	48.9845	26.9214	34.6854	74.3706	20.6801	40.8236	36.2913	62.1685	36.8399	47.3171	34.0772	31.1232	90.7497
AC154141.1	0.2813	0.35855	0.213	0.05318	0.36029	0.21169	0.05792	0.19977	0.0065	0.21082	0.21979	0.22909	0.03088	0.23693	0.19618	0.0122	0.03416	0.28991	0.12009	0.05304	0.14218	0.17229	0.25037	0.20508	0.23918	0.21917	0.38613	0.1861
Gm44893	0	0	0	0	0	0	0	0	0	0	0	0	0	0	0	0	0	0.02942	0	0	0	0	0	0	0	0	0	0
Gm45102	1.05414	0.77626	0.37956	1.3437	0.78003	0.22004	0.48915	0.12498	0.87844	0.62262	0.49501	0.2803	0.49682	0.30785	0.69131	0.70647	0.64438	0.42582	0.44582	0.42163	0.47652	0.97996	0.67666	0.98977	1.71668	1.07353	0.42282	0.48115
Dlg2	0	0	0	0.01882	0	0.03918	0	0.06677	0.03911	0	0	0.01941	0.04129	0.03655	0.01873	0.01223	0.03736	0.03791	0.02779	0	0.02376	0.05553	0.10041	0.08323	0	0	0.00976	0.01999
Gm44609	0	0	0	0	0	0	0	0	0	0	0	0	0	0	0	0	0	0	0	0	0	0	0.06003	0	0	0.05882	0	0.02988
Gm45064	0	0	0	0	0	0	0	0	0	0	0	0	0	0	0	0	0	0.11768	0	0	0	0	0	0	0	0	0	0
Gm44692	0	0	0.04513	0	0	0	0	0	0	0	0	0	0	0.04183	0	0.07466	0	0	0	0	0	0.04237	0	0	0	0	0	0.04576
H3f3a-ps2	0.8659	0.53954	0.52763	0.47222	0.54216	1.50757	1.74849	1.30299	0.98126	0.91828	1.06904	0.71436	1.00143	1.0393	0.68941	1.63677	0.62494	1.04646	0.86763	0.97337	1.15261	1.02169	0.57109	0.62242	1.01832	0.65837	1.07756	0.46819
B430219N15Rik	0.75849	0.62621	0.21954	0.24267	0.61739	0.55119	0.5718	0.28697	0.24067	0.39941	0.34874	0.39821	0.44768	0.50339	0.23058	0.47314	0.25182	0.33333	0.14115	0.48407	0.72416	0.66172	0.74155	0.73461	0.47574	0.63438	0.42332	0.60932
Gm13091	0.81718	1.53665	1.27155	0.38623	1.84107	0.63184	0.6129	0.68511	1.49051	1.02671	0.96913	1.16667	0.72628	0.29466	0.714	0.75304	0.7941	1.44504	0.46163	0.57783	0.94041	1.3837	0.55935	1.4928	1.24393	0.89428	1.25907	1.05503
Gm27299	0	0	0	0	0.13521	0.13077	0	0	0	0	0	0	0	0	0	0	0	0	0	0	0	0	0	0	0	0	0	0
BB218582	0.04176	0.02114	0	0	0	0	0.02741	0	0	0	0	0	0	0.01917	0	0	0	0	0	0	0.04984	0	0	0	0	0.02064	0	0
Gm27301	0.21556	0.10913	0.10672	0	0.21932	0.21212	0	0	0.2117	0.10247	0	0.31525	0.22351	0.09892	0.20283	0	0.20225	0.20525	0.30084	0	0	0.50097	0	0	0.19973	0	0.63404	0.43291
Gm12331	0	0	0	0	0	0	0	0	0.08645	0.10462	0	0.08582	0	0	0	0	0.02065	0.02095	0	0	0	0.02046	0	0	0	0	0.06473	0
Sfn	46.0024	71.5138	67.432	62.7124	52.409	141.838	89.6392	152.534	54.4481	95.6179	88.0306	94.9	112.652	95.0306	86.0839	84.2872	86.6975	77.4555	136.855	96.4391	39.6786	40.9507	55.6303	89.8904	39.3298	57.5657	34.7536	63.7303
Neurl4	9.98755	8.57357	10.2578	7.5097	9.49738	7.36504	6.80311	6.58386	6.50819	7.80102	8.74214	7.90219	7.95308	6.9419	8.04391	6.95674	6.36787	7.66851	6.03153	6.27388	6.38543	7.14342	6.38888	8.08203	7.44294	7.59531	8.63936	8.2856
Olfr370	0	0	0	0	0	0.01171	0	0	0	0	0	0	0	0	0	0	0	0	0	0	0	0	0	0	0	0	0	0
Gm20538	0	0.18479	0.18071	0.34503	0	0	0.1597	0	0.17924	0	0	0	0	0	0	0	0	0.28963	0	0	0	0	0	0	0	0	0	0
Aadat	0	0	0	0	0	0	0	0.0281	0.04938	0	0	0	0	0	0	0	0	0	0	0	0	0	0	0	0.02329	0	0	0
Dmac2	12.8901	9.20594	12.7996	10.6509	11.8793	9.80351	7.96361	8.87652	7.68313	8.29119	7.84631	10.3804	8.68946	8.53637	6.84487	8.8043	6.99539	8.60533	8.58179	10.2342	12.8627	13.3946	15.3431	9.83047	9.90679	12.6022	15.8247	10.6044
Gm6578	0	0	0	0.0526	0	0	0	0.0311	0	0	0	0	0	0.05107	0	0.06837	0	0	0	0.05246	0	0	0.11225	0.04105	0	0	0	0.12571
D5Ertd615e	0	0	0	0	0	0	0	0	0.01126	0	0	0	0.01486	0	0	0	0.01076	0	0	0	0	0	0	0	0	0	0.01124	0
Gm5117	0.01072	0	0	0.02027	0.03273	0.01055	0	0	0	0	0.01187	0	0	0.01968	0	0	0	0.01021	0	0.02022	0.02559	0	0.01082	0	0.01987	0	0	0
Zfp474	0	0	0	0	0	0	0	0	0	0	0	0	0	0	0	0	0	0	0	0	0	0	0	0	0	0.02269	0	0
Olfr374	0	0.01253	0.01532	0.00293	0.01259	0.01218	0.00812	0.00692	0.00912	0.00883	0	0.00905	0.01284	0.01136	0.0233	0.04563	0.01742	0.00589	0.00864	0.02042	0.00739	0	0.00624	0	0.0172	0	0	0.03418
Fxyd6	4.32265	8.09561	9.40205	9.28741	6.49714	4.20459	3.50828	4.37753	8.46464	3.72333	4.24606	5.68332	3.90496	2.51449	5.0301	4.27919	3.06133	2.83385	5.1755	5.20346	6.694	7.35841	7.85658	6.66477	6.76597	8.78912	6.42107	5.79642
Gm13902	0	0	0	0	0	0	0	0	0	0	0	0.02206	0	0	0	0	0	0	0	0	0	0	0	0	0	0	0	0
Gm6451	1.69905	1.41107	1.90923	1.76847	2.25315	1.16475	1.98784	1.53649	2.41866	1.17981	1.94404	1.91715	2.01903	2.12016	1.77833	2.50977	2.43597	1.98133	2.02491	1.69186	2.6428	2.09415	1.50202	1.69004	2.24645	2.3021	1.89048	1.8403
Gm12240	0	0	0	0	0	0	0	0	0.0587	0	0	0	0	0	0	0	0	0	0	0	0	0	0	0	0	0	0	0
Gm21987	0.09005	0.03039	0	0.1135	0.09162	0.02954	0.0788	0	0	0.02854	0.03323	0.02927	0.03112	0.1102	0.02824	0.03688	0.02816	0	0.05586	0.0283	0	0.05581	0	0.05905	0	0.02967	0.02943	0
Entpd4	2.03605	1.97918	1.99594	2.04321	2.01295	2.42403	2.01745	1.66767	2.24443	2.12606	2.22927	2.4711	2.23594	1.65404	2.10404	1.82467	2.16164	2.26958	1.92754	1.69583	1.65093	1.72887	1.84173	1.99608	2.00906	1.855	1.87828	2.34243
Vmn2r-ps16	0	0	0	0	0	0	0	0	0	0	0	0	0	0	0	0	0	0.03457	0	0	0	0	0	0	0	0	0	0
9330199G10Rik	0	0	0	0	0	0	0	0	0	0	0	0	0.03293	0	0	0	0	0	0	0	0	0	0	0	0	0	0	0
Gm8146	0.02964	0	0.02201	0.08406	0	0.16044	0	0.03314	0	0.07046	0.06562	0.0289	0	0.02721	0.02789	0.01821	0.02781	0.02823	0.02758	0	0.03538	0.04134	0	0	0	0	0	0.11907
Gm36981	0.01526	0	0.02418	0.01154	0.01242	0	0	0	0	0.01161	0.01351	0.0238	0.01266	0	0	0	0	0	0	0	0	0	0.01231	0	0.02262	0	0.03591	0.01226
Gm8873	0	0	0	0	0	0	0	0	0	0.01809	0.04211	0.07419	0	0	0	0.04675	0	0	0	0	0	0	0	0.03743	0	0	0.03731	0
Gm9129	0	0.03282	0	0	0	0	0	0	0	0	0	0	0	0	0	0	0	0	0	0	0.03869	0	0	0	0	0	0	0
Gm8942	0.44485	1.10875	1.35536	0.64694	0.69634	0.60614	1.31749	1.10931	0.8066	0.74832	1.24994	0.93419	0.958	1.09929	0.96596	1.21929	1.4769	0.84715	1.08253	1.22597	0.5309	1.30427	1.13908	1.61567	1.45851	0.77795	1.04009	0.79032
Gm5781	0.71066	1.59555	2.72296	1.60639	0.97456	1.18583	0.64887	2.07235	2.06353	1.23385	2.05203	1.95815	1.12131	1.72993	1.01756	1.74632	1.59445	1.73579	1.72492	0.61175	1.03248	2.35535	2.02586	2.24906	3.32098	2.01569	0.5453	1.55133
Gm3678	0.05564	0	0	0	0.19815	0.10951	0.04869	0	0	0.0529	0	0	0	0.22982	0	0.06837	0	0.42384	0	0	0	0	0.02806	0.10946	0	0.11	0.19094	0
Gm46349	0	0	0	0	0.19744	0.33785	0.06531	0	0.05864	0.24127	0	0.24741	0	0.0548	0.19663	0	0.08403	0.29847	0.15277	0.04222	0.07126	0.04163	0.12045	0.17619	0.29044	0.11803	0.11708	0
Gm32283	0	0	0	0	0	0	0	0	0	0	0	0	0	0	0	0	0	0	0	0	0	0	0	0	0	0	0	0.05007
Gm9889	0	0	0.03433	0.10653	0.01764	0.02559	0.09102	0	0.33204	0.03297	0.15352	0.10142	0.03595	0	0.04078	0	0.03253	0.03302	0	0.04086	0	0.03223	0	0.06822	0.03213	0.10282	0.14449	0.10446
A630001G21Rik	0.78823	3.68868	3.79741	1.93914	3.56781	3.08279	1.21142	0.96019	3.95011	3.56462	3.97087	2.25628	2.21088	1.92461	3.55148	3.25927	2.25658	1.88112	2.07794	2.47238	2.30346	3.3209	2.53817	4.15002	4.19948	2.60204	4.43388	3.31315
Zfp212	6.37429	6.05252	6.99803	5.98233	6.5598	4.95358	5.21856	4.2508	5.93348	5.18922	5.44056	5.90371	5.69218	5.4572	6.22092	6.29128	5.05661	5.42686	5.67207	5.49815	6.19782	6.42589	6.2872	6.23414	5.75834	7.27407	5.99498	7.13335
Ksr2	0.07828	0.04935	0.05265	0.04468	0.1052	0.00581	0.03619	0.01981	0.04932	0.01966	0.02943	0.0144	0.01378	0.02169	0.0278	0.05081	0.00554	0.01125	0.03848	0.01253	0.08461	0.06591	0.04172	0.01308	0.04379	0.07154	0.04489	0.0445
Gm12703	0	0	0	0	0	0.01982	0	0	0	0	0	0	0	0	0	0	0	0	0	0	0	0.00624	0	0	0	0	0	0.00674
Gm47019	0	0	0	0	0	0.0704	0.0626	0	0.09368	0	0	0	0	0	0	0	0	0	0	0	0	0	0	0	0	0	0	0
Gm22245	0	0.26911	0	0	0	0.13077	0	0	0	0.12635	0	0	0	0	0	0	0.12469	0	0	0	0	0	0	0	0	0	0.26059	0
Gm22248	0	0.0924	0.27107	0	0	0	0.23954	0	0	0	0.20201	0	0	0	0	0.11212	0	0	0	0	0	0	0	0	0	0	0	0
n-R5s215	0.13161	0.26653	0.26065	0.12441	0.26782	0.12952	0	0.14712	0.12926	0.12514	0.29136	0.12832	0.13647	0.1208	0	0.16171	0.12349	0	0.12246	0.12409	0.15707	0.12235	0.26552	0.12946	0.12195	0.13009	0.12904	0.26432
Rrp7a	11.1304	13.2293	12.7972	13.2376	13.7106	16.9001	12.8979	14.2885	14.0047	17.6514	16.254	15.2496	15.6431	14.1003	13.4959	12.395	14.2904	13.3294	14.821	12.5401	14.2945	12.8446	13.8504	15.1386	12.9147	13.137	12.7881	14.2274
Amigo1	4.50167	1.36843	4.91257	1.56246	1.35497	2.31223	2.43651	2.11284	1.26182	0.72588	2.11947	1.08644	0.75574	2.3267	2.20857	3.09339	1.82439	0.89397	0.8069	2.0429	0.74305	1.35515	0.61558	0.86762	1.03247	3.04049	3.15164	3.71158
Efcab5	0.47181	0.2818	0.33595	0.24805	0.36948	0.59472	0.62159	0.51852	0.46859	0.62501	0.64253	0.64609	0.6761	0.63011	0.60856	0.42338	0.31833	0.67134	0.21456	0.56978	0.32582	0.36962	0.36095	0.47192	0.48874	0.51352	0.40022	0.57492
Zfp438	1.03651	0.62192	1.11926	0.97575	1.12404	0.69679	0.85844	0.33377	1.14785	0.57589	0.7082	0.55728	0.47323	0.78692	0.50169	0.54505	0.50426	0.72294	0.65087	0.41823	0.38687	0.61859	0.68841	0.73844	0.92482	0.80107	0.72769	0.78382
Gm37144	0.86888	0.89182	1.34358	0.49505	1.2958	1.20642	0.58323	1.25068	0.60787	0.65637	1.06714	1.12567	0.34556	0.6227	0.44798	0.17549	0.17868	0.45333	0.44298	0.57231	0.48296	0.77454	1.81292	0.96004	0.41908	1.3059	1.62213	1.02787
Try10	0	0	0	0	0	0	0	0.07117	0.15632	0	0	0	0	0	0	0	0	0	0	0	0	0	0	0.42271	0	0	0	0
Gm29667	0.11174	0.05657	0	0.05281	0	0	0	0	0	0	0	0	0	0.10256	0	0	0	0	0	0.07901	0	0	0	0	0.10353	0.05522	0	0
Olfr531	0	0	0	0	0	0	0	0	0	0	0	0	0	0	0	0	0.01326	0	0	0	0	0	0	0.00348	0	0	0.01386	0
Sim2	0	0	0.01847	0	0	0	0	0.01668	0	0	0	0.01455	0	0	0	0	0	0.01421	0	0	0	0	0	0	0	0	0	0
Gm43119	0	0	0.02555	0	0	0	0	0	0	0	0.02856	0	0	0	0	0	0	0	0	0	0	0	0	0	0	0	0	0
Sigmar1	17.0181	22.4375	21.9382	17.0564	27.2807	31.8748	25.7799	26.5179	18.9046	40.8977	44.3461	28.853	41.5053	26.1201	36.2604	32.3271	35.9355	28.0362	27.1648	22.2257	24.7061	26.1959	22.6257	40.0398	28.071	25.0228	26.6613	26.9942
Gm43582	0.27934	0.08081	0.67175	0.18861	0.28422	0.31416	0.24443	0	0.27435	0.30354	0.66257	0.15563	0	0	0.26285	0.24516	0	0.076	0.66834	0	0.1905	0.14839	0.64406	0.31403	0.29581	0.59167	0.15651	0.16029
Gm43836	0	0	0	0	0	0	0	0	0	0	0	0	0	0	0	0	0	0	0	0	0	0	0	0	0	0	0.17612	0
2010309G21Rik	0.05977	0	0.38471	0.59326	0.12163	0.11764	0	0.26726	0.23482	0.22732	0.13232	0.23311	0	0.13715	0	0	0.19628	0.39839	0.11123	0	0.428	0.36118	0.12059	0.14699	0.35999	0.29541	0.38093	0.06002
Gm42814	0.14878	0	0.11786	0.08438	0.03028	0	0.15622	0	0	0.16975	0.09881	0.11605	0	0.05462	0.112	0.03656	0	0	0.16612	0.28054	0	0	0.06003	0.29269	0.11028	0.05882	0.49598	0.35856
Tmem161a	4.01729	7.06742	3.93361	4.974	4.18601	7.00077	6.31629	2.70358	6.68686	5.38923	3.6093	5.392	2.90576	5.96524	5.47368	6.23171	4.22026	6.45803	2.76349	6.64396	3.31775	3.44705	6.62346	6.95008	4.30584	4.39444	6.49286	3.89553
Ncan	0.03044	0.03275	0.04521	0.02877	0.02323	0.04493	0.03995	0.04253	0.01121	0.01447	0.00842	0.02968	0	0.00698	0.04296	0.02805	0.01428	0.02174	0.03363	0.01435	0.0227	0.05306	0.0307	0.0262	0.03878	0.06581	0.03731	0.0191
Slc25a42	3.82602	2.45706	2.29887	2.38663	2.79419	2.04653	2.40302	1.71739	3.5626	1.56926	1.30889	2.49506	1.45098	2.22309	2.18023	2.17936	1.32367	2.25407	1.23406	1.668	2.03237	2.56784	3.20306	1.73801	2.29287	2.55654	2.84929	3.4041
Borcs8	15.7112	13.4157	16.7851	18.1742	15.2075	19.333	16.2034	17.3438	16.6209	17.4025	13.8194	16.0365	15.5558	17.0648	16.2485	15.9472	16.7881	14.8443	20.3354	18.2498	20.8308	21.722	19.4126	18.6551	17.3221	18.4327	19.6097	13.932
Gm17168	0	0.20086	0.15714	0.07501	0	0	0	0	0	0	0	0	0.20569	0.29132	0	0	0	0	0	0	0	0	0	0.23416	0	0.11765	0.0778	0
5330438I03Rik	0.0433	0.01949	0.02858	0	0.07343	0.09469	0.07578	0.01076	0.05198	0.03202	0.12781	0.01876	0.07982	0.01766	0.02716	0.07094	0.01806	0.01832	0	0	0.03445	0	0.09706	0.07099	0.02675	0	0	0.20291
Olfr160	0	0	0	0	0	0	0	0	0	0	0	0	0	0	0	0	0	0	0	0	0	0	0	0	0	0	0	0
Rpl15-ps3	61.5619	72.4745	75.9002	82.9972	58.5379	88.8349	98.1347	84.3662	70.6919	86.3171	97.6057	85.1296	85.1096	86.3903	88.8158	85.5932	82.0464	74.5115	88.4246	81.3117	83.9606	79.9893	81.0909	81.5937	108.906	89.3393	89.2519	80.0101
Gm47867	0.12203	0	0	0	0	0	0	0	0	0	0.06754	0	0	0	0	0	0	0	0	0	0	0	0	0	0	0	0	0
Gm18838	0.01545	0	0	0	0	0.0152	0	0	0	0.05875	0	0	0	0.05672	0	0	0	0	0	0	0	0	0	0	0	0.06108	0	0.01551
Mta3	7.80508	6.18318	7.03544	6.59221	8.08797	5.66749	6.46707	5.31028	7.21068	6.59153	7.18659	7.76547	6.5293	7.11659	8.10444	8.46425	6.19071	7.7062	5.43521	5.28669	7.40446	7.84434	7.07872	7.1585	7.44653	6.96955	7.68041	7.47576
Rps16-ps2	112.917	128.757	138.056	164.624	124.394	147.099	162.954	139.859	147.723	155.758	154.497	150.13	165.838	152.241	180.341	179.581	171.613	165.796	161.78	125.684	178.503	157.312	143.267	165.445	179.226	168.982	177.358	162.724
Gm44189	0.05328	0	0	0	0	0	0	0.01985	0	0	0	0	0.01841	0	0	0	0	0	0.00413	0	0	0	0	0	0	0	0	0
Gm44102	0	0	0	0	0	0	0	0	0	0	0	0	0	0	0	0.01009	0	0	0	0	0	0	0	0	0	0	0.03222	0
Gm6637	0.71664	1.9229	0.85154	0.60968	1.38539	0.35261	0.34489	0.40055	0.38711	1.22647	0.99155	0.66379	0.74307	0.29599	0.77546	0.74844	1.27754	0.71648	1.1002	0.27026	2.09536	1.06594	0.72288	0.56394	1.69324	0.63752	1.29989	0.50373
Minpp1-ps	0	0	0	0	0	0	0	0	0	0	0	0	0	0	0	0	0	0	0	0	0.06907	0	0	0	0	0	0	0
Gm31108	0	0	0	0	0.03411	0	0	0	0	0.02391	0	0	0	0	0	0	0	0.01596	0.0156	0.0079	0	0.03117	0.04227	0	0	0.01657	0.03287	0
A530053M12Rik	0	0	0	0	0	0	0	0	0	0	0	0	0	0	0	0	0	0	0	0	0	0	0	0	0.04323	0	0	0
Gm43197	8.90796	12.2765	4.95339	2.81516	11.7971	2.80555	1.76203	1.46315	1.89965	3.57224	2.96212	2.48001	1.60993	1.89203	2.18896	2.66299	1.7551	2.05866	1.48903	2.24325	1.99211	2.38433	4.31369	2.73658	3.27502	3.66655	5.13336	7.58276
Ceacam16	0.02512	0.2543	0.35646	0.02374	0.25554	0.14829	0.0586	0.05615	0.46866	0.24675	0.34286	0.3265	0.14757	0.06147	0.21269	0.18515	0.18066	0.12754	0.10126	0.11839	0.09991	0.28018	0.22801	0.32116	0.20944	0.28962	0.32012	0.41192
2210412B16Rik	0.13743	0.47311	0.1633	0.18187	0.58728	0.48686	0.0962	0	0.35093	0.18293	0.06085	0.21439	0	0.20182	0.10345	0.06754	0.07737	0	0.15344	0.18139	0	0.10221	0	0.24332	0.20374	0.16301	0.08085	0.3312
Gm42530	0	0	0	0	0	0.29389	0	0.08346	0	0.09465	0.05509	0	0	0	0	0	0	0	0	0	0	0	0	0	0	0	0	0
AC156016.2	0.33894	0.0792	0.07745	0.07394	0.31833	0	0.09125	0	0.12803	0.29747	0.11543	0.30504	0.13517	0.21537	0	0	0	0	0.07278	0.09832	0	0.09695	0.36819	0.15387	0	0.15462	0.15338	0.10472
Tcstv1	0	0	0	0	0	0.02891	0	0	0	0	0	0.02864	0	0	0	0	0	0	0	0	0.10516	0	0	0.02889	0	0	0	0
AC129017.1	0	0	0	0	0	0	0	0	0	0	0	0	0	0	0	0	0	0	0	0	0	0	0	0	0	0	0.09941	0
Gm23287	0	0	0	0.11154	0.24012	0	0	0	0.57945	0	0	0	0	0	0	0	0	0	0	0	0	0	0	0	0	0	0.23139	0
4933407E24Rik	0.18363	0.05721	0.06994	0.16023	0	0.0556	0	0	0.11099	0	0	0	0	0	0.10633	0	0.10603	0	0	0	0	0	0	0	0	0.1117	0.1108	0
Gm6652	0.28143	0.58287	0.49401	0.42323	0.18222	0.18883	0.1679	0.143	0.17589	0.15812	0.22655	0.39912	0.14591	0.22309	0.27685	0.25148	0.13203	0.12181	0.14283	0.16885	0.3206	0.32109	0.12904	0.08808	0.22521	0.46785	0.23831	0.34683
Gm9772	0	0	0	0	0.1024	0.03301	0	0	0	0	0	0.13084	0	0.09238	0	0	0	0	0	0	0	0	0	0	0	0	0	0.10106
AC155237.1	0	0.04334	0	0	0	0	0	0	0	0	0	0	0	0.07858	0	0.0526	0	0	0	0	0	0	0	0	0	0.01058	0	0
Flcn	11.1827	7.555	5.19001	8.53502	9.88926	4.70601	5.69205	3.95443	9.47747	4.8841	5.60881	5.81437	4.51195	5.03461	5.89439	5.36988	5.02769	6.06726	4.5998	4.71768	7.4533	8.66169	10.1716	5.41112	7.90835	4.28552	5.71971	7.80099
Gm47150	0	0	0	0	0	0	0	0	0	0	0	0	0	0	0	0	0	0	0	0	0	0	0	0	0	0	0	0
Gm8655	0	0.03253	0.06363	0	0.19615	0.06324	0	0	0.06311	0.21385	0.14226	0	0.06663	0.05898	0.0907	0.15791	0.03015	0.03059	0.16443	0.03029	0.23007	0.08961	0	0.09482	0.13397	0	0.0315	0
Gm47132	0.25154	0.46693	0.08302	0.07926	0.17062	0.12377	0.07337	0.04686	0.08235	0	0	0	0	0.07696	0.07889	0	0	0	0	0	0	0.11692	0	0	0	0	0	0.12629
Gm47750	0.27652	0.07	0	0	0.14067	0	0.06049	0	0.13579	0.19719	0.15304	0.33701	0.43008	0.19035	0.1301	0.25482	0.19458	0.13165	0	0	0	0	0.27893	0.204	0.06405	0	0.06778	0
Gm48315	0	0	0	0	0.173	0	0	0	0	0	0	0	0	0	0	0	0	0.08095	0	0	0	0	0.17152	0	0	0	0	0
Gm40893	0	0	0	0	0	0	0	0	0	0	0.07033	0	0	0.03332	0	0	0	0	0	0	0	0	0	0	0	0	0	0
Inhbb	1.17416	1.42014	0.91738	0.95786	0.923	0.81673	0.73749	0.42432	6.08185	1.26931	1.57739	0.62729	1.38757	0.89168	1.41659	1.58099	1.35519	1.35385	0.3053	0.461	0.75246	0.93603	0.37641	1.8511	1.16842	0.50875	0.90206	1.32764
Gm47118	0.13688	1.03945	0.91487	0.64694	0.87043	0	0.11977	0.19126	0.4033	0.13014	0	0.06673	0.17741	0	0	0.16818	0	0	0.25471	0.64525	0.5309	0.15906	0.65583	0	0.15853	1.01472	0.73813	0.41234
Clca3b	16.0947	50.6418	38.8542	38.3658	53.5111	325.683	160.653	292.114	146.6	538.675	490.1	259.538	493.106	247.662	398.991	247.724	379.626	320.935	245.331	206.752	56.1261	78.4035	46.5396	141.317	79.6585	65.2729	42.5216	150.734
Apbb1	2.47797	2.75113	3.42837	3.4108	2.45804	1.21925	1.55964	1.14201	3.5255	1.4083	1.57076	1.54104	1.57767	1.12009	2.45726	1.53756	1.38973	1.13833	1.38393	1.27352	1.70838	2.49989	1.87936	2.99029	2.19818	3.06319	2.3626	2.0798
Ubtf	14.4316	16.9879	22.3349	18.5767	18.4968	17.8508	15.2621	17.2041	16.5784	20.2463	17.343	16.2664	17.2296	13.8595	16.3313	18.2167	18.6994	19.124	13.5579	16.9328	19.3096	17.5274	20.0509	17.6129	22.3206	19.4457	17.5683	18.9557
Lsm12	17.9467	18.4502	17.2428	17.4196	16.6562	24.1193	22.0283	23.3678	17.6147	22.6877	22.0029	21.2534	21.7228	25.8999	20.3493	21.3322	23.3673	21.198	21.7167	20.3788	20.9869	18.8631	17.3802	23.6014	17.9247	21.6938	5.95156	17.6356
Tmem101	7.48395	6.56967	8.06779	6.76707	8.18657	9.75743	8.07761	10.2889	5.84027	9.3244	8.98103	9.7599	8.25855	8.39209	8.67339	8.10518	7.54288	8.06753	10.0889	7.9754	8.45457	8.68246	8.39625	10.4594	7.98239	9.94803	8.51317	9.09289
Kif1a	2.06271	1.99647	2.35917	1.81253	1.31357	0.61358	1.03725	0.91182	2.35149	0.97223	0.99382	0.81389	0.77124	0.77292	1.06708	0.8472	0.53821	0.69426	0.5228	0.78841	1.42518	1.63661	1.25935	1.07221	1.56733	1.95041	0.92347	1.07837
Adam11	1.864	1.39596	1.2265	0.86045	1.05882	0.38492	0.71833	0.32119	1.57933	0.49128	0.65745	0.69211	0.52074	0.69808	0.49982	0.54289	0.28997	0.31037	0.26509	0.2891	0.52155	0.41974	0.82077	0.779	0.53245	1.17659	0.94457	0.94072
Ccdc43	7.75549	6.53354	7.22102	7.77254	6.83627	11.4177	9.21319	8.8526	8.10378	11.6937	10.4709	9.79048	10.3184	9.0624	9.8533	8.65305	9.78282	8.75768	8.59589	8.72562	7.32911	5.65962	6.14104	9.9015	7.05312	8.47168	6.9814	8.14565
Slc25a11	39.7206	42.2319	49.7264	45.7555	48.0606	46.2738	42.5471	47.8152	34.5022	45.0587	43.7086	45.8282	44.7268	46.2885	45.1813	48.6844	47.8326	45.5791	45.65	44.583	54.9543	52.6932	45.8432	45.9997	46.926	46.6132	50.7828	43.8276
Chrne	0	0	0	0.03062	0	0.01594	0.0567	0	0	0	0.03586	0	0	0.02974	0	0	0	0.03085	0.08289	0.03054	0.06766	0.06023	0	0.03187	0	0	0.03176	0
Eftud2	5.74091	7.0725	6.82282	6.48863	8.20678	10.0394	8.84982	7.50917	8.9563	12.6716	12.2957	9.86571	12.032	8.52866	9.00104	9.15715	10.8018	9.95146	8.38625	6.03358	6.63529	7.0497	5.43399	12.3429	9.03577	7.53757	7.73579	8.32708
Higd1b	0.50097	0.29453	0.25603	0.36662	0.2302	0.06361	0.08484	0	0.3333	0.24584	0	0.12605	0.10054	0.17799	0.06082	0.07942	0	0.23081	0	0.12189	0.77144	0.43567	0.24452	0.25434	0.17968	0.06389	0	0.58419
Gm28437	6815.97	5238.78	5441.11	6442.28	3530.49	4240.32	5876.71	5506.49	4093.31	3226.17	3483.99	4168.86	3486.35	5358.93	3449.06	4434.28	3807.77	4127.33	6443.73	6027.96	5352.79	4570.85	5932.38	3250.28	4083.93	5450.99	4248.56	4047.01
1700025B11Rik	0	0	0	0	0	0	0	0	0	0.0706	0	0	0	0.15903	0	0	0	0	0	0	0	0	0	0	0	0	0	0
Gm525	0	0	0	0.06783	0	0	0.06279	0	0	0	0.07943	0	0	0	0.06752	0	0	0.10249	0	0	0.06423	0	0	0	0	0	0	0.19816
Adamts9	0.38113	0.43656	0.32965	0.31556	0.47755	0.76801	0.74897	0.17184	4.41498	1.05944	0.83164	0.74319	0.70642	0.43915	0.68985	0.53087	0.65715	0.7128	0.14557	0.19896	0.16392	0.31034	0.25049	1.60694	0.56132	0.46483	0.21226	0.8732
Prickle2	1.73497	1.33118	1.47455	1.47212	1.34734	0.67731	0.87147	0.48397	4.06055	1.06756	0.83557	1.0267	0.76464	0.61717	1.24154	0.62158	0.80201	0.93169	0.57105	0.53079	0.72866	1.0379	0.81905	2.02482	1.02126	1.05183	1.09311	1.04467
Gm43857	3.95654	2.79078	1.88844	2.54236	2.2661	2.8042	1.97609	1.16781	2.18306	2.14297	1.97812	3.11209	1.01409	2.6522	2.15006	2.86761	1.82691	2.01064	1.80756	2.43513	2.90735	2.40111	2.59638	2.60183	2.57444	2.9265	4.41975	2.86591
Gm43142	0	0	0	0	0	0	0	0	0	0	0.04197	0	0	0	0	0	0	0	0	0	0	0	0	0	0	0	0	0
E030032P16Rik	0	0	0	0.01766	0	0	0	0	0.01835	0	0	0	0	0	0	0	0	0	0	0	0	0	0	0	0	0	0	0
Lrig1	17.8297	19.4056	19.7249	19.8147	23.7591	26.0593	24.6684	17.3008	16.4135	23.4699	24.4664	30.0484	22.5811	19.5681	22.9363	24.9271	25.2828	26.631	17.6224	18.9935	20.2312	24.3807	18.7859	24.8137	27.7998	24.8402	24.9499	28.848
Gm43022	0.01604	0	0	0.01213	0.01305	0	0	0	0.06615	0.0122	0.0142	0.01251	0	0	0	0	0	0	0	0	0	0.01193	0	0.01262	0	0.02536	0.00629	0
Gm3527	0	0.12052	0	0	0	0	0	0	0	0	0	0	0.18512	0	0	0	0	0	0	0	0	0	0	0	0	0	0	0
Gm33926	0	0	0	0	0	0	0	0	0	0	0.08488	0	0	0	0	0.14133	0	0	0	0	0	0	0	0.22628	0	0	0	0
Yy2	0.60633	1.16019	0.83676	0.42422	1.19498	0.37116	0.43865	0.30954	0.00469	0.34953	0.35935	0.01396	0.45048	0.36371	0.00449	0.66286	0.32252	0.34094	0.2532	0.06752	0.63244	0.08433	0.183	1.20692	0.72991	0.75505	0.98302	0.37394
Clip2	19.9763	13.146	13.389	11.4421	13.9913	14.0255	11.8963	11.7551	12.4377	13.0644	14.0116	16.0934	11.4318	14.7189	12.1618	11.9446	10.4509	13.1437	8.94711	11.0365	10.6414	11.709	12.4921	13.6015	12.3331	13.9626	12.3054	15.3824
Gm44679	0	0	0.03729	0	0	0	0	0	0	0	0	0	0	0	0	0	0	0	0	0	0	0	0	0	0	0	0	0
Gm44995	0.10863	0	0	0	0	0	0	0	0	0	0	0	0	0	0	0	0	0	0	0	0	0.07574	0	0	0	0	0	0
Gm9165	0	0	0	0	0	0	0	0	0	0.02547	0	0	0.02777	0	0	0	0	0	0	0	0	0	0.05404	0	0	0	0	0
Kcnma1	1.13044	1.36749	1.14331	1.44052	1.29949	0.79505	0.67661	0.62912	1.17597	0.72446	0.57387	0.99762	0.60613	0.53432	1.08037	0.50327	0.56436	0.79845	0.31509	0.51389	1.0479	0.99767	0.95728	1.10719	0.99214	1.15323	1.12655	1.26711
Prmt1	12.5289	18.3025	17.0281	13.1314	14.4188	22.9478	22.9681	14.8988	20.8263	27.5598	29.5319	20.6438	27.1172	18.1791	18.0876	17.2548	25.9927	17.3331	21.4182	13.9185	16.4497	15.7191	12.8153	27.1952	18.0557	19.0125	16.5239	20.2901
Pirt	2.80275	2.2604	3.13024	2.61855	1.80054	0.89157	1.36311	1.39894	3.89534	1.351	1.59083	1.43624	1.57133	1.19052	1.54247	1.32941	0.72163	0.96197	1.20989	1.42569	1.86689	2.01473	2.67264	2.49404	2.37046	3.22133	1.81177	1.39084
Arf1	217.04	232.392	230.904	249.8	240.056	379.456	299.91	341.577	262.237	378.441	358.361	315.911	372.765	325.755	320.975	306.513	369.195	314.686	328.718	296.913	271.976	256.564	212.736	335.342	265.481	273.02	257.932	266.973
Znfx1	23.9759	42.3245	12.4993	11.3587	37.192	9.17176	8.02669	10.7979	9.09131	16.6901	13.6689	9.6918	10.6518	11.0214	10.3803	11.1886	11.9157	10.2177	8.97202	9.47582	10.4666	13.3539	12.6993	11.7146	12.6765	11.0464	11.9226	16.7878
Gm17225	0	0	0	0	0	0	0	0	0	0	0	0	0	0	0	0	0	0	0	0	0	0	0	0.21672	0	0	0	0
Tenm4	0.27413	0.18131	0.30111	0.27452	0.19942	0.09484	0.1339	0.08443	0.23854	0.08853	0.13334	0.26284	0.14111	0.08606	0.13234	0.18641	0.09164	0.17112	0.07028	0.1455	0.14609	0.20521	0.12874	0.18959	0.16531	0.19116	0.18068	0.17458
Nup133	1.98629	2.73087	2.17313	1.93833	3.09287	4.3922	3.78279	2.92347	3.33739	5.55822	5.34772	4.00234	4.51483	3.38524	3.43379	3.87846	3.77842	4.24426	2.99321	1.87268	2.42159	2.48012	1.85429	5.62578	3.42644	3.23178	3.09499	2.98399
Fam26d	0	0.04012	0	0	0	0	0	0	0	0	0	0	0	0	0	0	0	0	0	0	0	0.02072	0	0	0	0	0	0
CT009550.2	0	0	0	0	0	0	0	0	0	0	0	0	0	0	0	0	0.1129	0.11458	0	0	0	0	0	0	0	0	0	0
AC123665.5	0	0	0	0	0	0	0	0	0	0	0	0	0	0	0	0	0	0	0	0	0	0	0	0	0	0	0	0
AC161877.1	0	0	0	0	0	0	0	0	0	0	0	0	0	0	0	0	0	0	0	0	0	0	0	0	0	0	0	0.05899
AC158981.3	0	0	0	0	0.0136	0	0	0	0	0	0	0	0	0.02454	0	0	0.03762	0	0	0	0	0	0	0	0.11147	0	0	0
Rnu3b4	1.33076	0.06416	3.32565	2.21636	3.67513	4.05341	2.66159	3.25851	1.99159	0.72301	1.75357	1.85355	0.78848	1.04694	0.6559	0.62288	0.53511	0.84474	2.53533	4.00293	3.70569	3.24007	1.7898	0.43633	2.40737	1.6912	0.62132	2.09989
Gm43203	1.12839	2.65763	1.60312	0.74201	2.12147	1.20697	1.03029	1.20652	1.68643	1.4227	2.28077	1.21976	0.83935	0.99065	0.78477	1.05488	0.36825	1.07442	0.57059	2.42835	0.67332	1.75591	3.09297	1.10993	0.68187	1.64877	2.0684	2.19226
Gm43507	0.03937	0	0.0065	0	0	0	0	0	0	0	0.01453	0.03839	0.0068	0	0	0	0	0	0	0	0	0.0122	0.02648	0.00645	0	0	0	0
2510017J16Rik	0.67193	0.3292	0.41852	0.47124	0.46312	0.33061	0.1707	0.21806	0.21288	0.237	0.23992	0.24303	0.26969	0.07958	0.14277	0.10653	0.0305	0.16511	0.04033	0.21457	0.20694	0.0806	0.29516	0.33047	0.31129	0.38564	0.12751	0.20677
Gm48737	0	0	0.01172	0	0	0	0	0	0	0	0	0	0	0	0	0	0	0	0	0	0	0	0	0	0	0	0.02322	0
Gm8512	0	0	0	0	0	0	0	0	0.05708	0	0.06433	0.05667	0	0.16004	0.05469	0	0	0.11068	0	0	0	0	0	0	0.05385	0	0.05699	0.05836
Gm48189	0	0	0	0	0	0	0	0	0	0	0	0.06723	0	0	0	0	0	0	0.09624	0	0	0	0	0	0	0	0	0
1700016J18Rik	0	0	0.1633	0	0	0	0	0	0	0	0	0	0.34199	0	0	0	0.15473	0	0	0	0	0	0	0	0	0	0	0
Gm47535	0	0	0	0	0	0	0	0	0	0	0	0	0	0	0.03385	0.0442	0	0	0	0	0	0	0	0	0.03333	0	0	0
Gm19445	0.02246	0	0	0	0	0	0.01965	0	0	0	0	0	0	0	0	0	0	0	0.01045	0	0	0	0.01699	0	0	0	0	0
Speer4c	0	0	0	0	0	0	0	0	0	0	0	0	0	0	0	0	0	0	0	0.1297	0	0	0	0.04511	0.0956	0	0	0
Klf14	0.01792	0	0	0	0	0	0	0	0	0	0	0	0	0	0	0	0	0	0	0	0	0	0	0	0	0	0	0
Aoah	0.21485	0.39999	0.27222	0.34722	0.79683	0.4183	0.51749	0.08264	1.23428	0.5623	0.60092	0.47301	0.3641	0.16963	0.43475	0.32075	0.52237	0.32775	0.14187	0.05663	0.24262	0.28778	0.18176	1.0044	0.33178	0.16213	0.34203	0.28997
Gm36986	0	0	0.11519	0	0	0.07632	0	0	0	0	0	0	0	0	0.07297	0	0.03638	0.14768	0	0	0	0	0.03911	0.07628	0.17964	0	0.03802	0
Gm8010	0.83099	1.19067	1.21098	1.15604	0.86145	0.75604	0.83689	0.40312	0.90854	0.81991	0.90245	0.90193	0.50398	0.93541	0.82617	0.88616	0.9415	0.83603	0.71483	0.7539	0.74847	0.4227	0.86986	0.75571	1.06052	0.75939	1.32207	0.9604
Trim27	5.90817	8.46683	8.3096	6.98927	8.35862	10.0656	12.0904	11.1724	12.0818	12.1435	16.159	10.0237	15.7641	11.3572	11.6617	11.2955	13.0154	7.83174	14.2384	9.22352	8.75867	9.208	8.64821	13.2999	9.31603	6.99602	9.80674	9.71379
Zkscan3	9.48399	9.92787	9.93829	6.70951	9.31947	8.18424	6.02462	5.96568	5.76236	6.66053	6.58739	6.67279	6.09425	6.50536	6.85806	7.50623	5.00723	6.80914	5.27058	7.40408	5.73803	5.38411	7.47836	6.86199	8.45673	8.90774	8.87801	9.32864
Gm36989	0.86816	0.91113	1.04162	0.68288	0.78661	0.46146	0.39924	0.12751	0.41699	0.60251	0.6383	0.54989	0.53222	0.18031	0.82882	0.85646	0.35674	0.43444	0.21226	0.43614	0.33276	0.34168	0.59447	0.3553	0.56955	0.83934	0.54676	0.51543
Pak2	24.4185	19.6948	19.6353	19.7328	22.5534	21.6647	22.6535	19.1649	21.5547	23.4294	24.5044	24.5071	23.621	24.5109	24.8567	23.2331	23.6874	23.3638	19.5542	21.0221	18.1864	20.3875	20.3824	23.9755	22.0748	19.6045	21.8264	22.4811
Meltf	0	0	0.01312	0	0	0	0	0	0	0.0126	0.01466	0	0.01374	0	0	0	0	0	0	0	0	0	0.01336	0	0	0	0	0.0133
Spag6	0	0.01216	0	0.01135	0.01222	0	0.01051	0	0	0.04567	0	0	0	0.01102	0	0	0.05634	0	0	0	0.01433	0.01116	0	0.01181	0.01113	0	0	0
Slc6a14	206.785	163.358	224.74	217.69	142.026	226.519	272.192	253.226	158.148	136.619	166.804	260.81	181.917	235.226	260.458	253.884	262.944	277.636	241.313	316.976	256.569	271.286	267.331	86.7982	200.353	234.605	238.013	197.558
Wdr53	5.75195	3.98583	5.86463	4.18831	6.14499	6.6155	5.96105	5.09359	5.90515	4.64	5.57088	4.26743	4.57556	4.86693	4.63423	4.86977	5.82681	4.80934	6.50579	4.85525	5.14834	5.09653	5.59352	6.57727	6.06239	6.87584	4.4412	4.59362
Dnm1l	18.1996	21.1314	20.3838	16.7933	21.9917	26.3416	20.2182	20.2766	17.0838	24.6252	24.0409	19.5913	23.1888	20.3142	22.0631	22.2934	26.5318	19.7889	18.4903	19.4232	16.5017	16.2977	16.4527	25.8954	20.3465	24.204	18.0892	21.4902
Fgd4	4.89784	3.86262	4.55888	3.97092	4.16683	2.93972	4.22075	4.29144	2.93393	2.66198	3.23394	3.85732	3.43047	4.1978	3.88435	3.66369	3.39375	4.24766	3.71011	4.6317	3.65741	3.56525	4.79939	2.98686	4.14865	4.59405	4.25592	3.86049
Gm498	0	0	0	0.0274	0	0.01426	0	0	0	0	0	0	0	0	0	0	0	0	0	0	0.02306	0	0	0	0	0.01433	0	0.01941
Gm26647	0	0.02209	0	0	0	0	0	0.09754	0.22495	0	0	0.04254	0.04524	0	0	0.0804	0	0	0	0	0	0	0	0.03218	0	0	0	0
Myom1	6.74981	5.92298	7.00859	4.87256	5.5172	1.85471	2.47271	2.4818	3.59309	2.48491	2.2598	3.44698	1.89919	2.55828	3.28344	3.28529	1.61665	2.32997	2.64951	3.59482	3.73534	4.90858	6.0077	2.78204	4.1836	7.90498	5.83481	5.7916
Gm43798	0	0	0.0344	0	0	0	0.0304	0	0	0	0	0	0.03602	0	0	0	0	0	0.03232	0.09826	0	0	0.03504	0	0	0	0.03406	0
Hes7	0.46156	0.29879	0.11988	0.15735	0.26175	0.1787	0.25159	0.13533	0.2601	0.14388	0.25126	0.1623	0.0863	0.29863	0.18511	0.31609	0.18458	0.10086	0.21824	0.15694	0.19866	0.29543	0.16791	0.25305	0.14723	0.52353	0.25224	0.3723
Rabepk	4.02309	4.58225	4.3852	4.63745	4.42927	5.84844	6.1079	4.32468	4.43762	6.30579	5.18004	4.83926	4.62172	4.381	4.52165	4.46682	5.2495	5.23855	5.22248	4.61181	4.90401	3.79337	3.62009	5.17165	5.49673	4.65412	4.6905	5.04887
Srrm1	12.0244	13.9467	14.0271	10.2638	14.6404	12.0783	11.1452	10.9615	12.1356	13.6775	14.0984	14.609	14.0137	12.2362	13.1194	13.152	12.1142	13.667	12.0639	10.2564	10.6552	11.6525	12.2521	14.4176	12.297	12.5713	13.4481	13.7918
Hdac1	30.9675	21.7808	24.3493	24.5104	21.4825	26.5017	26.5305	24.5791	22.754	22.4547	21.5542	25.7575	24.2037	25.9981	23.8896	23.5108	23.8324	26.1041	21.4269	25.9223	19.9153	19.6945	23.005	25.1614	24.7985	27.8446	22.2559	27.2581
Stpg1	0.2734	0.30405	0.20859	0.22878	0.20977	0.24258	0.01569	0.14529	0.08804	0.16193	0.12899	0.06992	0.2463	0.06171	0.23195	0.08811	0.14298	0.1451	0.09174	0.1648	0.2193	0.18749	0.26674	0.15871	0.11628	0.12847	0.10547	0.18452
Nipal3	15.1418	10.1571	12.8445	12.3095	10.7553	10.1219	9.23541	9.29384	6.65785	8.37658	9.04296	11.4039	8.64501	10.9672	11.3671	10.7117	10.0229	11.5234	8.31979	9.49164	12.0922	12.2719	11.4852	7.65642	13.3279	10.9478	12.2302	12.4532
Csmd2	0.02725	0.00974	0.02857	0.00455	0.01305	0.00316	0.00842	0.00717	0.01811	0.01219	0.00355	0.00625	0	0.01177	0.00226	0.00788	0.00301	0.00687	0	0.00605	0.00861	0	0.0097	0.00315	0.00297	0.02218	0.02515	0.02817
Zbtb8a	7.37174	7.11779	6.76221	7.87696	8.6105	10.7132	9.52598	7.94379	5.76305	9.08921	8.96907	8.99288	9.58201	9.36967	8.98953	9.61536	9.99852	10.2367	7.61065	7.60619	9.00868	10.2411	9.66669	9.43231	9.7429	11.6409	10.2808	11.1273
Gm48153	0	0	0	0	0	0	0	0.03741	0	0	0	0	0	0	0.06298	0	0.0314	0	0	0	0	0	0.03376	0	0	0	0	0
Gm5668	0	0	0	0	0	0	0	0	0	0.1194	0	0	0	0	0	0	0	0	0	0	0	0	0	0	0	0	0	0
Gm32089	0	0	0	0	0	0.04516	0	0	0.1803	0.04364	0	0	0	0	0	0	0.04306	0	0	0	0	0	0	0.13543	0	0	0	0.09217
AC133498.1	0.01244	0	0	0.01176	0	0	0.02177	0.02086	0	0.01183	0.01377	0	0.01612	0	0.0117	0	0.02334	0.03553	0.03472	0	0.01113	0	0.03764	0.02447	0	0	0	0.01249
Gm48616	0	0	0	0	0	0	0	0	0	0	0	0	0	0	0	0	0	0	0	0	0	0	0	0	0	0	0	0
Gm48008	0	0	0	0	0	0.06058	0	0	0.14108	0	0.04543	0	0	0	0	0	0	0	0	0	0	0	0	0	0	0	0	0
Gm47666	0.6584	0.14035	0.20588	0	0.84619	0.37511	0.36386	0.54231	0.4084	0.36242	0.65206	0.33786	0.61082	0.25445	0.22824	0.42577	0.13005	0.23097	0.38691	0.32671	0.41355	0.38657	0.55927	0.06817	0.12843	0.51378	0.33976	0.80033
Parvg	1.72316	3.6465	5.76796	4.02818	6.00791	3.17346	1.24035	0.89626	6.05599	3.97587	4.53053	2.96712	2.95794	1.31731	2.36332	2.96081	2.51033	2.80065	1.8547	1.26961	3.35164	4.59981	2.26542	5.44222	5.29472	2.38629	5.28569	3.25604
Parvb	1.82877	1.4939	1.39649	1.72575	1.78185	1.22314	1.2205	0.47122	4.48109	1.35565	1.35177	1.37203	1.05095	0.78805	1.27453	0.97875	0.97425	0.98575	0.55949	0.5757	0.96177	1.4004	0.74413	2.42388	1.4561	0.85785	1.15788	1.42552
Csnk1e	4.51969	4.20829	3.69382	3.23763	3.89274	2.7287	2.39179	1.57652	4.76328	2.70949	2.80715	2.93441	2.03736	2.00555	2.43517	2.36572	1.77341	2.48401	1.33734	1.57053	2.16399	2.44259	2.64826	3.23217	2.77903	2.57863	3.06493	2.87618
Smc1b	0.06764	0	0	0.03837	0	0.02663	0	0	0.01993	0	0.02995	0.04617	0.00701	0	0.02546	0	0	0	0	0.01276	0.00807	0	0	0.01331	0.01254	0.01337	0.0199	0.04076
Bnip2	9.35369	10.9792	11.3646	10.4221	10.5892	9.29435	7.54335	6.08048	15.7739	9.69193	9.13434	8.99619	8.5813	6.64344	9.13677	8.59632	7.60519	7.38608	5.30436	5.9613	8.06598	7.42116	7.20122	11.6791	10.6784	9.17505	8.67382	8.9868
Samm50	27.1419	26.5053	29.557	27.5037	26.5961	35.2113	34.194	31.1688	26.9378	34.4869	35.2171	31.0026	33.6285	32.259	31.067	30.229	34.4062	33.1892	34.244	27.985	31.2926	28.4402	24.8657	31.5816	27.6017	30.4643	28.7325	27.5734
Sh3bp1	6.37936	6.89575	7.15619	6.19774	10.5206	7.24861	5.28872	5.86765	7.59182	9.51705	10.7508	9.33443	9.17207	6.99376	8.10261	8.13234	8.47485	8.51852	4.77698	4.97595	6.20717	8.53057	6.88418	11.0755	6.80287	5.93162	8.61205	7.28597
Upk3a	0	0.15216	0	0	0	0	0	0	0.0492	0	0	0	0	0.04598	0	0	0	0	0	0	0	0	0	0	0.09283	0	0	0
Fam118a	1.86866	1.9871	1.27911	1.27065	1.28624	1.38799	1.07961	0.71891	3.32896	1.24395	2.26391	1.03611	1.19345	1.41365	1.13237	0.87497	1.02036	1.958	1.52807	1.57701	1.53174	1.73716	1.42274	1.46613	1.2583	2.86197	2.10279	2.15082
Gm5055	0	0.16698	0.04666	0	0	0	0.08246	0	0.04628	0	0	0	0.04886	0	0	0	0	0	0	0	0.05623	0	0	0	0.08732	0	0	0.04731
Hspb6	5.63232	3.97877	4.42158	3.58503	4.02842	2.99394	3.41758	2.96833	3.84177	2.62662	3.06443	3.75	3.01261	2.44817	3.74787	2.94806	2.69812	2.85153	2.4596	2.8291	3.5598	4.04598	3.36317	3.89453	3.11689	5.74963	4.18552	5.81716
Dpm3	28.8651	33.9321	34.0241	40.2804	28.5659	36.1881	32.6211	34.0814	29.6805	32.7692	36.0718	33.7923	33.914	29.9522	34.8124	32.5742	29.7797	28.7609	35.172	28.155	36.9188	32.3031	30.5437	33.8137	34.529	34.376	32.6386	29.6432
Wnt4	1.28915	0.82284	0.93072	0.97796	1.00948	1.16263	0.65969	0.67493	1.71166	3.38854	3.48967	1.76923	2.90011	1.51574	2.65021	1.98494	2.98864	2.37108	0.77738	0.84002	1.79945	2.13897	1.18844	4.81864	2.02306	1.31941	2.20795	1.6419
Mrpl41	26.3738	34.7265	32.4035	33.1337	28.23	45.4605	45.238	38.993	31.6704	41.9152	46.9539	37.0911	40.7079	46.7727	31.952	34.1659	40.6827	35.2688	48.6191	40.0664	34.5653	29.8484	30.7859	32.9018	32.2209	36.3836	33.1584	29.6565
St8sia2	0.05085	0.02059	0.05035	0.05768	0.05173	0.04003	0.02669	0	0.05993	0.01934	0.03377	0.03966	0.03163	0	0.0909	0	0.00954	0.07746	0	0	0.01214	0.01891	0.03077	0.07002	0.01885	0	0.02991	0.03063
Mcoln3	0.01579	0.21986	0.10555	0.11942	0.06427	0.13209	0.01382	0.05296	0.3102	0.06381	0.06992	0.09238	0.21696	0.09059	0.08173	0.25224	0.0889	0.10526	0.01469	0.05583	0.17904	0.04404	0.0677	0.18252	0.2268	0.04683	0.1858	0.13479
Clec3b	40.2494	33.7543	35.9881	46.629	38.7199	18.4531	15.3336	4.84321	28.3365	25.0052	25.903	25.5611	21.5035	18.237	37.1842	21.1579	22.6299	26.9203	11.4518	10.095	25.8038	26.9115	16.2706	31.2033	40.2471	16.5437	26.8681	23.2358
Exosc7	3.49879	3.92986	3.60197	3.33098	3.12676	4.65495	4.40204	3.88056	2.97124	4.56028	5.47022	4.78292	5.01097	3.83396	3.35855	4.3436	4.42325	4.4347	4.03906	3.63348	3.10514	3.06212	3.05394	4.1648	3.33256	3.36608	3.43046	4.00251
Zdhhc3	5.24624	5.67058	4.94714	5.11043	5.33071	7.34035	7.45486	8.03848	7.25122	8.65491	9.55092	7.80817	8.20521	8.43581	9.46049	7.50546	9.62866	8.13024	7.57883	6.92219	5.35952	5.26488	6.05078	7.53792	6.53231	5.37248	5.46944	6.5278
Tgm4	0.02404	0.07302	0.11307	0.05965	0.07949	0.05619	0.03418	0.05039	0.09444	0.06	0.05322	0.04981	0.1184	0.0331	0.06786	0.09969	0.07613	0.05436	0.04753	0.06516	0.11476	0.08101	0.1849	0.10937	0.03341	0.10693	0.0383	0.08147
Itih5	14.9665	36.0923	40.9542	35.4849	45.3802	10.827	11.0629	13.581	12.5312	17.0338	17.5769	13.4976	18.9247	14.4875	28.6413	22.1484	22.7932	18.3438	19.6596	23.1619	40.0152	48.6628	39.5615	19.0319	40.0356	22.394	45.4514	25.7775
Atp5c1	180.496	171.412	193.274	184.54	158.297	213.314	187.096	195.808	150.011	136.997	190.267	190.496	164.978	192.038	196.385	195.423	182.832	199.015	194.505	196.659	212.624	201.293	174.31	171.694	188.366	181.302	193.965	172.451
Ttll5	0.61477	0.70192	0.66936	0.65937	0.95623	0.87395	0.73108	0.62264	0.58854	1.01081	1.11376	0.93398	0.96733	0.58721	1.02792	0.81997	0.94246	0.83987	0.70918	0.59424	0.7913	0.78632	0.69492	0.83201	0.9547	0.75425	0.91471	0.89611
4930412O13Rik	0	0	0	0	0	0	0	0	0	0	0	0	0	0	0	0	0	0	0	0	0	0.02764	0	0	0	0	0	0
Rttn	1.37104	0.9382	0.82612	0.97379	0.94276	1.13051	1.42711	0.65052	1.3299	1.24806	1.34665	1.44142	1.15603	1.03023	0.82756	1.38375	0.97892	1.33775	0.90769	0.79546	0.5956	0.73182	0.68579	1.32454	1.03653	0.9047	0.84755	1.09118
Suox	5.88736	5.20629	5.08057	6.71032	4.40058	4.47195	6.45144	4.03202	5.45914	2.88742	3.03987	5.63325	3.75704	6.17849	3.69311	3.8256	4.14028	4.36874	3.26934	4.09837	3.78779	4.18888	3.15731	6.86408	6.06454	5.94391	4.89631	5.66414
Slc12a8	20.7659	8.72605	7.16719	12.0711	5.76001	14.464	17.7474	7.18562	4.14127	6.00341	7.03333	17.1444	7.29113	10.9999	10.0074	11.0845	6.92124	10.8307	5.6485	8.34582	8.5977	9.6036	9.02862	6.21693	12.8482	11.8917	9.8389	19.5841
Cox18	3.85381	3.59526	3.09582	3.8482	4.39388	3.81727	4.01743	4.04823	4.26117	7.68848	6.05473	4.22035	4.86529	4.53854	4.83336	5.02673	4.2082	4.34278	3.7549	3.88101	4.32794	4.12729	2.5627	6.6972	4.53021	3.21515	3.29323	5.61963
Reep6	6.96955	4.73962	7.20948	5.6536	4.65709	3.42926	4.13895	3.14443	2.36571	2.94456	3.01082	4.08994	3.38675	4.27632	3.18646	2.13411	3.89993	4.18143	2.20053	2.51302	4.02189	4.06213	4.28645	3.80923	5.61764	4.3407	6.36216	5.80285
Prr11	0.5584	2.16372	1.50989	1.05229	3.35423	5.17093	3.63323	3.157	2.30617	5.2581	5.62212	4.63466	4.8917	2.59873	3.26028	5.06646	3.04944	4.10694	3.21721	1.78523	2.34093	2.06975	1.224	5.10884	2.75942	3.5876	2.96557	2.56636
Ska2	2.4347	2.90149	2.74635	3.16746	3.10289	3.74618	3.70076	2.64211	2.85957	4.6576	4.60266	3.75242	4.99691	3.42495	3.37338	4.01942	3.3127	4.14257	3.02432	2.40982	2.57111	2.32559	2.15207	5.193	4.11645	3.68838	3.69557	3.27236
2810021J22Rik	2.85744	2.24051	3.0468	2.28272	2.85415	3.12055	1.72888	1.29325	3.31632	2.06081	2.15999	2.55156	2.01978	2.11413	2.22308	2.0166	1.92573	1.97422	1.50117	1.61312	2.4952	2.39073	2.45349	2.51935	2.67021	2.30774	3.04422	2.87632
Btnl10	0	0	0	0	0	0	0	0	0	0	0	0	0	0	0	0	0	0	0	0	0	0	0	0	0	0	0	0.01144
Rnf187	49.3858	47.4448	49.9724	48.7343	50.934	50.9419	47.8963	47.2058	50.8278	60.9312	58.9475	51.5951	57.4914	47.1397	50.6257	47.6836	49.4133	45.0042	44.676	36.51	44.8738	46.8898	40.1246	59.5481	50.412	48.3566	50.0946	49.9155
Smg8	6.88646	7.51973	6.90737	5.95873	8.1146	5.84333	5.58288	4.8879	6.49604	7.26338	7.58011	6.2166	7.29478	6.90238	9.6896	8.93153	8.80783	9.35973	4.51169	4.68797	4.62443	5.6901	3.68988	6.78637	7.16506	4.57012	5.23392	6.07793
Crybg2	5.85168	3.20857	3.75804	2.79806	2.62076	3.24097	3.43608	4.87211	2.37122	3.11467	3.21039	3.4523	2.85272	4.68807	3.77584	3.75766	2.96988	3.83593	3.44308	4.68489	3.13262	3.33081	5.45484	2.72006	3.38975	4.29769	3.92242	4.70257
Ccp110	1.01299	1.4823	1.0244	0.84001	1.26853	0.79292	0.76018	0.35398	1.44105	0.97102	1.12126	0.72903	0.83719	0.7639	0.73632	0.68037	0.81822	0.78931	0.62629	0.49394	0.45706	0.50245	0.73751	1.03882	1.20437	1.30773	0.96395	0.72253
Zdhhc15	1.55041	1.53965	1.45156	1.49609	1.52439	4.13458	3.6525	2.75521	2.52564	3.85064	3.77876	4.33386	4.07049	3.51197	3.56996	4.1518	4.45493	4.07626	2.68861	3.38729	1.59824	1.71155	1.46366	2.10916	1.87858	1.54968	1.42269	2.4775
Map9	0.8351	0.84557	0.77409	0.82625	0.82045	0.73901	0.59069	0.43579	0.65896	0.52478	0.34521	0.77021	0.40423	0.38607	0.44019	0.48404	0.43316	0.48647	0.27873	0.49716	0.49709	0.49212	0.54226	0.46219	0.66921	0.63075	0.5814	0.6552
Ptgr1	5.96757	10.4911	9.88186	10.4817	9.63231	15.306	15.3157	15.2276	12.243	18.1156	17.8761	15.0661	16.9928	16.5522	21.6752	16.9057	19.7393	17.6879	16.796	17.2272	17.559	15.8448	12.7967	15.8976	19.6593	16.6998	18.5117	18.1029
Mapkbp1	4.81469	2.96258	3.25201	2.09859	3.15836	2.25914	2.51926	2.2281	3.80203	3.45642	3.12901	3.45665	2.96473	3.03092	2.97166	2.96668	2.44959	3.14599	2.24825	2.63463	2.08435	2.64971	3.33461	3.43417	2.39907	3.18218	2.82816	3.29787
Usp36	4.91509	5.76258	5.52086	4.57374	5.12407	3.94861	4.12167	3.38294	4.57375	4.42271	4.30544	4.33744	4.11252	3.63876	4.51258	4.14923	3.48415	4.52067	3.22987	3.43897	2.96368	3.11124	4.03131	3.80157	4.70426	3.85529	4.31991	4.85866
Astn2	0.77838	0.36053	0.23232	0.36528	0.32858	0.14124	0.34055	0.09874	0.93796	0.17846	0.23525	0.31756	0.12307	0.25081	0.24154	0.13905	0.08805	0.14718	0.11814	0.07547	0.31294	0.20271	0.19768	0.61632	0.23785	0.33285	0.35182	0.23836
Pappa	1.7912	0.54171	0.77681	0.8061	1.16572	1.46339	2.12345	0.29417	13.2665	1.93909	1.679	1.28409	1.16738	0.5708	1.01499	0.88459	1.68991	0.87463	0.14206	0.20012	0.28887	0.39004	0.23164	1.42124	1.03169	0.46011	0.49048	1.18913
Gm19583	0	0	0	0	0	0	0.03507	0	0.07873	0	0.04437	0	0	0	0.10371	0	0.03761	0	0.07459	0	0	0	0.16172	0	0	0	0	0
9430002A10Rik	0	0	0.22827	0	0	0	0	0.09664	0.0283	0.35618	0	0.11238	0.1494	0.26449	0.10846	0.35406	0	0	0	0	0	0	0.23254	0.22676	0	0.11393	0.05651	0.3183
Fam120c	1.89698	1.68512	1.77829	2.08868	2.16448	1.32547	1.049	1.03792	1.19819	1.07726	1.36599	1.27657	1.33566	0.91479	1.32709	1.23903	1.08069	1.49065	0.80924	0.97735	1.39143	1.09043	1.16185	1.23009	2.03429	1.099	1.71242	1.76324
Rab1	58.6823	65.3934	64.8069	70.1566	70.4699	92.0087	81.1161	74.0917	68.7804	87.0915	86.7811	87.5173	89.4296	79.9664	85.3691	80.9947	90.3748	83.4444	73.2257	68.8762	58.6247	60.8029	55.1772	87.1878	73.6125	65.1585	62.4219	71.1587
Lgr5	0.66679	0.57522	0.47538	0.53701	0.78698	0.32021	0.42125	0.18336	0.01048	0.21428	0.17713	0.23794	0.19497	0.14811	0.01004	0.23103	0.2027	0.25396	0.07445	0.2062	0.39151	0.25415	0.1399	0.21382	0.55357	0.48113	0.41449	0.46601
Dock2	1.27114	3.37356	3.74756	2.4224	4.20913	1.68358	0.61746	0.55311	3.9512	3.23277	3.02088	2.29065	2.16647	0.99956	2.33577	2.21245	1.87946	2.32486	0.9921	0.58058	2.29623	2.76433	1.31726	3.44347	2.97947	1.72302	3.31607	2.40729
Slc1a4	10.6651	6.89439	4.72961	5.54988	4.02267	7.45195	12.3036	4.25587	4.45826	5.40989	6.00089	8.43701	5.73344	5.26723	4.07773	5.86868	3.81091	6.14477	5.73201	4.66761	2.717	2.44056	3.58012	6.40961	6.17983	5.82399	4.52251	8.52833
Elp5	8.72943	10.5244	9.84321	12.0589	10.1507	10.8745	8.43726	10.1583	8.50899	11.369	9.55677	9.9481	9.503	9.73188	10.3474	9.51593	8.99093	8.60733	11.1256	8.87145	9.71998	8.74749	6.78313	11.8851	10.5542	9.18879	9.6003	10.2217
Slc2a4	9.13441	4.57065	4.83612	4.5758	4.53682	2.23076	3.78806	1.9577	5.8249	3.64458	2.1868	2.78193	2.76262	3.13179	4.44374	3.00767	2.36691	2.12098	2.64746	2.87931	4.23176	5.04887	4.69232	3.27501	3.67573	5.5511	4.60342	4.99522
Gabarap	140.07	141.563	155.411	165.018	131.867	167.751	163.77	176.283	152.374	139.014	136.637	139.933	143.104	161.292	150.593	149.637	160.651	145.308	172.214	177.464	178.687	163.191	163.58	139.634	144.675	150.205	147.044	137.91
Igkv1-117	49.737	79.1769	62.7358	143.735	145.714	82.4858	45.3293	10.1501	271.261	86.6542	60.1532	65.7699	48.6203	24.0381	121.271	64.8569	193.751	107.782	12.3889	13.1924	101.772	46.7409	9.19328	55.3888	97.2237	37.8761	91.1201	30.0752
Cldn7	248.342	269.063	252.099	230.964	276.22	312.115	278.315	394.028	203.367	307.905	303.864	313.032	334.977	317.958	291.328	299.561	285.062	301.716	378.82	332.786	324.886	296.612	328.37	276.101	225.248	291.212	259.937	267.134
Fabp5l2	0	0	0	0	0	0	0	0	0	0	0	0	0	0	0	0	0	0	0	0	0	0	0	0	0	0	0.13157	0
Gm11775	0.2302	0	0.03507	0.03348	0	0	0	0.07918	0	0.06734	0	0.03453	0	0	0	0	0	0	0	0	0.04226	0.09877	0.07145	0.01742	0.04922	0.29755	0.2257	0.03556
Gm14547	0	0	0	0	0	0.03631	0	0	0.07247	0	0	0	0	0.03386	0.03472	0	0	0	0	0	0	0	0	0	0	0	0	0
Fcnaos	0.03386	0	0.05029	0.02401	0.03445	0	0.01481	0	0.02494	0.04829	0.04685	0.03301	0.04389	0	0.0239	0	0	0.04836	0	0	0	0.03148	0.16223	0.03331	0.06275	0.0502	0.083	0.034
Gm13748	0	0	0	0	0	0	0	0	0.10669	0	0.16033	0	0	0	0.23851	0	0	0	0	0.20484	0	0	0	0	0	0	0	0
Rreb1	3.85282	2.72553	3.41794	2.46774	4.1241	3.42087	3.54932	2.73128	3.17205	4.53461	4.62298	4.6453	5.0091	3.65119	5.42273	4.35768	4.59411	4.63062	1.99671	2.96572	2.43617	3.19252	2.92933	3.39726	3.47202	2.58429	3.35082	3.86295
Ccdc171	0.19623	0.25875	0.3886	0.15745	0.42716	0.15493	0.17769	0.15558	0.17031	0.10413	0.11618	0.19577	0.07097	0.11937	0.13526	0.12055	0.13915	0.18032	0.11464	0.10541	0.15249	0.25453	0.1542	0.15037	0.19873	0.11953	0.20358	0.16726
Rexo4	7.32236	8.04238	8.19064	8.11939	9.25285	8.43425	6.50534	5.43176	7.55128	7.91089	7.6085	6.6327	7.41799	5.67783	6.44676	6.71427	6.95085	7.59852	6.72255	5.15564	6.65098	5.73685	5.17292	8.62178	7.99336	7.0308	7.13905	6.9587
Slc16a13	2.98386	2.15804	2.30323	2.72106	2.58082	2.13362	2.25176	1.79422	1.71594	2.91207	2.29505	2.26274	1.79522	2.20739	2.28275	1.71993	2.21696	1.87405	1.655	1.40908	1.74595	2.17214	1.37486	2.32423	2.31127	1.81019	1.87299	2.11905
Cxxc4	0.1287	0.12307	0.10518	0.09365	0.13926	0.05227	0.04201	0.04453	0.05317	0.03885	0.03505	0.05278	0.04024	0.06562	0.03844	0.07028	0.06133	0.08753	0.05417	0.03852	0.05851	0.09685	0.11951	0.08439	0.07855	0.12317	0.07311	0.13231
L3mbtl3	1.58397	1.55816	1.69682	1.50528	1.6188	1.42145	1.23187	1.13106	1.48785	1.08396	1.14181	1.86725	1.49627	0.99984	1.62435	1.66049	1.41212	1.31365	1.30988	1.27947	1.27648	1.32316	1.60914	1.71193	1.60215	1.25503	1.49777	1.89339
Gm11973	0.42116	0.54016	0.25022	0.38484	0.48565	0.31775	0.1597	0.12555	0.20682	0.20022	0.0777	0.19163	0	0.06443	0.1321	0.05175	0.01317	0.12031	0.14368	0.15883	0.08377	0.30017	0.36819	0.05524	0.29918	0.18039	0.09635	0.18326
Ccdc89	0.15696	0.15892	0.14247	0.12364	0.36597	0.57921	0.68097	0.26318	0.43676	0.4166	0.28955	0.36982	0.46789	0.4742	0.27076	0.5464	0.44179	0.43589	0.41377	0.24663	0.45267	0.24318	0.19131	0.23158	0.40599	0.362	0.33343	0.22328
BC024139	0.2068	0.31561	0.21961	0.30314	0.49706	0.06784	0.04196	0.05025	0.04121	0.06554	0.17583	0.12858	0.01554	0.16505	0.0705	0.02578	0.03374	0.13127	0.05577	0.14128	0.22176	0.31763	0.32348	0.00884	0.3027	0.27255	0.49074	0.1896
Wipf3	1.98372	0.41107	0.43439	0.50744	0.62449	0.10224	0.28285	0.12475	0.95618	0.10427	0.115	0.16508	0.11172	0.1872	0.21363	0.20094	0.11012	0.1942	0.09309	0.08707	0.11481	0.16098	0.17079	0.17601	0.42787	0.44313	0.12262	0.29947
Ush2a	0.00553	0	0	0	0	0.00311	0.00277	0	0	0.0015	0	0	0	0	0	0	0	0	0	0	0	0.00294	0	0	0	0	0	0
Gm9801	0	0.01839	0.01349	0.03433	0.01848	0	0	0	0.01784	0	0	0	0.01883	0	0	0.02231	0	0	0	0	0	0	0.01832	0	0	0	0	0
Lonrf2	0.22612	0.33605	0.40809	0.34648	0.33583	0.10767	0.10691	0.09173	0.30805	0.13351	0.15946	0.20269	0.17774	0.1021	0.21105	0.18373	0.13688	0.11981	0.24772	0.12207	0.20022	0.3204	0.30719	0.35337	0.2298	0.24514	0.29323	0.16847
Gm2451	30.8559	33.3097	36.1158	36.7051	35.758	79.9558	72.3065	87.0112	66.5165	83.0748	82.791	58.5388	91.6767	81.5795	74.0536	71.0086	96.7758	70.867	87.6324	75.7633	58.6369	57.5092	47.9445	93.156	57.4975	61.9598	50.6326	47.3706
Gm26920	0	1.56458	0.64514	0	0.33438	0.14185	0.14126	0	0.23217	0	0.6382	0.59026	0.35272	0.28048	0.7324	0	0.26507	0.17568	0.00536	0.77191	0.26836	0.38592	0	0.72594	0.28314	0.05129	0.71229	0.57318
Znrf2	18.7698	12.78	15.0657	13.9087	12.3235	14.9398	15.6483	17.4835	13.3323	16.4364	16.554	17.0644	16.1712	18.3424	17.9657	19.1025	17.9788	18.1527	16.0123	16.5679	14.0474	15.3639	16.5747	13.0759	15.6562	15.4442	16.6062	15.9792
Map2k5	5.29348	4.79518	5.21228	4.75219	5.8931	5.04701	5.04962	4.12745	5.82956	4.9446	6.13514	5.76661	5.36604	5.13	5.59302	4.22522	4.64157	5.25751	4.28845	4.26182	4.97116	5.69466	4.93047	5.95073	5.5389	4.6936	5.56703	6.02818
Rpl10-ps3	43.6122	52.5322	59.7735	68.08	52.8965	63.2273	67.0283	59.7889	57.729	62.4276	65.1998	59.9161	66.3616	64.3704	70.3339	69.2859	69.9821	64.3851	64.0098	56.7784	70.1268	67.2516	57.709	69.5111	74.7751	63.279	61.9826	64.1243
Panx2	0.07606	0.07702	0.22972	0.10066	0.11996	0.18339	0.12313	0.19982	0.127	0.14826	0.31152	0.20766	0.18929	0.09076	0.05726	0.11215	0.06423	0.10502	0.05662	0.07171	0.12255	0.08485	0.05755	0.03741	0.04229	0.11278	0.19391	0.08402
Nrf1	1.44041	1.60808	1.6161	1.388	1.80282	1.37816	1.36056	0.92412	1.58725	1.59102	1.69456	1.44333	1.85379	1.54322	1.47935	1.72889	1.50384	1.61869	1.09248	1.24632	1.30911	1.14351	1.15618	2.01789	1.58133	1.24611	1.33788	1.53863
Gm9574	0	0	0	0	0	0.04782	0	0	0	0	0	0	0	0	0	0	0	0	0	0	0	0	0	0	0	0	0	0
Rhog	28.6674	41.0414	41.5199	36.3834	45.2621	47.334	33.0046	43.8122	61.6402	49.1608	45.9966	40.4878	43.7972	36.8139	46.3388	40.6707	41.5304	40.568	40.5208	32.9894	45.9803	46.0327	34.1383	59.3552	43.541	40.9603	45.7527	41.9312
Lars	11.6361	16.0087	13.6485	15.5694	16.1516	21.581	19.0963	14.4874	17.8221	24.7291	24.8401	19.4611	22.9121	18.3594	18.1034	17.6814	22.7643	19.6816	13.5349	14.826	15.7041	15.7012	11.8842	21.1771	16.725	15.498	14.5308	17.762
Ggh	11.4797	111.919	103.842	123.494	101.187	36.365	30.6712	42.7957	23.8421	29.4989	40.2017	41.9384	41.1405	33.0353	52.9598	43.6921	48.3051	43.6362	75.0722	85.4945	91.544	91.9022	113.26	31.8681	80.6336	59.2754	89.7843	51.8524
Ttpa	0.30217	0.38145	0.28755	0.44885	0.33939	0.48658	0.33995	0.1667	0.22739	0.36192	0.32143	0.44766	0.27669	0.26654	0.36925	0.25555	0.31665	0.28398	0.30671	0.15909	0.281	0.30644	0.2573	0.28951	0.35997	0.27928	0.34244	0.5635
Tcerg1	11.2314	14.0977	12.4236	10.2114	14.9403	14.063	11.9151	11.0738	12.4871	18.3811	17.4345	17.023	16.0511	12.3532	13.7712	14.9126	14.2853	15.5287	11.4549	10.4188	10.9761	12.5928	10.3926	17.2913	14.9259	12.3347	12.8611	15.0105
Nfatc1	2.91509	4.31276	4.2869	3.54584	5.38111	2.74542	2.26233	1.86706	4.91213	3.45447	3.49775	2.8799	3.19444	2.34769	2.96298	2.72642	2.53811	2.9738	2.03722	1.97055	3.05036	3.74908	2.64512	4.44511	4.76903	3.11983	3.94328	4.12361
Trim33	5.63428	5.63705	5.39242	5.45921	5.62044	4.89198	4.68581	3.50336	4.95913	4.62168	5.02349	5.54784	4.80132	4.71523	5.39741	5.48359	5.27326	5.28903	3.61482	4.09984	4.3383	4.60059	3.91469	5.14665	6.41444	4.72742	5.03287	5.36193
Efnb3	0.78695	0.64007	0.81756	0.57722	0.45504	0.3597	0.22577	0.28842	0.46458	0.29847	0.27608	0.55345	0.20957	0.30787	0.28324	0.40156	0.32681	0.3767	0.32809	0.36489	0.40543	0.42375	0.36437	0.30456	0.46619	0.31454	0.37947	0.25477
AC125526.1	0.14943	0.27235	0.20715	0	0.06082	0.02941	0	0	0.11741	0.02842	0.09924	0	0.06198	0	0	0.07344	0	0	0	0	0	0	0.18088	0.11759	0.05538	0.05908	0.14651	0.09003
AC121359.3	0	0	0	0	0	0.13046	0	0	0	0	0.11005	0	0	0	0	0	0	0	0	0	0	0.33891	0	0	0.06142	0	0	0
AC132878.5	0	0	0	0	0	0	0	0	0	0	0	0	0	0	0	0	0	0	0	0	0	0	0.04691	0	0.05745	0	0	0
4930558C23Rik	0	0	0	0	0	0	0	0	0	0.07121	0	0	0	0.13749	0	0	0	0	0	0	0	0	0	0	0	0	0	0
Scube2	1.65454	1.25479	1.97446	1.31475	0.72099	0.41515	0.84212	0.33895	1.70914	0.68001	0.35752	0.58164	0.39301	0.40536	0.7567	0.44545	0.38036	0.41425	0.32199	0.32628	0.73161	1.06932	1.40298	0.92721	0.97113	1.41062	0.9533	1.06238
Slc27a4	36.0066	13.8343	18.3766	17.0444	12.6074	14.1781	14.9497	16.1332	18.3946	12.5541	12.929	13.8386	12.5295	19.423	13.4166	13.2919	11.6637	15.3934	12.0861	13.5251	11.4999	12.8688	13.1592	14.5198	11.415	13.2567	12.6205	13.7852
Gm42456	0	0.07162	0	0	0.03599	0	0	0	0	0	0	0	0	0	0	0.04346	0	0	0	0	0	0	0	0	0	0.10488	0	0
Cnga2	0.01769	0	0	0	0	0	0	0	0.01737	0	0	0	0.02293	0	0.03329	0	0	0.01684	0	0	0	0	0	0	0	0	0	0
Gm43838	0	0	0	0	0	0	0	0	0	0	0	0	0	0	0	0	0	0	0	0	0	0	0	0.11607	0	0	0	0
Gm43063	0	0.05128	0	0	0	0	0	0	0	0.04816	0	0	0	0.02324	0	0	0	0	0	0	0	0	0.03832	0	0	0.10013	0	0
Ctcf	13.4428	15.579	15.2185	14.1634	17.4228	13.8883	13.7491	11.8188	15.4459	16.7257	15.6091	14.9849	14.2335	13.6128	16.5763	15.7831	14.806	15.2375	12.9767	11.2055	12.5741	13.0257	12.8809	16.9186	16.9207	13.8052	15.7788	15.9818
Pard6a	1.86023	2.12884	1.73061	2.75623	1.78707	1.46448	1.40061	0.54162	2.23488	1.66997	1.77174	1.95713	1.84809	1.67563	1.48171	1.71155	1.74536	1.83716	2.3185	1.83541	1.8483	2.38888	1.31786	2.90215	1.94009	1.81307	2.05295	2.48483
Sh2d1a	0.06962	0.24169	0.36192	0.17158	0.21251	0.08319	0.04351	0	0.22955	0.24823	0.21192	0.15273	0.15984	0.03651	0.09826	0.10998	0.10498	0.08286	0.08791	0.06329	0.20178	0.1618	0.25081	0.1174	0.32484	0.14746	0.23404	0.24219
G630016G05Rik	0	0.02366	0	0	0.01981	0	0.02726	0	0.04207	0.04813	0.03879	0.03797	0.02423	0	0.01466	0.01914	0.03654	0.01483	0	0	0	0.05068	0	0.02681	0	0.04234	0.01145	0
Gm13790	0	0.1172	0	0	0	0	0	0	0	0	0	0	0	0	0	0.14222	0	0	0	0	0	0	0	0	0	0.11442	0	0
Per2	3.26769	11.0099	8.07292	8.07566	5.44848	1.83323	2.66909	1.56248	5.25472	1.9268	1.72051	1.31724	1.32086	3.45404	3.12969	2.46983	4.06594	3.22713	3.00122	4.58373	4.9374	3.30719	7.5401	3.69937	5.57468	5.18449	6.48109	4.68955
Arhgef18	9.17306	7.84347	9.17512	6.92018	8.23996	6.54957	6.06347	7.37612	8.99954	6.82569	6.60175	6.73717	7.26115	5.91873	7.62181	6.8313	6.22319	6.75178	5.37036	7.00818	6.14494	7.04667	8.37795	7.02948	7.62927	7.19751	8.28252	8.94105
Pnpla6	8.4741	4.99041	6.80336	4.47212	5.77436	6.0696	5.78603	6.96727	5.44772	5.87371	6.03189	6.84893	6.85045	7.47733	6.3866	5.78687	5.34203	6.16851	5.22663	6.18235	4.7382	5.42417	6.31552	5.34643	5.60378	6.82757	7.07006	7.40244
Mcoln1	6.15636	3.72764	4.31814	3.82596	4.62875	3.38572	3.07712	3.45105	3.74561	3.34701	3.00409	3.98159	2.9982	3.8197	3.3311	2.85825	2.57192	3.08103	2.87584	3.75448	3.62598	3.99002	4.96358	3.42524	3.33897	3.96307	4.64345	4.13343
Ighv5-15	2.38874	3.34007	22.1513	4.87443	10.4548	1.38056	50.0651	0.33908	78.3135	2.88404	7.34457	1.88539	0.98287	1.07884	3.60339	16.2122	3.62865	1.76904	0.70558	0.71496	3.39375	1.0927	0.49721	3.35666	3.58348	1.12434	4.90723	3.2363
Mettl17	4.70972	4.59769	5.85161	4.19776	5.37428	5.00791	3.45738	4.56328	2.64124	4.6353	4.72079	4.13478	4.37576	4.44936	3.33503	4.10491	3.56811	4.36627	4.77666	4.56387	5.21741	4.51612	5.36282	5.03626	5.27435	6.01504	5.98008	6.14186
Gm3264	0	0.04714	0.06147	0.04401	0.09474	0	0	0.08674	0	0	0	0	0	0	0	0.13347	0	0.14777	0	0	0	0	0.09393	0.03053	0	0	0	0
Gm22265	0	0	0	0	0	0	0	0	0	0	0	0	0.36705	0	0	0	0	0	0	0	0	0.21939	0	0	0	0	0	0
Arhgef40	3.25492	2.93606	2.82029	2.13565	2.63328	2.06088	2.07168	1.63843	2.70006	1.71246	2.35462	2.97913	2.02224	1.78038	3.0863	1.83007	2.15323	2.5322	1.58735	1.60721	2.14473	2.58519	2.36555	2.612	2.3332	3.03326	2.94666	2.99001
Tmem164	17.0724	16.5904	10.1667	7.90564	19.265	19.4507	10.7499	11.9955	8.26885	12.1347	9.8101	13.8306	14.377	21.4168	14.2292	20.6792	12.6982	19.9578	11.8415	14.41	22.2652	24.3218	14.5386	9.80268	20.5041	23.1056	14.4156	11.7546
D030056L22Rik	13.696	9.68587	12.1958	10.138	10.223	7.74292	8.03476	6.54187	6.50118	8.29589	8.68213	8.31612	8.53081	7.51399	10.4218	9.34658	10.392	10.7094	8.58915	5.50211	5.38664	4.90926	3.86959	10.9109	8.02406	8.33397	7.59456	6.75353
Snora17	1.45174	1.36494	2.15626	0.88219	2.21563	2.34701	1.81472	1.39099	2.03686	4.0423	3.90248	3.5386	1.39776	1.14212	2.34172	1.27408	1.16751	1.3823	1.25427	0.97765	0.49501	1.34958	1.35978	3.56999	1.24905	3.3824	3.4568	2.18667
Prr15l	76.4712	64.7572	75.3067	64.7794	67.536	44.5159	51.7096	60.0723	33.0102	25.7332	26.1229	43.2923	31.3916	61.5129	43.0508	51.0965	46.2078	49.9632	63.9249	59.2088	73.5483	74.1843	78.4779	49.2843	58.8002	72.8211	78.8229	57.8835
Stap2	55.4399	55.0936	65.7682	55.7121	52.4567	63.916	58.9619	86.7254	41.3216	52.0744	54.8925	62.4226	55.9614	75.3375	62.5055	65.523	59.1483	66.3895	74.2698	91.4166	75.5739	76.5696	89.6205	53.4224	58.9818	78.8817	78.0749	68.1061
Gm13059	0	0	0	0	0	0	0	0	0	0	0	0	0	0	0	0	0.12907	0	0	0	0	0	0	0	0	0.16997	0	0
Gm22270	1.97022	2.3099	1.12947	1.66635	2.84867	3.46949	1.54251	1.27507	2.95344	1.67608	3.90248	3.74081	1.93536	1.04694	0.87814	0.12741	0.68105	2.17219	1.25427	2.05306	1.48502	3.18116	3.45175	2.44799	1.72946	2.25493	2.94845	1.66603
Gm22272	0	0.724	0.20229	0	0	0	0.26814	0	0	0.09712	0	0.09959	0	0.09376	0.19223	0.25101	0.19168	0.19452	0	0.28892	0	0	0	0	0	0	0.20031	0
Gm13181	0.03841	0	0.05072	0.04841	0	0.0756	0.02241	0.05725	0	0	0	0.04994	0.05311	0	0	0	0	0.03658	0.10722	0.04829	0.12225	0.08332	0	0	0	0.2025	0.05022	0.06429
Gm9836	0.50696	0.83413	0.31374	0.65892	0.70924	0.74832	0.72085	0.42502	0.18671	1.08452	1.26257	0.55607	0.9856	0.87245	0.35776	0.93432	0.9513	0.66373	0.7665	0.59745	1.51252	0.41237	0.19176	0.87266	1.23304	0.56373	0.43492	0.3818
Gm10384	1.16407	0.4674	0.44384	0.40473	0.60581	2.58072	1.97863	1.62282	1.00529	2.43619	2.25855	2.90263	2.15733	2.13072	1.63668	2.42486	1.94585	2.27411	1.83005	2.20759	1.11776	1.26251	1.34291	1.27664	1.28315	2.30783	1.34468	2.25049
Rpsa-ps4	0.13873	0.04682	0.07632	0.02914	0.06273	0.16686	0.1079	0.03446	0.09083	0.1319	0.13649	0.15029	0.07991	0.07074	0.08702	0.09469	0.05785	0.20548	0.05737	0.15986	0.09198	0.20061	0.10884	0.21227	0.14282	0.13712	0.16625	0.12383
Gm13899	0.13088	0.254	0	0	0	0	0	0	0.04285	0.06222	0	0.04254	0.13571	0	0.04105	0	0	0.04154	0	0.04113	0	0	0	0	0	0	0.12832	0.13142
Gm13707	0	0.0693	0	0.06469	0	0	0	0.0765	0.06722	0	0	0	0	0	0	0	0	0	0	0	0	0.04242	0	0	0	0	0	0
Gm14302	0	0.18141	0.28385	0.06774	0.32812	0	0	0.28038	0	0.6473	0.19831	0.69872	0.18577	0.19733	0.23601	0.39623	0.10086	0	0	0	0.12829	0	0.39758	0.31721	0.26561	0.35418	0.42159	0.14392
4930455G09Rik	0.10863	0.13199	0.38725	0.41075	0.15474	0.36347	0.30418	0.09715	0.25606	0.59907	0.62527	0.23302	0.27034	0.65808	0.77686	0.80085	0.5504	0.45513	0.80861	0.26629	0.31115	0.16158	0.21916	0.85485	0.56368	0.40804	0.31954	0.37089
Lrrc75aos2	0.04462	0.04518	0.02209	0	0.23836	0.07684	0.02928	0.04988	0.04382	0	0	0.17403	0	0.16382	0	0	0.0628	0.08498	0.04152	0	0	0.04148	0.20255	0	0.12404	0	0.04375	0.08962
Smc2os	0.52477	0.17712	0.34642	0.49605	0.17798	0.08607	0.84184	0.09777	0.6013	0.08316	0.48405	0.85275	0.09069	0.2609	0.24689	0.21492	0	0.2082	0.24413	0.08246	0.10438	0.65046	0.08822	0.25809	0.18234	0.08645	0.42877	0.17565
Gm12333	0.02051	0.02077	0.06094	0.03878	0.10436	0	0.01795	0.04013	0.02518	0.0195	0.12488	0.02	0	0	0	0	0.04331	0	0.02386	0.07736	0.00612	0	0.06208	0.02018	0.04277	0	0.06034	0.0206
2810430I11Rik	0.12021	0.16229	0.07935	0.12121	0.09785	0.0276	0.12622	0.03583	0.08264	0.1562	0.11975	0.08204	0.09971	0.05884	0.05278	0.11816	0.01504	0.0992	0.01491	0.08311	0.12433	0.0447	0.06467	0.24437	0.0297	0.09902	0.04714	0.12876
Gm13563	1.59066	1.09025	1.02581	0.75566	1.07065	0.50572	0.47109	0.68389	0.61688	0.65924	0.65912	0.84305	0.53286	0.50163	0.53728	0.64144	0.4286	0.81554	0.44021	0.52297	0.43807	0.63699	0.79814	0.4734	0.63489	1.01593	0.94376	1.13038
Pcsk1	8.05541	2.33958	2.09205	3.66644	1.61287	2.13921	3.0755	0.64709	2.26213	0.84764	0.92462	1.87181	0.57996	1.09402	0.90092	1.22442	0.88688	1.35588	0.8954	1.08002	1.1514	0.94458	1.15058	1.09557	1.42805	1.42442	1.06809	1.43972
Gm43637	0.05614	0.09947	0.14823	0.13266	0.11423	0.11969	0.00409	0.04183	0.11945	0.08896	0.13981	0.07298	0.09701	0.04294	0.11004	0.08047	0.07023	0	0.01741	0.10144	0.17865	0.08698	0.16044	0.03681	0.13003	0.05549	0.03669	0.06576
Nnat	4.75969	1.94744	2.37133	1.69074	1.69802	1.13414	1.15253	1.1712	1.56556	1.55829	1.49106	1.94091	1.00877	1.75845	1.49286	2.03212	1.03218	1.04037	1.40656	1.1007	2.24175	1.14793	1.98537	1.67103	1.41458	2.20438	1.4235	3.70485
Gm5652	0	0	0	0	0	0	0	0.09108	0.02667	0.05164	0.03006	0	0.08448	0	0.02555	0.03337	0.10193	0.05172	0	0.12803	0	0	0	0.05343	0	0	0	0.02727
Tmem176b	43.0148	55.4551	62.6862	67.9297	71.3081	65.0481	64.816	34.0091	135.385	81.9167	72.8913	63.8967	63.9776	49.8716	65.3913	66.179	72.7332	61.5928	31.8256	35.3512	53.5736	62.217	36.3198	91.0619	78.728	48.9599	54.3953	60.6021
Aoc1	81.5469	47.4139	42.2968	37.3896	53.0596	14.7729	8.14784	8.18614	4.37649	13.6018	16.8818	13.944	18.5297	19.4661	26.7755	26.4096	17.3904	19.3536	17.6445	12.3976	26.4645	53.7475	26.7405	7.1703	25.8484	25.6505	53.6326	36.1095
1600015I10Rik	0	0	0.02182	0	0	0	0	0	0	0	0	0.02148	0	0	0	0	0	0	0.041	0	0	0.01536	0	0	0	0	0	0
Aprt	36.936	37.6821	38.6635	39.7295	33.3554	48.7748	45.5873	60.3318	47.8297	56.0458	61.926	52.3494	58.3963	60.9494	46.5255	56.3475	50.1537	44.5225	56.5809	54.3846	41.7434	46.1711	47.7133	68.8537	41.8883	56.2881	46.3112	43.9832
Malsu1	4.58074	4.32991	4.30615	3.9909	4.10762	5.2959	5.7111	4.75594	5.88343	6.17116	6.06113	6.37422	6.13248	5.45173	4.94786	5.37885	5.57294	4.49621	5.30061	4.80733	4.86987	4.25502	4.07228	5.38629	4.54993	4.82509	4.32427	5.05102
Gpnmb	0.47279	0.85318	0.89262	0.83623	1.07754	1.04011	1.09401	0.4416	5.22954	2.40545	0.91175	3.32717	0.8323	1.07619	5.05371	1.815	2.40133	2.75309	0.77618	1.84045	2.23688	2.0218	1.69991	0.99626	2.92244	0.82665	1.94076	1.42638
Tra2a	12.2235	18.094	12.5954	11.1428	16.2449	12.6494	10.0784	11.1457	8.28662	12.647	10.6219	8.32825	10.7758	9.51516	9.72125	13.2291	10.5588	10.3608	14.8041	10.0861	9.24607	7.50469	9.55258	10.649	13.6542	13.4205	12.1297	12.3752
Cdt1	1.99651	3.86209	5.0934	2.56302	5.1272	4.63721	3.45583	5.8036	5.76262	6.21699	6.91919	8.75963	9.03085	4.03705	4.68828	7.4127	8.0982	6.22603	6.72068	2.25631	4.91619	5.58019	2.90651	12.3491	4.98422	3.64523	4.74847	4.50863
Mnd1-ps	0.03191	0	0.03159	0	0.01082	0	0.00931	0	0	0.03034	0	0	0.01103	0.01952	0	0	0	0	0.0099	0.02005	0.00635	0.00989	0	0.03138	0.01478	0	0.02607	0
Gm9017	0	0	0	0	0	0	0	0	0	0	0	0	0	0	0	0.05727	0	0	0	0	0	0	0	0	0	0	0	0
Runx1t1	0.36116	0.39529	0.27247	0.18695	0.5057	0.23355	0.21519	0.22301	0.57597	0.30087	0.30458	0.33033	0.26927	0.23835	0.44825	0.19018	0.15813	0.24236	0.10561	0.11999	0.32634	0.3949	0.41114	0.50581	0.38244	0.28728	0.46033	0.27113
4930570N18Rik	0	0	0.08165	0	0	0	0	0	0.08098	0.39199	0.09127	0.0804	0	0	0	0	0	0	0.15344	0	0	0.03833	0.04159	0	0	0	0.24254	0.1656
Bcl2l2	10.5435	7.96713	18.2223	8.31072	18.025	15.429	9.12915	5.65466	15.6155	12.5767	14.7433	16.827	7.24899	6.67019	7.51926	7.20279	6.20543	6.56623	5.30604	15.5889	6.18705	16.7228	17.183	14.1308	5.83541	16.4223	16.6418	17.4166
Gm15722	0.08283	0.08387	0.08202	0	0	0.04076	0.10872	0	0.12203	0.05907	0.06876	0	0.04294	0.20907	0	0.25443	0	0	0	0	0	0	0.14622	0	0.05756	0	0	0.04159
Gm8935	0	0	0	0	0	0	0	0	0	0	0	0	0	0	0.0046	0	0	0	0	0	0	0	0	0.00962	0	0.01934	0	0
H2al1g	0.02689	0	0	0	0	0	0	0	0	0	0	0	0	0	0	0	0	0	0	0	0	0	0	0	0	0	0	0
Mfsd6	22.0376	26.9729	23.5307	22.9285	25.9823	39.6255	37.4186	48.4047	25.0099	36.8623	36.8876	40.9528	44.3401	33.0696	35.2397	38.3821	39.7385	36.3965	39.3318	43.8464	25.6609	30.1968	31.9133	27.4693	23.3808	27.12	24.1556	30.6072
Klf4	158.858	257.056	263.235	210.028	257.132	167.743	187.191	269.178	146.888	140.292	142.072	236.574	175.236	219.101	223.711	211.588	177.383	207.423	268.305	276.371	216.055	206.131	261.079	115.302	188.402	204.816	210.463	187.977
Ap1m1	8.59789	9.99844	9.43304	8.35898	10.327	8.70629	7.54966	6.73257	14.2792	10.2512	11.6153	9.57327	11.117	9.13046	10.0075	9.06916	9.1923	9.03397	7.92377	6.07554	7.12103	9.15182	7.38484	14.5592	8.92251	9.22935	9.69869	9.62219
Cdkn1b	31.9674	23.3862	28.0511	19.1523	16.2459	12.0761	17.9578	12.4706	15.6316	10.2953	11.6727	17.4237	9.74652	13.2643	14.1753	14.2427	11.1442	13.9121	18.3536	16.0405	18.1439	28.4459	20.5922	14.0703	17.5474	18.4575	20.7794	17.4497
Gm35818	0	0	0	0	0	0	0	0	0	0	0	0	0	0	0	0	0	0	0	0	0	0	0	0	0	0	0	0
Hmgn2	3.29224	4.60621	2.67086	3.12052	3.53632	6.26389	5.17444	5.21529	5.04342	6.89414	11.8285	2.58625	5.84402	5.28396	5.42957	5.21023	7.78949	4.57864	9.31033	6.41452	4.79381	6.58271	3.53748	17.9519	13.5738	5.43394	4.95595	4.3031
Fam32a	26.9814	27.3761	28.8902	32.1106	27.522	29.1392	27.7982	28.9741	25.2827	26.1052	28.4563	26.0434	28.4947	26.5114	28.8991	27.0481	28.3446	26.4595	28.8769	29.9106	29.5213	28.445	28.7257	29.7648	29.4674	30.4746	30.4268	26.9689
Gm22275	0	0	0	0.12521	0.13478	0.0869	0	0	0	0.08396	0	0.12915	0	0	0	0	0	0	0	0	0	0	0.04454	0	0	0	0	0
Gm22276	0	0	0	0.2006	0	0	0	0	0	0	0	0	0	0	0	0	0	0	0	0	0	0	0	0	0	0	0	0
Kcna3	0.79162	1.23146	1.83138	1.05442	1.97699	0.78609	0.20151	0.11262	1.49134	1.15636	1.17096	1.07354	0.73873	0.21137	0.58235	0.62779	0.72923	0.96618	0.24105	0.18319	0.25765	0.98345	0.48637	1.00519	1.85373	0.41257	1.26303	0.48417
Gm11510	0.15778	0.15976	0.07812	0.14915	0.24081	0.19409	0.13807	0.08819	0.15497	0.15002	0.39296	0	0.1636	0	0.11135	0	0	0	0	0	0	0.07334	0	0	0	0	0.07735	0
Gm12017	0	0	0.02703	0	0	0	0	0	0.05361	0	0.03021	0	0.0566	0.02505	0	0.03354	0	0.02599	0.0127	0	0.03257	0.02537	0	0	0	0	0	0.02741
Gm12044	0	0	0	0	0	0	0.44985	0	0	0	0	0	0	0	0	0	0	0	0	0	0	0	0.51857	0	0	0	0	0
Gp5	0.20569	0	0.07406	0.02357	0.05074	0	0.02182	0	0.01224	0.02371	0.05519	0.17016	0.02585	0.04577	0.05865	0	0.02339	0.02374	0.11599	0.04701	0.05951	0.02318	0.07545	0.04905	0.09241	0.1109	0.02445	0.02504
Rpl10a-ps1	26.9152	30.5797	30.9412	34.2263	27.9601	27.4133	36.9021	33.5496	28.7571	30.6849	28.819	28.2624	35.6552	30.6782	30.8398	32.5556	29.966	28.2783	35.9674	30.1116	29.5983	34.8079	31.5619	29.2954	33.0255	33.3068	34.9672	32.5124
Gm44056	0	0	0	0	0	0	0	0	0	0	0	0	0	0	0	0	0	0	0	0	0	0	0	0	0	0	0	0
Wdr5b	1.86443	2.82004	3.20607	2.06701	3.30215	3.35235	1.7724	1.86972	2.63741	4.09977	2.96392	3.08205	2.40256	1.92252	2.01422	2.11166	2.49077	2.53504	2.42006	2.17012	3.63515	3.3666	3.90837	4.70936	3.02849	3.81468	5.07031	3.65962
Gm43684	0	0	0	0	0.02754	0	0.01458	0.01629	0.06136	0	0.01844	0.00812	0.01511	0	0.01568	0	0.00195	0	0	0.01571	0.00994	0	0.0147	0	0.00772	0.0247	0.00817	0.00836
Tkfc	6.87126	4.13383	6.19628	3.95111	4.20339	5.45248	5.39051	4.37361	4.43932	6.42913	7.50479	5.3015	5.71989	6.80301	5.92809	4.49371	5.96243	6.43848	5.12139	4.47922	5.6626	6.0658	3.9221	5.39634	4.29512	5.18244	5.19427	5.07574
Tulp4	4.67634	4.71652	4.77537	4.10508	4.77418	3.9244	3.52932	3.3468	4.75585	4.989	4.81278	4.67842	4.554	4.17384	5.70993	4.74987	4.14215	4.81651	3.58917	4.01716	3.84178	4.38462	4.95872	4.82059	4.88791	4.26331	4.83552	5.21043
Gm14092	0.06655	0	0.04393	0	0	0	0	0	0	0	0	0	0.18402	0	0	0	0	0	0	0	0.02648	0	0	0	0	0.04386	0.15226	0
Smim26	19.9069	17.4787	16.1722	19.0922	11.857	19.9902	20.4196	16.6328	17.5248	15.2247	14.8935	12.2689	17.6881	17.0444	16.3796	17.532	17.0962	15.7726	19.1711	17.8368	16.474	17.7226	12.8983	16.0081	15.8601	13.2136	15.1016	13.5988
Gm5535	0.0761	0.10641	0.03947	0.04453	0.03687	0.24964	0.06976	0.14584	0.51253	0.18951	0.1404	0.14487	0.13528	0.0632	0.09889	0.20482	0.10201	0.09662	0.04721	0.01367	0.0173	0.06401	0.05849	0.17824	0.07387	0.12179	0.04619	0.0837
Gm12419	0	0	0	0.06103	0	0	0	0	0	0.04093	0	0	0	0	0	0	0	0	0	0.08116	0	0	0	0.08468	0	0	0	0
Gm44063	0	0.03686	0	0	0	0	0	0	0.03575	0	0	0	0	0	0	0	0	0.20798	0.13549	0	0	0	0.14688	0.07162	0	0.07197	0	0
Gm13350	0	0	0.11318	0	0	0	0	0	0	0.10868	0.06326	0	0	0	0	0	0.05362	0	0	0	0	0	0	0	0	0	0.02802	0
Gm22281	0	0.26911	0	0	0.81127	0	0	0	0.91362	0.2527	0.58838	0.25914	0	0.12197	0	0	0	0.25307	0	0	0	0	0.13405	0.39215	0.24627	0	0	0.53378
Gm22282	0	0	0	0	0	0	0	0	0	0.04171	0	0	0	0	0	0	0	0	0	0	0	0	0	0	0	0	0	0
Ceacam5	0	0	0	0	0	0	0.01464	0	0	0	0	0	0	0	0	0	0	0	0	0	0	0	0	0	0	0	0	0
Rbpjl	0.05254	0.11606	0.21517	0.12641	0.18708	0.094	0.05015	0.0694	0.33538	0.22023	0.26432	0.1397	0.10647	0.04384	0.19998	0.10856	0.01792	0.04093	0.19552	0.11032	0.13679	0.20645	0.10117	0.36643	0.23675	0.17703	0.25755	0.31892
Svs5	0	0	0	0	0	0	0	0	0.16648	0	0	0	0	0	0	0	0	0	0	0.15981	0	0.07879	0	0	0	0.08377	0	0.17021
Slpi	3.01597	26.6382	24.8674	17.9498	36.6228	132.438	26.9384	94.5541	145.233	127.959	128.679	35.7277	118.316	61.6878	142.176	93.8235	97.3643	50.023	208.238	139.68	150.727	133.015	121.665	113.873	77.9019	71.0189	108.934	48.9919
Svs3a	0	0	0	0	0	0	0	0	0	0	0	0	0	0	0	0	0	0	0	0	0	0	0	0	0	0	0	0
Svs6	0	0	0	0	0	0	0	0	0	0	0	0	0	0	0	0	0	0	0	0	0	0	0	0	0	0	0	0
Sdc4	97.4594	84.6745	90.549	91.3687	104.29	58.6388	59.4061	58.8425	90.7196	46.5487	49.2059	59.5442	48.6684	50.1988	51.7251	54.3294	46.0155	51.8563	52.3026	56.0228	79.8805	89.6969	77.1501	63.8573	76.8432	68.3438	80.9868	69.1339
Tcaim	2.22502	1.91092	1.74847	2.15366	2.17946	1.6881	1.87435	1.48041	1.77789	2.00847	1.76431	2.16071	1.45613	1.86274	1.81204	1.48521	1.27314	1.67005	1.21016	1.33798	1.5027	1.34407	1.34185	1.89136	2.1934	1.84787	1.96951	2.06171
Slco1a6	0.01438	0.01456	0	0	0	0	0	0.01607	0	0	0	0	0	0	0	0	0.01349	0	0	0	0	0	0	0	0	0	0	0
Tmppe	4.79848	3.49213	4.21781	3.10069	4.38163	3.3709	2.89895	1.21527	3.8429	3.9965	3.91089	3.69162	3.82875	3.13114	4.61649	4.17999	3.65801	3.7926	1.83557	2.20458	2.24253	3.21056	2.69901	3.26343	4.3202	2.11675	2.49022	2.9974
B3gntl1	2.7936	2.07615	2.59283	1.88675	2.6286	2.71463	1.99846	2.14856	1.99853	3.25541	3.01035	2.89824	3.17095	2.16411	2.77139	2.6723	2.21223	2.52661	1.97297	2.02855	2.21952	2.27148	3.40269	2.78617	2.68219	3.13049	3.00226	3.21154
Itga2	14.513	3.86851	3.54754	5.57238	2.79395	9.61939	11.3727	5.01949	9.92272	5.27101	5.89635	11.6524	4.71164	6.27195	4.78668	5.9486	4.37869	7.4804	3.32094	5.38234	2.88781	3.11471	4.01841	4.5509	5.08873	5.94824	3.5033	10.0335
Mocs2	4.55203	3.65236	3.50142	3.43404	3.23482	3.55564	4.23579	3.98998	5.43877	3.73437	3.72328	3.66436	3.62261	4.68313	3.7341	3.76887	3.84256	3.5613	4.25365	3.63602	3.3053	3.40673	3.17955	3.75188	3.46134	3.51016	3.0861	3.18798
Gm14860	0	0	0	0.06032	0	0.25118	0	0	0	0.12134	0	0	0	0.14643	0	0	0	0	0	0.24065	0	0	0.25747	0	0.11825	0	0	0.25631
Mettl24	1.10112	1.40497	1.18782	1.85323	0.95639	0.22905	0.517	0.50035	0.26377	0.4426	0.68372	0.76809	0.54766	0.2958	0.64018	0.54996	0.43677	0.57111	0.39148	0.37137	1.21793	1.47303	1.07458	0.49312	0.60552	1.05299	0.87773	0.92591
Gm11953	0.02729	0	0	0	0.02777	0.02686	0	0.03051	0	0.0519	0.09063	0	0	0.11273	0.05136	0.10061	0.08963	0.12994	0	0.0772	0	0.08881	0	0.02685	0	0	0.02676	0
Gm5678	0	0	0	0	0	0	0	0	0	0	0	0	0	0	0	0	0	0	0	0	0	0.04065	0	0	0	0	0	0
Gm6657	0	0	0	0	0	0	0	0	0	0.03262	0	0	0	0	0	0	0	0	0	0	0	0	0	0	0	0	0	0
1700028B04Rik	0	0	0	0	0	0	0	0.01576	0	0	0	0	0	0	0	0	0	0	0	0	0	0	0	0	0	0	0	0
Gm17767	0.02408	0.0209	0.01363	0.02601	0.0175	0.03385	0.0301	0.01538	0.08784	0.10466	0.07996	0.05031	0.0214	0.03157	0	0.03381	0.01291	0.03931	0.02561	0	0	0.05117	0.01388	0.06768	0.0255	0	0	0.03109
Gm28223	0	0	0	0.04108	0	0	0	0	0	0	0	0	0	0	0	0	0	0	0	0	0	0.0404	0.08766	0	0	0	0	0
Shh	0.9856	0.30669	0.24279	0.29995	0.0587	0.0757	0.16407	0.043	0.04722	0	0.02129	0.05625	0	0.06178	0.0181	0	0	0.05493	0.01789	0.05893	0	0	0.13579	0	0.07128	0.13781	0	0.28967
Pdcd2l	6.30047	6.5047	6.99118	7.35896	6.85102	6.90446	5.11097	5.56125	5.4936	9.62835	6.67066	8.34852	7.75143	6.85343	6.25264	7.90405	6.26791	5.70463	5.57441	5.24029	7.24489	7.83686	6.801	7.37084	6.9104	6.56827	7.48569	6.37104
Haao	0.24643	2.35905	3.30522	2.12822	2.4275	1.41091	0.21563	0.87648	3.33331	2.15129	1.79776	1.51803	1.68407	0.52433	1.46501	2.25706	0.95636	0.8639	1.81342	0.95045	1.8581	3.38421	1.26545	2.91976	2.52201	1.93754	3.53634	3.04814
Smim7	25.9047	23.7638	25.551	26.1667	22.5746	28.0036	27.5482	25.6029	22.6222	25.2993	24.3777	26.164	24.5047	27.7461	24.2091	24.7375	25.7049	25.2482	25.6467	25.9798	27.6939	25.5583	24.7182	27.4432	24.5732	25.4104	24.2769	24.8719
Gm9294	0.36432	1.24717	0.68713	0.98393	0.63544	0.58045	0.83491	0.98903	1.09045	0.65978	0.61448	0.65967	0.52166	1.06684	0.70192	0.98051	0.89524	0.56163	1.01691	1.16128	0.68322	1.22569	0.68248	0.71671	0.96446	0.84024	1.08861	0.54003
AL732309.1	10.3345	7.23128	8.88772	3.78355	8.77832	8.30582	7.78954	7.22769	3.77989	8.63585	7.42353	8.46416	7.82156	7.75912	7.74656	7.8538	7.27224	7.96647	7.96522	7.3959	8.01986	6.82587	6.80561	9.06595	7.58482	7.49585	8.41326	9.20126
Grid1	0.02755	0.04649	0.10003	0.12153	0.09344	0.03615	0.02411	0.02566	0.06314	0.02619	0.07115	0.06268	0.04761	0.03372	0.02592	0.06206	0.01723	0.02623	0.05981	0.03463	0.08768	0.10671	0.14358	0.07452	0.05531	0.00908	0.04502	0.02305
Rwdd2b	8.6801	9.08552	10.5717	10.691	9.51793	11.2103	9.6938	12.8713	7.66848	10.2611	10.9653	9.63884	10.7381	11.7128	10.2766	9.7525	11.9093	11.3594	13.5661	13.2326	13.7089	11.5212	11.1542	10.4749	12.1714	14.1896	11.1493	10.0434
Gm30906	0	0	0.12667	0	0.10413	0	0	0	0	0	0.08496	0	0	0	0	0	0	0	0	0	0	0	0	0.20133	0.28447	0	0	0
4930432K21Rik	0.22187	0.3629	0.19153	0.41946	0.15629	0.13996	0.05476	0.10175	0.2235	0.09736	0.4345	0.11094	0.15927	0.10443	0.10706	0.22368	0.14946	0.0975	0.04235	0.07509	0.1901	0.24857	0.11477	0.4253	0.24248	0.12371	0.20638	0.03999
Fzd7	4.40355	5.22632	5.51475	5.76704	6.28735	2.43122	2.36794	1.19854	3.73457	2.92045	3.41662	3.11554	2.32681	2.34244	2.92999	2.6199	2.43136	3.07136	1.56245	1.8338	3.64408	3.58266	2.79674	3.74329	4.9785	2.72263	3.44693	3.92144
Rps7-ps2	0.15243	0.14405	0.06037	0.30738	0.17577	0.16	0.16005	0.09087	0.23952	0.13526	0.10123	0.15852	0.02107	0.03731	0.09562	0.0874	0.03814	0.0387	0.09455	0.297	0.25467	0.03779	0.0615	0.04998	0.14123	0.08035	0.13949	0.06122
Gm32105	1.20539	0.13561	0.29176	0.65833	0	0.10544	0.53909	0.59886	0.39462	0.38202	0.71158	0.1567	0.33329	0.49171	0.50409	0.75697	0.35185	0.9692	0.972	0.63136	0.67131	0.59763	0.99972	0.36888	0.54603	0.37067	0.44648	0.72624
Htr2c	0.01174	0	0.01162	0	0	0	0	0	0.01153	0.00558	0	0	0	0	0	0	0	0	0	0	0	0.00546	0	0.00577	0	0	0	0
Gm45512	0.85494	0.35697	0.26182	0.32493	0.42148	0.11275	0.23137	0.25616	0.42416	0.11732	0.27316	0.31796	0.18278	0.20224	0.3649	0.43317	0.25636	0.34408	0.35263	0.28253	0.38919	0.3851	0.55121	0.32078	0.3675	0.74922	0.38023	0.64608
Gm5754	0	0	0	0	0	0	0	0	0	0	0	0	0	0	0	0	0	0	0	0	0	0	0.06191	0	0	0	0	0
Nhsl2	0.51192	0.41614	0.47252	0.45185	0.62848	0.28764	0.2706	0.14622	1.26724	0.4138	0.3289	0.34246	0.36001	0.19639	0.45814	0.31648	0.31516	0.34367	0.11645	0.14692	0.26018	0.26797	0.22805	0.8133	0.46834	0.37511	0.39109	0.39405
Med12	9.70266	9.84585	9.87141	7.14956	11.349	6.96394	6.94314	4.67725	7.64821	7.97003	8.38565	9.93123	7.00788	6.71052	9.05774	8.57264	7.29981	9.32655	4.72296	5.89132	7.45307	9.42455	8.08097	8.19476	9.00993	8.35413	9.74138	10.2087
Phyhd1	2.854	2.6446	1.96902	2.19136	2.41636	2.09879	2.18176	0.50677	5.75272	1.73392	2.46906	1.9388	1.46894	0.96459	1.6481	1.91155	1.35821	1.43232	1.36607	0.35942	2.04729	2.49512	1.81357	3.24817	2.42007	2.33725	2.5255	3.38834
Gm42943	0.01689	0	0	0	0.00859	0	0	0	0	0	0	0	0	0	0	0	0	0	0	0	0	0	0	0	0	0	0	0
Gm8864	0	0	0	0	0.02758	0	0.02372	0	0	0.02577	0	0	0.0281	0.02488	0	0	0.05086	0	0	0.02555	0	0	0	0	0	0	0	0
Gm11243	0.06948	0	0	0	0	0	0	0	0	0	0	0	0	0	0	0	0	0	0	0	0	0	0	0	0	0	0	0
Gm42991	0	0	0	0	0	0	0	0	0	0.02713	0	0	0	0	0	0	0	0	0	0	0	0	0	0	0	0	0	0
Gm14212	0	0.06712	0	0.06266	0	0.13046	0	0.0741	0.0651	0	0	0.35545	0.13746	0	0	0	0	0.12623	0	0.2031	0	0.01541	0	0	0	0	0	0
Rpl17-ps10	501.912	501.56	610.865	381.751	520.762	233.719	558.113	435.812	567.717	306.901	280.686	288.361	497.688	545.631	551.426	631.744	566.023	577.615	362.885	358.176	684.845	674.336	602.657	639.234	368.119	350.55	692.064	603.457
Igkv4-73	0	0.54199	0.64361	0.28913	0	0.1505	0	0	0.60082	0.29082	0	0	0.47573	0	0	0.65768	0.14349	0.54608	0	0.28838	0.27378	0.21326	0	0.45131	0.81481	0.45351	0	0.38393
Gm45632	0.18125	0.11011	0	0.10965	0.09589	0.03567	0.05075	0	0.05696	0.13097	0.0642	0.04948	0.03007	0.01996	0	0.02672	0.10884	0.08284	0	0.02734	0	0.1011	0.08776	0.07131	0.02687	0.043	0.02843	0.08736
Adam28	0	0.00604	0	0	0	0	0.01435	0	0.101	0.01559	0.01815	0.01163	0.01236	0.00547	0.00561	0	0.01678	0.00568	0	0.00562	0	0.00831	0	0.02932	0.00552	0	0.02338	0
Gm5431	8.49908	11.0315	3.59722	13.1699	28.9535	3.94119	2.21742	2.76541	1.75786	3.17774	2.39306	1.88331	1.66842	2.27063	1.30729	2.10767	1.96197	4.06991	2.35784	2.64314	6.65762	4.5205	6.14559	1.69084	12.131	5.64375	3.40552	9.25333
Tbx2	3.15205	2.86285	2.9791	2.3087	3.55276	2.3886	1.94554	1.56553	5.07922	3.69323	3.08782	3.83878	3.27221	2.24171	2.80606	2.6159	2.2703	2.71374	1.06423	1.9361	2.15341	3.31626	2.94722	5.15016	3.02902	2.5298	3.60866	4.51841
Olfr1124	0	0	0	0	0	0	0	0	0	0	0	0	0	0	0	0	0	0	0	0	0	0	0	0	0	0	0	0
Tbx4	0.24953	0.0652	0.09963	0.12174	0.17199	0.07921	0.04226	0	0.60082	0.18368	0.16928	0.07848	0.19196	0.04433	0.18935	0.0989	0.13594	0.1073	0.03745	0.06071	0.19212	0.10476	0.03248	0.32066	0.02983	0.13526	0.04735	0.09699
Tmem37	13.124	34.6855	40.7849	42.1619	38.8591	41.1388	34.5154	68.2178	44.2059	42.259	43.8345	33.2367	45.923	33.4062	44.7588	36.9325	54.2112	40.203	68.2148	62.4182	54.0273	57.6927	65.2226	58.1897	38.3577	50.5889	43.5374	43.1214
Pcsk9	1.31397	10.9072	3.15648	2.67888	8.9747	24.7475	16.8823	15.9744	6.32265	29.6101	26.1449	19.4517	28.9778	18.9573	29.6436	20.2903	24.8718	21.6096	16.2008	13.605	17.4812	11.0369	7.38779	17.6779	14.0443	15.6852	13.0622	14.3186
Wdr47	2.23389	2.19913	2.44071	2.2927	2.48785	1.76585	1.61207	1.70674	2.1663	2.26323	2.09224	1.62597	1.71456	1.67028	2.0993	1.75481	1.78142	1.60936	1.34984	1.5112	1.58007	1.4927	1.77312	2.2777	2.00198	2.06605	1.90025	2.12154
AC157572.2	0.46732	0.56475	0.43288	0.25649	0.30676	1.09776	0.52763	1.34809	0.38494	0.90297	0.90104	0.91126	1.1723	0.58112	0.85106	0.77792	0.87692	0.30143	0.99585	0.95224	0.3778	0.4064	0.53221	1.00831	0.44697	0.80462	0.50253	0.54495
Klhl32	0.31832	0.15761	0.30481	0.28437	0.16372	0.06368	0.18365	0.02346	0.29374	0.16463	0.12584	0.1927	0.07798	0.11558	0.16786	0.08596	0.15097	0.11658	0.20179	0.16985	0.12733	0.22438	0.17819	0.21505	0.23985	0.29908	0.24866	0.13523
AC022775.2	1.58915	1.22289	1.59454	1.84267	1.78936	1.68894	1.14951	0.92374	1.14455	1.02744	1.71209	1.48743	1.23032	1.38079	1.39561	2.18684	1.63017	1.25086	1.06459	1.55818	0.88504	1.77278	0.96179	2.0842	2.53262	1.46605	2.11903	1.12767
AC161383.1	0	0	0	0	0	0	0	0	0	0	0.115	0	0	0	0	0.03191	0	0	0	0	0	0	0	0	0	0	0	0
Cbln3	0.5654	1.18201	1.06123	0.96788	0.93017	0.67266	0.4209	0.75781	0.3481	0.47339	0.65074	0.45802	0.42292	0.41826	0.65377	0.63248	0.59383	0.61336	0.48943	0.49594	1.0541	1.13491	0.80016	0.42611	0.88878	0.70067	1.2025	0.75136
Aqr	4.2194	5.2749	4.79112	4.91683	5.91403	5.3765	4.19834	3.96358	4.51297	6.78989	5.90118	5.68755	5.48108	4.21649	5.39508	4.85801	5.79848	5.58201	3.69716	3.56376	3.88006	4.43556	3.34971	5.8532	5.55762	4.27377	4.74522	5.26853
Gm45104	0.14789	0.08284	0.12463	0.07436	0.09605	0.04954	0.06333	0.07738	0.05872	0.1077	0.11145	0.10738	0.04241	0.03466	0.06218	0.01546	0.00886	0.06591	0.07027	0.07713	0.04131	0.13456	0.20314	0.07428	0.03207	0.11508	0.13575	0.08215
Gm32849	0.03045	0.03083	0	0.05757	0	0	0	0	0	0	0	0	0	0	0	0	0	0	0	0	0	0	0	0	0	0	0	0
Gm44954	1.08538	0.61055	0.83591	0.057	0.49081	1.00875	0.10553	0	0.05922	0.11466	0	0.6467	0.25009	0.27672	0.17021	0.37044	0	0.11483	0	0.28425	0.28785	0	0.18247	0.65244	0.61458	0.0596	0.05912	0.30275
Gm26912	0.29535	0.16822	0.07311	0.08725	0.13147	0.40873	0.1696	0.16508	0.1541	0.0702	0.20433	0.13499	0.18183	0.13554	0.27791	0.45362	0.32908	0.05273	0.10305	0.13923	0	0.19735	0.34448	0.29052	0.32498	0.20071	0.26244	0.32439
Nol4	0.01924	0.03896	0.00952	0.02728	0.02936	0.01893	0.03577	0	0.00945	0.00915	0.0346	0.0633	0.01995	0.02649	0.00905	0.01773	0.02708	0	0.00895	0.00907	0	0.0313	0.01941	0.04731	0.10695	0.03803	0.05659	0.02898
Slc16a6	2.50883	3.42582	3.50567	2.6577	3.95016	4.01638	4.52301	1.70149	12.0943	4.46156	5.66565	4.1734	4.38015	2.30785	3.28646	3.8299	2.7905	3.02674	2.73074	2.19884	2.28152	2.45737	2.48543	7.38132	3.53235	2.81786	4.08965	4.11808
Metap1d	5.60849	3.98339	4.33763	4.31196	4.83156	3.39046	2.43661	2.87671	2.75858	2.94878	2.91863	3.12387	2.17722	3.17612	3.46612	3.42881	2.29281	2.78646	2.48706	3.24828	3.47444	4.04428	3.74923	2.77766	3.7626	3.63811	3.93121	4.14433
Rnpep	8.68905	12.4609	10.0627	9.29097	14.36	19.5512	11.5806	18.3821	9.55498	23.6148	20.5579	17.6321	23.0068	16.5878	18.7811	15.9211	20.025	17.2156	14.1247	13.4154	14.1298	13.6256	13.2589	18.7708	13.4989	14.3285	14.2457	15.7266
Acad11	9.09869	8.30036	10.3457	10.9975	6.98331	12.5432	12.1397	17.2982	8.72069	9.33762	11.3592	15.0168	14.1506	14.066	12.8505	13.675	14.658	15.1761	13.9471	20.4098	9.36302	9.6571	14.3073	6.83778	8.73603	10.5055	9.68256	10.5478
Gja6	0.04072	0.02749	0.00672	0.02566	0.02762	0.10017	0.02375	0.09103	0	0.02581	0	0.02647	0.05629	0	0	0.03335	0.07641	0.12277	0.01894	0.0128	0.09719	0	0.02738	0	0	0.13416	0	0.02726
Gm22063	1.15131	0	0.25334	0.72554	0.39047	0.50354	0.89549	0.286	1.0051	0.24326	0.84958	0.87307	0.26528	0.46965	0	0.47153	0.24005	0.36542	0.23805	0.84425	0	0	1.0323	0.37749	0.47412	0.88511	0.12543	0.25691
Gm8580	0.059	0	0	0	0.06003	0	0	0	0	0	0	0	0	0	0	0	0	0.05618	0	0	0.07041	0.05485	0	0	0	0	0	0.11849
Gm25835	2.94669	3.94608	3.10604	1.8869	7.15683	4.48993	2.91111	1.27507	2.61397	4.97071	1.89385	4.5412	2.66112	5.23469	2.14657	2.21902	1.24859	2.44372	1.76884	3.40547	1.36127	1.50221	2.20529	3.36599	1.40919	3.3824	2.60955	4.10434
Meg3	2.63708	2.96281	2.91093	1.42127	1.59832	1.64491	1.46064	1.16053	1.91144	1.41157	1.5428	1.85107	1.39502	1.05985	0.80528	1.07662	0.52609	1.15064	1.43134	1.69008	0.91118	1.06853	2.42189	1.87568	1.31672	3.20569	2.15453	2.98921
Gm25838	0	0	0.11295	0	0	0	0	0.12751	0.56014	0	0	0	0	0	0	0	0	0	0.21226	0	0.13613	0.10604	0	0	0	0	0	0
Negr1	0.86249	0.43137	0.64375	0.54927	0.45071	0.13334	0.17328	0.09758	0.45681	0.31836	0.22353	0.33662	0.26208	0.20329	0.32119	0.19049	0.33861	0.25803	0.15274	0.0651	0.3203	0.26283	0.20239	0.34602	0.33198	0.31036	0.31808	0.24203
Disp2	1.44829	1.494	1.60005	1.54507	1.28409	0.53287	0.47507	0.58609	1.36332	0.74639	0.75635	0.82266	0.66841	0.54829	0.73597	0.10209	0.07527	0.52378	0.12662	0.56185	1.00696	0.26768	1.29617	1.35978	1.36318	1.05065	1.19528	0.16543
Nup43	2.11199	3.42154	2.18658	2.81013	2.37735	3.76207	4.70664	2.42064	4.01722	5.24128	5.39748	3.00275	4.73457	2.95924	3.31545	3.77087	4.90627	4.04231	3.50727	2.48017	2.83315	2.11249	1.44003	5.45395	3.30939	2.52623	2.69983	2.52882
Stat2	14.5471	34.5479	10.5918	11.0392	34.8781	9.75571	6.221	7.63752	5.2607	13.8444	10.5565	8.11634	8.59317	9.46803	8.63918	9.073	10.6364	9.09417	7.06628	8.54088	10.3508	11.1507	9.47572	8.44053	12.5629	10.331	11.6563	16.6185
Olfr55	0	0	0	0	0	0	0	0	0	0	0	0	0	0	0	0	0	0	0	0	0	0	0	0.00282	0	0	0	0
Gm22287	0.25585	0.25905	0.38001	0	0	0.50354	0.22387	0.286	0.25128	0.36488	0	0	0.13264	0.35224	0.60184	0	0	0	0	0.12061	0.15267	0.23784	0.38711	0.37749	0	0.12644	0.37628	0.64228
[truncated: 33,916 more rows]

## Sheet: Table 4
Group	Symbol	Log2FC	P	M1	M2	M3	M4	NC1	NC2	NC3	NC4	NC5
NC VS M	Clca4b	-8.58812693158942	3.07911e-11	911.703	872.433	1185.76	682.318	1.68072	4.24522	2.43757	1.79597	3.50842
NC VS M	Gsdmc3	5.03174	1.19264e-09	1.37128	0.72027	1.66942	3.01434	47.9663	54.7886	61.5327	52.7887	58.8779
NC VS M	S100a11	-1.92875610008331	1.59511e-08	688.488	604.834	670.962	712.993	131.896	202.06	173.942	180.535	197.237
NC VS M	Lbp	-4.34044856241868	1.94408e-08	29.4266	14.6646	32.2043	28.9235	1.156	1.47172	1.37752	1.29093	1.48753
NC VS M	Gm13394	-1.00399296353304	3.22996e-08	727.328	658.479	733.661	641.243	292.728	318.697	327.144	331.788	346.234
NC VS M	Wfdc12	-8.0460637116522	6.08728e-10	2.62444	1.32908	1.77687	2.706	0	0	0	0	0
NC VS M	Lpcat4	-1.7479954571196	7.44086e-08	12.3103	13.39	13.5231	14.4766	4.32988	4.06012	4.53707	4.38625	4.69654
NC VS M	Gml	-9.50001179292499	1.55611e-09	5.56564	5.72865	4.46275	7.94693	0	0.04812	0	0	0
NC VS M	Lrg1	-6.0834027227876	9.29894e-08	371.122	130.951	362.09	179.777	3.13068	4.76	3.07991	2.58583	5.81401
NC VS M	Tifa	-1.96621665827151	9.54378e-08	71.328	58.8224	76.1981	46.5576	17.3633	16.7578	17.1507	12.1864	17.4183
NC VS M	Gm12671	-1.18385835253934	1.46177e-07	143.18	135.825	143.419	130.582	53.8635	63.7089	64.1565	62.7955	67.7855
NC VS M	Gm7336	-1.16399290620143	1.48048e-07	160.555	148.207	177.177	144.668	63.1619	68.307	71.8825	73.2635	76.8575
NC VS M	Gsdmc2	3.49113	1.65906e-07	12.3468	4.41835	16.3319	14.2969	150.614	119.316	115.232	105.31	114.362
NC VS M	Gm5559	-1.10732864754111	2.05876e-07	270.713	247.277	304.826	223.826	109.271	117.667	116.991	118.386	129.997
NC VS M	Gm12033	-1.099077813416	2.59191e-07	138.717	129.633	137.25	123.176	57.3879	60.9564	65.8879	65.7267	66.6597
NC VS M	Gml2	-8.33985034291265	1.68514e-08	1.94499	2.34897	1.61582	3.05177	0	0	0.04868	0	0
NC VS M	Gm12070	-1.16407534752727	2.72384e-07	162.269	146.272	177.517	139.638	62.7565	69.4353	73.9903	72.2736	75.2632
NC VS M	Capg	-2.14036955701195	3.31527e-07	40.9952	30.0589	55.3469	41.9245	7.19302	9.8753	10.9972	10.4881	10.5897
NC VS M	Cpne2	-1.75177720349512	3.56266e-07	19.4765	17.5241	17.4477	17.8963	7.41282	5.30122	6.18807	5.75774	4.62631
NC VS M	Gm12537	-1.10822025797002	3.48147e-07	119.386	113.448	116.329	108.445	48.932	53.7224	58.4347	57.0363	56.7497
NC VS M	Gm14760	-1.17801564374319	3.49733e-07	119.988	114.017	116.388	111.179	43.9409	53.9809	58.6916	52.2601	57.0177
NC VS M	Zc3h12a	-2.44138229156091	4.05874e-07	44.8214	23.2353	44.2833	37.0786	7.26662	7.40097	7.32704	5.10905	8.45177
NC VS M	Gsdmc4	3.82978	4.28023e-07	3.76922	1.00431	3.76839	2.71184	48.0682	36.8433	36.0304	41.2341	31.1435
NC VS M	Cd38	-1.76534346124686	3.48695e-07	166.011	177.052	215.349	131.796	35.145	53.4174	54.3155	40.7254	62.0441
NC VS M	Gda	-1.59483095252338	4.89945e-07	52.4915	75.7557	79.9036	73.7703	25.0955	26.5328	20.0951	20.8117	20.5985
NC VS M	Tc2n	-1.6035698373665	6.88527e-07	11.4546	10.6686	11.9676	10.7947	2.97289	4.5425	4.00872	4.75227	3.59822
NC VS M	Spink6	-10.2077896624855	1.58143e-07	17.8756	8.03917	26.5615	8.24459	0	0	0	0	0
NC VS M	Sprr2d	-7.58694809805352	9.71509e-08	2.84824	1.61806	2.9658	2.586	0	0	0.07961	0	0
NC VS M	Gm7665	-2.3561087319129	9.00529e-07	36.3276	32.544	33.023	38.1119	6.72871	11.0129	5.88692	8.45156	8.81562
NC VS M	Klk1	2.43124	7.16469e-07	200.884	232.881	158.521	120.016	1159.34	806.135	740.578	1173.45	710.397
NC VS M	Eif4ebp1	-1.31066761579395	1.00096e-06	23.2961	21.1727	25.5154	26.8498	11.9239	9.82022	9.90599	10.2166	10.4388
NC VS M	Fgfr3	2.29573	1.13416e-06	0.70002	0.76802	0.30781	0.66484	2.68479	2.79395	3.75858	3.56276	3.88542
NC VS M	Gm2606	-1.17449322848368	1.04748e-06	101.843	91.6096	106.694	85.0199	39.7111	42.906	45.7468	45.5826	47.5346
NC VS M	Sulf2	-1.77747129757728	1.17616e-06	16.7736	15.1168	12.8511	18.0915	5.19443	5.80721	3.61984	3.70686	6.67282
NC VS M	Ramp1	1.88251	1.38199e-06	6.28471	6.46021	5.28593	6.15667	23.2992	23.8664	24.5867	30.6171	18.351
NC VS M	Maob	1.65687	1.67029e-06	3.71397	3.71468	3.01738	5.28283	10.5763	12.791	16.8388	14.8965	13.1828
NC VS M	Asns	-1.62089351218054	1.60803e-06	25.2405	22.2289	17.8296	18.2848	6.11574	9.23284	6.63061	8.04236	6.68589
NC VS M	Wfdc18	-3.81472845065884	1.72612e-06	46.8682	26.6442	71.751	66.5111	4.06148	4.83943	3.4995	6.22544	2.00911
NC VS M	Fut2	-2.40432253386008	1.40531e-06	162.58	142.455	213.93	80.5061	25.5081	26.2081	34.0625	23.2473	22.0172
NC VS M	Chst13	-7.70397453909417	4.97481e-07	1.60529	0.7608	1.5088	0.76447	0	0	0.0328	0	0
NC VS M	Itm2b	1.04034	1.4307e-06	196.544	207.592	208.337	257.981	375.123	419.581	382.552	420.367	460.176
NC VS M	Pla2g2a	-4.94541808345023	1.83336e-06	2383.19	1532.12	1997.57	562.69	28.7179	69.8943	39.1711	82.094	31.2603
NC VS M	Myot	-8.44604609998835	5.90061e-07	2.77445	1.32838	2.90917	4.19303	0	0	0.04909	0.02343	0
NC VS M	Mcub	-1.72089638076033	2.83578e-06	9.72931	8.33311	7.72008	11.7093	2.29515	4.31134	3.06447	3.32794	4.04702
NC VS M	Slc5a6	1.43027	2.76698e-06	3.15566	3.11508	2.09711	3.28082	8.80741	7.25439	9.57345	9.42767	8.20743
NC VS M	Gm2451	-1.19624042465433	2.51596e-06	79.9558	72.3065	87.0112	66.5165	30.8559	33.3097	36.1158	36.7051	35.758
NC VS M	Gm10359	-1.26762393803366	3.26134e-06	51.3922	47.6576	57.0346	44.7974	19.8351	22.0754	23.8744	22.3393	22.5442
NC VS M	Tmem212	-5.94632096368998	6.70417e-07	0.56438	0.16728	0.83343	0.86367	0	0	0	0	0
NC VS M	Prss22	-8.52724466408952	1.11973e-06	2.64712	3.4492	3.95532	10.7709	0	0.0419	0	0.07824	0
NC VS M	Pla2g5	-3.06662225983675	3.49364e-06	24.665	25.8148	26.2406	15.8112	1.11534	4.277	3.61868	4.04223	3.0809
NC VS M	Scin	2.25187	3.2716e-06	15.3113	14.7608	13.7192	8.73655	58.9458	54.0697	58.6886	91.0846	54.3327
NC VS M	Atg9b	-3.697763984725	2.81875e-06	0.8841	1.12912	1.14776	1.12425	0.14569	0.09132	0.12022	0.11804	0.04941
NC VS M	Psat1	-1.87364544480145	3.97861e-06	9.42948	10.6595	5.95273	7.85612	1.84371	2.86049	2.59985	2.00438	3.70923
NC VS M	Asb2	1.14369	4.02398e-06	4.18697	3.26988	3.39971	5.49192	9.30944	10.2087	10.2781	9.48305	9.57026
NC VS M	Sema6b	-1.97274641085063	4.26306e-06	5.28021	4.24937	5.95568	9.00499	1.49372	1.64835	2.12659	1.27533	2.15363
NC VS M	Mboat2	-2.41483335710205	4.49931e-06	1.88825	1.79169	2.00098	2.47055	0.20748	0.45348	0.64467	0.66411	0.39308
NC VS M	Bcl2l15	-4.93197144932982	1.3527e-06	0.7792	0.71492	0.71599	2.10515	0.0353	0.03064	0.01998	0.06674	0.05645
NC VS M	Ero1l	-1.06897316217057	4.04511e-06	25.079	17.1193	22.2463	20.0084	10.036	9.51669	10.766	10.5493	10.8226
NC VS M	Ptk6	-2.24631853449619	4.74831e-06	25.6616	22.5192	35.89	15.4767	3.94792	5.15454	6.93663	4.71743	6.01771
NC VS M	Nucb2	-1.5797612307316	5.40726e-06	15.238	10.8262	8.37576	11.3267	3.17093	5.29761	3.96549	4.33511	4.57058
NC VS M	Slc25a48	-2.99310391812736	5.32619e-06	1.06992	0.97265	1.17908	2.61773	0.2637	0.14788	0.14461	0.29912	0.23115
NC VS M	Gm45145	-7.5383911729987	2.3166e-06	3.41653	3.80615	3.15236	2.95255	0.10642	0.12122	0	0	0
NC VS M	Gsr	-1.30530702821869	5.01986e-06	114.919	103.084	87.4438	66.7428	34.9254	41.4574	31.3839	33.465	42.6098
NC VS M	Gapdh-ps15	-1.28407324027031	6.16522e-06	52.2257	45.3147	59.2946	43.4424	19.7395	20.3326	22.7111	22.2877	23.4337
NC VS M	Dhrs9	-3.50684378370957	6.71369e-06	26.8074	20.1578	36.3882	20.4868	1.76174	3.21476	4.54636	3.77493	0.70594
NC VS M	Socs3	-2.92829086320977	6.07881e-06	56.0829	49.5906	79.0447	134.902	6.42491	13.4951	10.9939	6.95944	14.5868
NC VS M	Sptbn2	1.67701	8.51792e-06	0.37874	0.46016	0.33751	0.54744	1.34871	1.41937	2.15025	1.5556	1.69127
NC VS M	Gpx2	-2.53973506991934	5.99646e-06	168.744	144.224	137.879	89.6551	23.5565	18.733	13.7976	16.7457	52.7334
NC VS M	Gsn	1.49703	5.47784e-06	78.2374	70.8196	63.2439	116.774	201.884	179.716	203.935	239.795	262.165
NC VS M	Gm15987	-3.38355119161428	9.11551e-06	12.5823	6.50126	8.54543	5.86297	0.38652	1.45986	0.94772	0.67854	1.47945
NC VS M	Csta1	-3.82843581473334	9.45021e-06	1.84889	3.40421	2.14421	2.46838	0.05902	0.35856	0.29221	0.20456	0.26022
NC VS M	Tmem184c	-1.32412419275569	9.83502e-06	8.38461	6.15352	6.95647	9.92817	2.9507	3.25744	4.10142	2.95077	4.46497
NC VS M	Ripk3	-1.88383737037068	9.09522e-06	34.985	27.9258	40.4952	20.0945	7.82333	9.20936	7.56329	7.47985	10.8097
NC VS M	Tppp	2.58738	9.16141e-06	3.7595	4.43685	3.22392	3.56765	26.7103	24.6166	21.7118	36.9066	13.7303
NC VS M	Fam46a	1.53054	7.87814e-06	13.6328	20.6213	15.325	16.8447	48.7247	64.038	37.923	36.1096	56.6963
NC VS M	Stc2	-2.24512378789116	1.09391e-05	5.43737	4.24465	4.87262	3.61085	1.70338	1.23998	0.91405	0.94259	0.72662
NC VS M	Clec2d	1.05421	8.35378e-06	87.115	82.9217	84.5016	89.8692	202.982	214.324	146.956	150.123	190.601
NC VS M	Rilpl2	-1.16445017990313	1.08876e-05	8.34612	6.76823	5.82407	9.8093	2.87706	3.81354	4.35097	3.70855	4.15498
NC VS M	Reg3g	-8.04388281121055	1.11996e-05	407.343	1519.3	780.199	700.468	33.8764	1.00962	9.46958	2.64406	0.25034
NC VS M	Akr1b8	-1.64093007007867	1.11709e-05	39.5557	47.581	37.4202	37.4689	15.0302	12.5095	14.8827	19.7836	9.40222
NC VS M	Hunk	1.60939	1.33706e-05	1.17783	1.23382	0.78505	1.42243	5.3396	3.54163	4.04525	3.99863	3.42818
NC VS M	Retnlb	-3.73270344960989	9.72845e-06	821.463	1011.66	840.754	745.414	59.163	82.0396	98.1906	163.196	14.4077
NC VS M	Adcy2	-2.18076636762536	1.39209e-05	0.79968	1.0154	0.80301	1.3887	0.25679	0.27975	0.17381	0.40251	0.26789
NC VS M	Ctsw	1.78511	1.46847e-05	2.19759	1.53603	0.89421	1.90955	6.99947	6.36722	6.02872	5.40864	8.42165
NC VS M	Nos2	-4.03502812610837	1.19832e-05	80.9469	37.0499	120.371	49.7449	1.31232	11.3526	3.45291	2.65109	7.7273
NC VS M	Cystm1	-1.04972570953117	9.69315e-06	118.572	122.669	143.241	96.4412	65.8896	51.6067	53.4127	62.6982	47.7778
NC VS M	Ak3l2-ps	-3.77911653836552	1.49921e-05	12.1469	10.8008	12.819	9.24224	2.52573	0.49498	1.33116	0.94345	0.43521
NC VS M	Acpp	-1.63768606045254	1.50306e-05	3.09823	2.80393	2.91196	2.51626	0.70213	0.89434	1.0854	1.09441	1.46108
NC VS M	Cachd1	1.35506	1.3511e-05	3.11908	4.85651	3.3855	3.5082	10.8389	9.45293	10.2778	8.13937	11.6111
NC VS M	Tnfrsf8	-4.62629198997577	1.79389e-05	9.57176	3.96122	11.793	5.55764	0.09497	0.70118	0.33698	0.17955	0.85759
NC VS M	Myh11	1.18023	9.27676e-06	64.1601	80.3281	66.5783	104.688	172.848	155.241	183.825	171.89	137.621
NC VS M	Lce3b	-6.84076300907755	9.99946e-06	1.67773	1.98198	3.9205	0.76545	0	0.09864	0	0	0
NC VS M	Rorc	1.25242	1.52249e-05	6.52484	6.53543	9.23468	7.4412	15.9493	18.6181	20.4466	20.0716	17.6443
NC VS M	Pglyrp1	-1.17331837685867	1.1504e-05	273.055	217.518	367.42	201.459	84.504	114.678	115.932	113.631	114.091
NC VS M	Sprr2b	-6.20256733847829	9.47462e-06	8.19526	3.59009	5.89395	3.06932	0.06984	0.07071	0.06915	0.06601	0.10658
NC VS M	Ppef1	-6.79977708156019	1.07597e-05	0.98775	0.29829	0.71979	0.29295	0.01894	0	0.01875	0	0
NC VS M	Gusb	-1.03426261007679	1.59469e-05	17.0475	13.4124	11.4084	16.6977	6.84091	7.07292	6.86621	7.41673	9.71937
NC VS M	Ddx60	3.17973	1.5353e-05	4.219	5.801	6.74302	3.00941	49.8368	65.0676	21.9161	29.2731	59.2531
NC VS M	Pgk1	-1.13003445796393	1.18725e-05	409.154	295.687	400.891	262.797	104.178	164.423	143.37	150.116	171.187
NC VS M	Sprr2h	-8.63830972882698	1.40326e-05	12.5205	4.33216	9.05436	2.19883	0	0.14744	0	0	0
NC VS M	Ddah1	-2.63815808219377	1.72313e-05	35.0526	31.5351	34.1551	23.9062	14.4851	4.54093	4.38289	4.97344	2.72732
NC VS M	Reg3b	-8.2116604938791	1.63365e-05	1878.91	9975.12	3856.02	6157.91	243.157	2.97334	35.6643	11.4658	1.82927
NC VS M	Ifi27l2b	2.08078	1.56016e-05	100.044	79.3143	119.691	38.1774	343.849	373.05	267.997	258.159	339.99
NC VS M	Rnf152	1.50788	2.32161e-05	0.56361	0.66119	0.64023	0.7437	1.97007	2.16533	2.73233	1.74549	2.09098
NC VS M	Clca3b	-2.50176353744928	1.50604e-05	325.683	160.653	292.114	146.6	16.0947	50.6418	38.8542	38.3658	53.5111
NC VS M	AC110211.1	-5.84450486753583	1.28146e-05	0.48258	0.08835	0.19348	2.19569	0	0	0	0	0
NC VS M	Cwh43	-2.3420467392358	2.15148e-05	37.9326	23.8392	47.8394	18.6545	8.78088	7.25063	5.67717	5.52171	4.50053
NC VS M	Fat4	1.23995	2.47977e-05	0.63249	0.74242	0.44124	1.22489	1.95131	1.85223	1.99218	1.64401	2.13223
NC VS M	Tph1	1.85585	2.65387e-05	1.01918	1.07313	0.53052	1.89059	4.81913	5.76427	3.53334	5.0124	3.33729
NC VS M	Steap4	-2.56260663522466	2.21531e-05	53.9987	19.3646	47.372	58.6433	5.53154	9.29524	6.59853	5.42976	11.1856
NC VS M	Aoc1	2.60812	2.21122e-05	14.7729	8.14784	8.18614	4.37649	81.5469	47.4139	42.2968	37.3896	53.0596
NC VS M	Synpo2	1.08788	2.10926e-05	4.17278	4.92651	5.7451	6.2489	13.2826	10.6641	12.2795	10.9257	9.94424
NC VS M	Cd83	1.67909	2.74861e-05	4.9281	2.16539	2.54618	5.3679	8.40855	14.7862	13.3534	13.4468	13.8727
NC VS M	H2-M2	2.88121	2.76956e-05	0.36475	0.21622	0.1973	0.13001	2.40927	1.89438	1.9225	1.41817	2.47827
NC VS M	Dcp2	-1.01190010030833	2.22095e-05	16.5037	12.0171	16.5493	12.2506	7.42277	8.56377	6.48088	6.22701	7.49954
NC VS M	Tnfrsf1b	-1.69919081289575	2.20195e-05	56.0912	28.0136	51.966	51.2379	9.76577	18.2989	12.2863	13.5962	18.7162
NC VS M	Gch1	-1.6050191760789	2.68802e-05	7.80045	5.11965	9.42382	6.12054	1.86782	3.27694	2.36771	2.29341	2.64233
NC VS M	Dmbt1	-2.14833290295544	1.22088e-05	1513.98	1806.54	1636.78	1534.53	777.234	260.815	290.071	293.202	136.549
NC VS M	Fhl1	1.33656	2.36318e-05	12.1134	13.5154	14.7117	18.9632	28.1644	33.7977	38.6354	45.4667	47.2177
NC VS M	Ranbp17	-1.67688731462181	3.41764e-05	0.61798	0.71246	0.65381	0.78607	0.32938	0.22598	0.26214	0.27353	0.21142
NC VS M	3930402G23Rik	-2.64046032824791	3.22298e-05	0.82286	0.43612	0.58938	0.60683	0.12357	0.171	0.15091	0.07787	0.08801
NC VS M	Tnfrsf23	-2.14423951070869	3.65796e-05	1.65228	1.58103	1.41732	3.19625	0.67368	0.63665	0.29762	0.7805	0.34448
NC VS M	mt-Rnr1	1.53638	1.92476e-05	198.901	415.024	330.771	453.678	883.447	1046.09	796.172	1114.66	861.552
NC VS M	Myl7	-3.05669066245752	3.64545e-05	38.1492	19.8739	46.9658	17.499	2.96957	4.06386	4.41067	4.10092	3.30467
NC VS M	Nfkbiz	-1.66583096248769	2.58057e-05	36.7856	19.0255	35.3219	39.0063	10.0927	12.0034	9.14018	7.02889	13.405
NC VS M	H2-T23	1.76281	2.21253e-05	51.077	50.6116	55.743	63.4518	179.013	241.856	121.218	141.448	256.096
NC VS M	BC025446	-2.98039906598302	3.76826e-05	13.2662	12.0752	22.0263	9.97239	0.84472	2.68809	3.32012	1.18143	3.07828
NC VS M	Selenbp1	1.36556	2.05857e-05	111.634	166.321	204.249	186.029	492.985	327.168	347.767	418.075	399.056
NC VS M	mt-Rnr2	1.6058	2.01169e-05	164.549	290.056	271.953	357.878	672.816	811.274	692.202	982.452	588.236
NC VS M	Zfp618	1.82746	3.65758e-05	1.23867	1.3537	0.41557	1.23767	2.70478	4.22362	5.34347	3.47818	4.37968
NC VS M	Thop1	-1.28794357382081	3.29799e-05	10.6768	12.2352	12.8299	9.69382	3.26842	5.48458	5.7574	4.73406	5.89391
NC VS M	Utp14b	1.57187	3.68655e-05	1.87689	1.53477	1.77935	1.18344	4.86089	4.31899	5.79281	4.64204	5.62949
NC VS M	Appl2	1.04614	2.99989e-05	14.1445	13.1308	12.8575	10.4062	30.6774	22.9243	27.7884	28.5005	23.3495
NC VS M	Crim1	1.19136	3.3348e-05	4.80598	6.75075	4.71915	9.62892	16.4757	15.1355	14.0013	13.5128	16.8539
NC VS M	Mnx1	3.18258	3.62027e-05	0.10776	0.13308	0.0544	0.0478	0.76652	0.84388	1.27705	1.13286	0.74895
NC VS M	Sprr2k	-7.3423382553063	3.45525e-05	4.18684	0.90252	4.13147	0.33766	0	0	0	0	0
NC VS M	Slc51b	-1.61850048161391	3.59629e-05	115.358	149.199	141.894	96.909	71.0262	43.2593	39.1697	32.648	35.0233
NC VS M	Plbd1	1.06578	3.56691e-05	18.6879	12.9824	12.4069	20.3615	28.6805	32.6298	37.4848	40.8703	37.0306
NC VS M	Tmem266	-2.63652134805915	5.21991e-05	0.52005	0.45734	0.52582	0.52758	0.20906	0.09408	0.13801	0.06038	0.05909
[truncated: 1,342 more rows]

## Sheet: Table 5
Group	Symbol	Log2FC	P	SYD-L1	SYD-L2	SYD-L3	SYD-L4	M1	M2	M3	M4
[truncated: 380 more rows]

[truncated: 7 more sheets: Table 6, Table 7, Table 8, Table 9, Table 10, Table 11, Table 12]
